# Supplementary material for: Whole-genome sequencing provides new insights into genetic mechanisms of tropical adaptation in Nellore (Bos primigenius indicus)
Source: Sci Rep. 2020 Jun 10;10:9412. doi: 10.1038/s41598-020-66272-7 (PMC7287098; doi:10.1038/s41598-020-66272-7)
Supplement: Supplementary file 1 — Supplementary information. [file 41598_2020_66272_MOESM1_ESM.csv]

Associated Genes Found	GOID	GOLevels	GOTerm	Group PValue	Group PValue Corrected with Bonferroni step down	Nr. Genes	UNIQUE_ID
[ADAM19, ADAM2, ADGRG1, AMH, ANXA1, ASPM, ATP8B3, BCAP31, BMP5, BRCA2, BRINP1, CALR3, CCDC155, CCT5, CFAP69, CYP27B1, DIAPH2, DNAH5, DRC7, EPOR, ETNK2, FETUB, FKBP4, FMN2, GALNTL5, GPR149, HFM1, HPGDS, HSD17B3, IFT20, IGFBP5, KIT, LGR5, LYZL6, MAPK8IP2, MBD2, MCM9, MUS81, NCAPD2, NCOA1, NECTIN2, NOTCH1, NPHP4, NRIP1, NSDHL, ODF2, ODF4, PANK2, PI3, PLG, PLK4, PMFBP1, PRKDC, PRM2, PRP2, PRSS42, PSA…	GO:0000003	[1]	reproduction	{Group35=1.0024421502779094E-17}	{Group35=2.3056169456391915E-16}	77	GO:0000003
[ABCA12, ABCA13, ABCA4, ABCA5, ABCA6, ABCA9, ABCC1, ABCC11, ABCC12, ABCC2, ABCC3, ABCC6, ACACB, ACBD3, ACSM1, ACVR2B, ACVRL1, ADCY1, ADCY7, ADSS, AGAP2, AIFM2, AK5, ALPK1, AOX1, APRT, ARHGAP28, ARL11, ATP10A, ATP11B, ATP13A5, ATP2B3, ATP7B, ATP8B3, BAG3, BMP2K, CAMK2B, CAMKK1, CARNS1, CCT5, CDC42BPG, CDX1, CHD1, CHEK2, CHFR, CHST15, CHTF18, CKM, COASY, CSNK1E, D2HGDH, DAG1, DAO, DAPK1, DDO, DDX10…	GO:0000166	[3, 4]	nucleotide binding	{Group71=6.439788822335461E-155}	{Group71=4.5078521756348227E-153}	179	GO:0000166
[ASPM, BRCA1, BRCA2, CAMSAP2, CAMSAP3, CC2D2A, CCDC151, CCDC155, CCDC88B, CCNF, CCP110, CDK5RAP2, CEP135, CEP192, CEP250, CEP68, CEP72, CFAP206, CNTLN, CUL9, DCTN1, DEUP1, DNAH5, FKBP4, FLNA, FMN2, FOPNL, GAPDH, GBA2, HAUS6, KATNB1, LOC535297, MAP1S, MAP7D1, MAP9, MTCL1, NCKAP5L, NDE1, OBSL1, ODF2, PARP3, PKHD1, PLK4, RP1, SLK, SPAG17, SPAG5, STMND1, SYNE2, TBCE, TRAF3IP1, TTLL6, TUBGCP2, TUBGCP6]	GO:0000226	[3, 5]	microtubule cytoskeleton organization	{Group55=5.827280359080602E-62}	{Group55=3.379822608266749E-60}	54	GO:0000226
[ADCY1, ANXA1, APOA1, CABP4, CAMK2B, CDH10, CDH13, CDH9, CDHR2, CDHR3, CELSR3, CHADL, CLRN1, CNTNAP1, COL14A1, COL20A1, COL6A3, CORO1B, CPNE9, CUX2, DLC1, DNMBP, DRGX, EGFLAM, EPHA10, EPS8, EZR, FAM171A1, FLNA, FMNL1, GBX2, HSPG2, IMPACT, IST1, ITGB3, KEL, KIT, LAMA2, LAMB1, LAMB2, LATS1, MACF1, MAP1S, MAP4K4, MAPK8IP2, MYCBP2, MYO16, NCKAP1, NES, NOTCH1, NRCAM, OBSL1, P2RX7, PLXNA3, PLXNB2, PLXN…	GO:0000902	[4, 5]	cell morphogenesis	{Group77=2.880937145949105E-106}	{Group77=1.814990401947936E-104}	86	GO:0000902
[ADCY1, APOA1, CABP4, CAMK2B, CELSR3, CHADL, CLRN1, COL14A1, COL20A1, COL6A3, CUX2, DRGX, EGFLAM, EPHA10, FLNA, GBX2, HSPG2, IST1, ITGB3, KEL, LAMA2, LAMB1, LAMB2, LATS1, MACF1, MAP1S, MAPK8IP2, MYCBP2, NOTCH1, NRCAM, OBSL1, PLXNA3, PLXNB2, PLXNB3, PLXNC1, PLXND1, PROX2, PTPRO, PTPRZ1, RADIL, RTN4, RTN4RL1, RYK, SEMA3F, SEMA5A, SEMA6C, SEMA7A, SLIT3, ST14, TBCE, TNN, TOP2B, UNC5C, WDR1, ZFPM1]	GO:0000904	[4, 5, 6]	cell morphogenesis involved in differentiation	{Group77=2.880937145949105E-106}	{Group77=1.814990401947936E-104}	55	GO:0000904
[ADCY7, ADCYAP1, ANKRD54, ANLN, ANXA1, APOA1, APOBEC3Z1, ARHGEF5, ARHGEF7, ARL11, BAP1, BOLA-DMA, BOLA-DOA, BOLA-DQA5, BOLA-NC1, BPIFB1, BRCA2, C1R, C7, C8B, CCR8, CD207, CD248, CD27, CD48, CD5, CD59, CMKLR1, CNPY3, COL20A1, CTC1, CYP27B1, DEFB122A, DOCK8, ENPP1, ENPP3, EPS8, ESCO2, EXO1, EXOSC6, FASN, FUT7, GAB3, GAS6, GBP2, GBP4, GCH1, GRN, HOXB4, IFI30, IFIH1, IFNAG, IKBKE, IKZF3, IL18R1, IL18…	GO:0002376	[1]	immune system process	{Group67=1.3354453917564799E-52}	{Group67=6.810771497958047E-51}	129	GO:0002376
[ADCY7, ADCYAP1, ANKRD54, ANXA1, APOA1, BOLA-DOA, BOLA-NC1, BPIFB1, C1R, C7, C8B, CD27, CD48, CD5, CD59, CMKLR1, COL20A1, DOCK8, ENPP3, EXOSC6, GAS6, GRN, IFIH1, IKBKE, IKZF3, IL18R1, IL18RAP, IL20, IL6ST, INAVA, IRAK3, ITGB3, JSP.1, KIT, LDLR, LOXL3, MB21D1, MPP1, NECTIN2, NOTCH1, P2RX7, P4HTM, PARP14, PARP3, PDCD2, PIGR, PLCL2, POLR3D, PRKDC, PTI, RAG1, RNF216, RTN4, SCIN, SEMA7A, SERPINB9, SH3…	GO:0002682	[2, 3]	regulation of immune system process	{Group67=1.3354453917564799E-52}	{Group67=6.810771497958047E-51}	74	GO:0002682
[ADCYAP1, ANKRD54, ANXA1, BOLA-NC1, BPIFB1, C1R, C7, C8B, CD27, CD5, CD59, CMKLR1, COL20A1, DOCK8, ENPP3, EXOSC6, GAS6, IFIH1, IKBKE, IL18R1, IL18RAP, IL20, IL6ST, INAVA, IRAK3, ITGB3, JSP.1, MB21D1, NECTIN2, P2RX7, PDCD2, PLCL2, POLR3D, PRKDC, RAG1, RTN4, SCIN, SEMA7A, SIRPA, STS, SYK, TFRC, THEMIS2, TLR10, TMSB4, TNFRSF13C, TRIM15, UNC93B1, VAV3, VNN1, XG]	GO:0002684	[2, 3, 4]	positive regulation of immune system process	{Group67=1.3354453917564799E-52}	{Group67=6.810771497958047E-51}	51	GO:0002684
[ABCA4, ACTN3, ACVRL1, ADAM2, ADCY1, ADGRF1, ADGRV1, ADRB3, AFF2, APOA1, AVP, BOTA-T2R10B, BRINP1, CABP4, CDH23, CHRM5, CHRNB3, CIC, CLRN1, CNTNAP1, CPLX3, CRX, CRYBG3, CSN2, CUX2, DRGX, DSC2, ENPEP, GABRG1, GABRQ, GABRR3, GAS6, GCH1, GH1, GLRA2, GNAO1, GPR179, GRIN2A, GRIP2, GRM5, GTF2IRD2, IFT20, IGFBP5, JPH3, KCNA1, KIT, LAMB2, LDLR, LRIG1, MAPK8IP2, MYBPC1, MYCBP2, MYO6, MYOM1, NOTCH1, NPHS1,…	GO:0003008	[2]	system process	{Group31=6.46348863101189E-8}	{Group31=1.292697726202378E-7}	98	GO:0003008
[ACO1, AEN, AFF1, AFF2, AFF3, AIFM2, AKAP1, AKAP9, APOBEC3Z1, AQR, ARID1B, ARID2, BAP1, BAZ2B, BPTF, BRCA1, BRCA2, BRF2, CBX6, CCT5, CDCA5, CDK5RAP2, CDT1, CDX1, CHTF18, CIC, CIZ1, CRX, CTC1, CUX2, DBF4B, DCP2, DDX10, DDX47, DDX54, DHX32, DHX34, DHX37, DNA2, DRGX, EBF4, EEF1D, EEFSEC, ELF3, ELF5, EMG1, ENPP1, ENPP3, EXO1, EXOSC8, FASTKD2, FOXC2, FOXI1, FOXN1, GBX2, GIN1, GLIS1, GMEB2, GPATCH1, GP…	GO:0003676	[3]	nucleic acid binding	{Group62=7.108730719280052E-105, Group71=6.439788822335461E-155, Group78=0.0}	{Group62=4.407413045953632E-103, Group71=4.5078521756348227E-153, Group78=0.0}	231	GO:0003676
[AFF1, AFF3, AIFM2, AKAP9, ARID1B, ARID2, BAP1, BAZ2B, BPTF, BRCA1, BRCA2, BRF2, CDCA5, CDK5RAP2, CDT1, CDX1, CHTF18, CIC, CRX, CTC1, CUX2, DNA2, DRGX, EBF4, ELF3, ELF5, EXO1, FOXC2, FOXI1, FOXN1, GBX2, GLIS1, GMEB2, GRWD1, GTF2IRD2, HIVEP3, HMCES, HMGA1, HOXB4, IFIH1, IKZF3, JRK, LCORL, LHX6, LIG1, LMX1A, LOC613814, MAP1S, MB21D1, MBD2, MBD5, MBD6, MCM9, MEF2D, MTERF2, MUS81, NCOA1, NFE2L3, NKX2…	GO:0003677	[4]	DNA binding	{Group62=7.108730719280052E-105}	{Group62=4.407413045953632E-103}	131	GO:0003677
[ACO1, AFF2, AKAP1, APOBEC3Z1, AQR, BAP1, BRCA1, CBX6, CCT5, DCP2, DDX10, DDX47, DDX54, DHX32, DHX34, DHX37, DNA2, EEF1D, EEFSEC, EMG1, EXOSC8, FASTKD2, GPATCH1, GRB7, GSPT1, GTPBP1, HDLBP, HELB, HTATSF1, IFIH1, LARP1B, LARP4B, MBD2, MRPS9, MTIF2, NOP2, OAS2, POP5, PPARGC1B, PUS7L, RBM23, RBM28, RDM1, RNF40, RPL5, RPUSD4, SAMD4B, SEPSECS, SETD1A, SETX, SHMT1, SLBP, SLIRP, SON, SPOUT1, TDRD10, TEP…	GO:0003723	[4]	RNA binding	{Group00=2.7467163058684015E-10}	{Group00=1.6480297835210409E-9}	63	GO:0003723
[AASDH, ABCA12, ABCA13, ABCA4, ABCA5, ABCA6, ABCA9, ABCC1, ABCC11, ABCC12, ABCC2, ABCC3, ABCC6, ABHD5, ACACB, ACAP2, ACO1, ACSM1, ACVR2B, ACVRL1, ADAL, ADAM11, ADAM19, ADAM2, ADAM3A, ADAM7, ADAMDEC1, ADAMTS10, ADAMTS12, ADAMTS13, ADAMTS15, ADAMTS8, ADAMTSL1, ADAMTSL4, ADCY1, ADCY7, ADCYAP1, ADGRV1, ADI1, ADRB3, ADSL, ADSS, AEN, AGAP2, AIFM2, AK5, AKAP5, AKR1E2, ALDH16A1, ALDH3A1, ALG12, ALKBH4, A…	GO:0003824	[1]	catalytic activity	{Group53=6.801258577923541E-209, Group73=6.801258577923541E-209, Group78=0.0}	{Group53=4.89690617610495E-207, Group73=4.89690617610495E-207, Group78=0.0}	575	GO:0003824
[ACKR1, ACVR2B, ACVRL1, ADGRF1, ADGRG1, ADGRL3, ADGRV1, ADRB3, BOTA-T2R10B, CCR8, CD27, CELSR1, CELSR2, CELSR3, CHRM5, CHRNB3, CMKLR1, CNR1, EPHA10, EPOR, F2RL2, GABRD, GABRG1, GABRQ, GABRR3, GALR3, GFRA2, GHR, GLRA2, GPR149, GPR156, GPR157, GPR179, GPR26, GRIN2A, GRM5, HRH4, IL17RB, IL17RC, IL17RD, IL17REL, IL18R1, IL18RAP, IL4R, IL6ST, ITGA11, KIT, KRT17, LAG3, LGR5, LIFR, LMTK2, LPAR6, LRP5L, …	GO:0004888	[3]	transmembrane signaling receptor activity	{Group45=1.6225650768881759E-12}	{Group45=1.9470780922658112E-11}	86	GO:0004888
[ABCA12, ACVR2B, ADCYAP1, ADM2, AKAP5, AMH, APOA1, ARRDC3, AVP, BCAP31, BMP2, BMP5, BMP8A, BOLA-NC1, CD151, CER1, CHADL, CNPY3, CRX, DAXX, DLG1, EGFL7, ENPP1, FAM83B, FGF23, FKBP4, FLNA, GAS6, GH1, GNAO1, GNAS, IFNAG, IL20, IL36B, IL36RN, IL6ST, INSL6, IRS4, ITGB3, JSP.1, KLB, KRT17, LAG3, LAMA2, LAMA3, LAMB1, LAMB2, LATS1, LEFTY2, LGALS8, LIFR, LOC525592, MUC4, NCOA1, NCOA3, NISCH, NOTCH1, NRG4,…	GO:0005102	[3]	signaling receptor binding	{Group26=1.8751923826616635E-21}	{Group26=5.62557714798499E-20}	98	GO:0005102
[ABCA12, ABCA13, ABCA4, ABCA5, ABCA6, ABCA9, ABCC1, ABCC11, ABCC12, ABCC2, ABCC3, ABCC6, AKAP6, AKAP9, APOA1, AQP8, ATP10A, ATP11B, ATP2B3, ATP6V0E2, ATP7B, ATP8B3, CABP4, CHRNB3, CLIC2, CNNM3, COX7A1, CPLX3, CSN2, FLNA, FXYD5, GABRD, GABRG1, GABRQ, GABRR3, GAS6, GJC2, GLRA2, GRIN2A, GRM5, IPO11, JPH1, JPH3, KCNA1, KCNA6, KCNAB3, KCNH4, KCNJ4, KCNK15, KCNU1, MAPK8IP2, MCOLN1, MCOLN3, MFSD2B, OSBP…	GO:0005215	[1]	transporter activity	{Group72=5.4609391116145194E-114}	{Group72=3.5496104225494376E-112}	104	GO:0005215
[ABCA12, ABCA13, ABCA4, ABCA5, ABCA6, ABCA9, ABCC1, ABCC11, ABCC12, ABCC2, ABCC3, ABCC6, ABTB2, ACACB, ACAP2, ACBD3, ACKR1, ACO1, ACSM1, ACTN3, ACTN4, ACVR2B, ACVRL1, ADAL, ADAM19, ADAMTS15, ADAMTS8, ADCY1, ADCY7, ADCYAP1, ADGRG1, ADGRL3, ADGRV1, ADI1, ADM2, ADRB3, ADSS, AEN, AFAP1L1, AFF1, AFF2, AFF3, AGAP2, AIFM2, AK5, AKAP1, AKAP11, AKAP5, AKAP6, AKAP9, ALKBH4, ALPK1, ALS2CL, AMBRA1, AMDHD1, A…	GO:0005488	[1]	binding	{Group03=2.6068617013441345E-270}	{Group03=1.9551462760081008E-268}	932	GO:0005488
[ABCA12, ABTB2, ACACB, ACAP2, ACBD3, ACKR1, ACTN3, ACTN4, ACVR2B, ACVRL1, ADAM19, ADCY1, ADCYAP1, ADM2, ADRB3, AFAP1L1, AKAP1, AKAP11, AKAP5, AKAP6, AKAP9, ALKBH4, ALS2CL, AMBRA1, AMH, ANKLE2, ANKRD23, ANLN, ANO1, ANXA1, AOX1, APBB1, APBB3, APIP, APOA1, ARHGAP33, ARHGEF10L, ARHGEF16, ARHGEF17, ARHGEF2, ARHGEF28, ARHGEF40, ARHGEF5, ARHGEF7, ARMT1, ARRDC3, ASPM, ATP2B3, AVIL, AVP, B9D2, BAG3, BCAP3…	GO:0005515	[2]	protein binding	{Group04=3.085226076547003E-115}	{Group04=2.0362492105210217E-113}	472	GO:0005515
[ABCA12, ABCA13, ABCA4, ABCA5, ABCA6, ABCA9, ABCC1, ABCC11, ABCC12, ABCC2, ABCC3, ABCC6, ACACB, ACSM1, ACVR2B, ACVRL1, ADCY1, ADCY7, AK5, ALPK1, ATP10A, ATP11B, ATP13A5, ATP2B3, ATP7B, ATP8B3, BMP2K, CAMK2B, CAMKK1, CARNS1, CCT5, CDC42BPG, CHD1, CHEK2, CHTF18, CKM, COASY, CSNK1E, DAPK1, DDX10, DDX47, DDX54, DGKQ, DHX32, DHX34, DHX37, DNA2, DNAH10, DNAH3, DNAH5, DNAH9, EIF2AK3, EIF2AK4, ENPP1, EPH…	GO:0005524	[3, 5, 6, 7, 8]	ATP binding	{Group71=6.439788822335461E-155}	{Group71=4.5078521756348227E-153}	131	GO:0005524
[ADAMTS15, ADAMTS8, ADCYAP1, ADM2, AMH, ANXA1, APOA1, ASAH2, AVP, BHMT, BMP2, BMP5, BMP8A, BOLA-NC1, BPIFB1, C1QTNF9, C1R, C1RL, C7, CD163, CDHR2, CER1, CES2, CHADL, CHRD, CKM, CL46, CLSTN1, COL14A1, COL17A1, COL20A1, COL28A1, COL4A1, COL4A5, COL6A3, CP, CPAMD8, CRELD2, CSN1S1, CSN2, CUBN, DAG1, DEFB122A, DMKN, DMP1, DNAH5, DSC3, ECM2, EGFL7, EGFLAM, EMID1, ENPP1, ENPP3, F10, F8, FASTKD2, FBLN1, …	GO:0005576	[1]	extracellular region	{Group38=2.5831413537090864E-47}	{Group38=1.2915706768545432E-45}	171	GO:0005576
[ADAMTS15, AMH, ANXA1, APOA1, AVP, BHMT, BMP2, BMP5, BMP8A, BOLA-NC1, BPIFB1, C1R, C1RL, CER1, CES2, CHADL, CHRD, CKM, CL46, COL14A1, COL17A1, COL20A1, COL28A1, COL4A5, COL6A3, CP, CPAMD8, CRELD2, CSN1S1, CSN2, CUBN, DAG1, DMKN, ENPP1, F10, F8, FETUB, FGF23, GAS6, GH1, GLB1, GRN, HGFAC, HYAL1, IFNAG, IGFBP4, IGFBP5, IL20, IL36B, IL36RN, JSP.1, KIT, LDLR, LEFTY2, LGALS4, LINGO3, LOC515624, LOXL3, …	GO:0005615	[2, 3]	extracellular space	{Group38=2.5831413537090864E-47}	{Group38=1.2915706768545432E-45}	100	GO:0005615
[ABCA12, ABCA13, ABCA4, ABCA5, ABCA6, ABCA9, ABCC1, ABCC3, ABCC6, ABHD5, ABTB2, ACACB, ACAP2, ACBD3, ACKR1, ACO1, ACSM1, ACTN3, ACTN4, ADAM19, ADCY1, ADCYAP1, ADGRV1, ADI1, ADSL, ADSS, AEN, AFAP1L1, AFF1, AFF2, AFF3, AGAP2, AHI1, AHNAK, AIFM2, AK5, AKAP1, AKAP11, AKAP6, AKAP9, AKR1E2, ALDH3A1, ALG12, ALS2CL, AMBRA1, AMDHD1, AMFR, ANKLE2, ANKRD11, ANKRD12, ANKRD54, ANLN, ANXA1, AOC3, AOX1, AP1G2, …	GO:0005622	[2, 3]	intracellular	{Group68=1.1759932717512325E-300}	{Group68=8.937548865309367E-299}	897	GO:0005622
[ABCA12, ABCA13, ABCA4, ABCA5, ABCA6, ABCA9, ABCC1, ABCC11, ABCC2, ABCC3, ABCC6, ABHD5, ABTB2, ACACB, ACAP2, ACBD3, ACKR1, ACO1, ACSM1, ACTN3, ACTN4, ACVR2B, ACVRL1, ADAM19, ADAM2, ADAM7, ADAMTS15, ADCY1, ADCY7, ADCYAP1, ADGRF1, ADGRG1, ADGRL3, ADGRV1, ADI1, ADRB3, ADSL, ADSS, AEN, AFAP1L1, AFF1, AFF2, AFF3, AGAP2, AHI1, AHNAK, AIFM2, AK5, AKAP1, AKAP11, AKAP5, AKAP6, AKAP9, AKR1E2, ALDH3A1, ALG1…	GO:0005623	[1]	cell	{Group68=1.1759932717512325E-300}	{Group68=8.937548865309367E-299}	1093	GO:0005623
[ABCA6, ABTB2, ACACB, ACTN4, ADAM19, ADI1, AEN, AFF1, AFF2, AFF3, AGAP2, AKAP11, AKAP6, ANKRD11, ANKRD12, ANKRD54, ANLN, ANXA1, AP5Z1, APBB1, APBB3, APOBEC3Z1, APRT, AQR, ARHGEF5, ARID1B, ARID2, ASPM, ATG2A, B9D2, BAALC, BAG3, BAP1, BAZ2B, BCL9L, BEND6, BOD1L1, BOP1, BPTF, BRCA1, BRCA2, BRD1, BRF2, CABIN1, CALR3, CASP14, CASP9, CBX6, CBX7, CCDC155, CCNF, CCT5, CDADC1, CDCA5, CDK5RAP3, CDT1, CDX1,…	GO:0005634	[4, 5, 6, 7]	nucleus	{Group68=1.1759932717512325E-300, Group74=4.753459309617536E-217, Group78=0.0}	{Group68=8.937548865309367E-299, Group74=3.4700252960208015E-215, Group78=0.0}	389	GO:0005634
[ABCA6, ABTB2, AEN, AFF1, AFF2, AFF3, ANKRD12, ANLN, ANXA1, AP5Z1, APRT, ARHGEF5, BAP1, BOD1L1, BOP1, BRCA2, BRD1, CABIN1, CBX7, CELSR1, CENPF, CEP164, CHFR, CHTF18, CIZ1, CWC27, DACT1, DAG1, DAXX, DCP2, DGKQ, DPH1, DPP3, ELF3, EXO1, FAAP20, FAM124B, FANCE, FBXL4, FKBP4, FNDC1, FOXC2, GBP2, GCH1, GEMIN4, GMEB2, HAUS6, HEMGN, HSPH1, ICE1, IKBKE, IKZF3, IL17RD, JPH1, KANSL1, MBD2, MBD6, MDM2, MED24…	GO:0005654	[4, 5, 6, 7, 8, 9, 10]	nucleoplasm	{Group74=4.753459309617536E-217}	{Group74=3.4700252960208015E-215}	130	GO:0005654
[ARID1B, BPTF, BRCA1, BRCA2, CBX6, CBX7, CCDC155, CDCA5, CDT1, CENPF, CENPM, CHTF18, CTC1, DAXX, DNA2, ESCO2, FAAP20, FLNA, GRWD1, HELB, HMCES, HMGA1, ICE1, IST1, MB21D1, MBD2, MBD5, MBD6, MCM9, MEF2D, NCAPD2, NCOA1, NDE1, NRIP1, NSD3, PARP3, PHF10, PLK4, PRM2, RAD50, RAD9A, RFC1, RMI1, RNF40, RPA1, RTEL1, SETDB2, SGO2, SIN3B, SLX4, SPOUT1, SPSB1, TERT, TFIP11, TIMELESS, TOP2A, TOP2B, TOP3A, UBE2…	GO:0005694	[4, 5, 6, 7]	chromosome	{Group39=2.322899049588687E-16}	{Group39=4.413508194218505E-15}	64	GO:0005694
[AEN, AGAP2, AKAP11, BAP1, BOP1, CCT5, CDK5RAP3, CHD1, COG7, DDX47, DDX54, DHX37, EBNA1BP2, EEF1D, EMG1, EXOSC8, FLNA, FMN2, FOXI1, GNL3, GRWD1, IPO11, L3MBTL3, MAP1S, MBD6, MDM2, MDN1, NLRP5, NOL10, NOL11, NOP2, NRIP1, PARP2, PARP3, PLK4, POP5, PRKDC, RBM28, RDM1, RIOX1, RPL5, RRN3, SPTY2D1, SUPT20H, TAF1C, TERT, TFIP11, TOP2A, TSPYL1, TULP3, URB1, URB2, WRN]	GO:0005730	[4, 5, 6, 7, 8, 9, 10]	nucleolus	{Group09=4.816082985318298E-12}	{Group09=3.852866388254638E-11}	53	GO:0005730
[ABCA12, ABCA4, ABCA5, ABCC1, ABCC3, ABCC6, ABHD5, ACACB, ACAP2, ACBD3, ACKR1, ACO1, ACSM1, ACTN3, ACTN4, ADAM19, ADCY1, ADCYAP1, ADGRV1, ADI1, ADSL, ADSS, AFAP1L1, AFF3, AGAP2, AHI1, AHNAK, AIFM2, AK5, AKAP1, AKAP11, AKAP6, AKAP9, AKR1E2, ALDH3A1, ALG12, ALS2CL, AMBRA1, AMDHD1, AMFR, ANKLE2, ANKRD12, ANKRD54, ANLN, ANXA1, AOC3, AOX1, AP1G2, AP4E1, AP5Z1, APBB1, APBB3, APIP, APOA1, APOBEC3Z1, APR…	GO:0005737	[3, 4, 5]	cytoplasm	{Group68=1.1759932717512325E-300}	{Group68=8.937548865309367E-299}	660	GO:0005737
[ACACB, ACO1, ACSM1, AGAP2, AIFM2, AKAP1, AMBRA1, BAP1, BCAP31, BID, CAPN1, CARD19, CASP14, CDK5RAP1, CHCHD6, COQ10B, COQ4, COX7A1, D2HGDH, DAO, DNA2, ENOSF1, ETFA, FAM124B, FASTKD2, FBXL4, FKBP4, FOXRED1, FPGS, GCAT, IBA57, IKBKE, MCAT, MCCC2, MIEF2, MMAB, MRPL21, MRPS2, MRPS9, MTERF2, MTIF2, NDUFA10, NDUFAF1, NDUFS1, NDUFS3, NDUFV3, NLN, NLRP5, NUDT9, OXSM, PAK5, PANK2, PCK1, PDE2A, PNPLA4, POL…	GO:0005739	[4, 5, 6, 7]	mitochondrion	{Group10=5.574351274626775E-9}	{Group10=2.7871756373133877E-8}	73	GO:0005739
[ABCA4, ADCYAP1, AKAP6, ALDH3A1, ALG12, AMFR, ANKLE2, AOC3, ARL6IP1, ATP10A, ATP11B, B3GNT5, BAP1, BCAP31, BRINP1, CALR3, CAMK2B, CARD19, CL46, CNPY3, CRELD2, CUBN, DGAT1, DNAJB12, DUOX1, EEF1D, EI24, ESYT3, FMN2, FOXRED2, GBA2, GOSR2, GRN, HGFAC, JPH1, JPH3, LAMA3, LMF2, MIA3, NES, NOTCH1, NSDHL, P4HTM, PDE2A, PIEZO1, PIGQ, PLOD1, POR, PPOX, PPP1R15B, PROM1, RAB33A, RCN3, RETSAT, RIC3, RINT1, RT…	GO:0005783	[3, 4, 5, 6, 7]	endoplasmic reticulum	{Group54=8.333690007361295E-46}	{Group54=4.0001712035334217E-44}	80	GO:0005783
[ABCA5, ACBD3, ADAM19, AKAP9, AOC3, AP1G2, ATP11B, ATP7B, ATP8B3, B3GNT5, BCAP31, BET1L, CAMSAP2, CDK5RAP2, CHPF, CHST10, CHST12, CHST4, CHST7, CHSY3, COG7, CRELD2, CSN1S1, CSN2, CSNK1E, CUBN, CUX2, DNAJC28, ECE2, ELF3, ESCO2, FAM241A, FASN, FUT1, FUT6, FUT7, FYCO1, GAK, GAL3ST2, GALNT10, GALNT12, GALNT18, GALNT3, GALNT5, GALNT6, GALNTL5, GBA2, GBP2, GCC1, GLB1, GNPTAB, GOSR2, GRN, IFT20, IGF2R, …	GO:0005794	[3, 4, 5, 6, 7]	Golgi apparatus	{Group54=8.333690007361295E-46}	{Group54=4.0001712035334217E-44}	96	GO:0005794
[ACTN3, AHI1, AKAP9, B9D2, BRCA2, C4H7orf31, CAMK2B, CAMSAP2, CAMSAP3, CCDC151, CCDC88B, CCNF, CCP110, CCT5, CDC42BPG, CDK5RAP2, CDK5RAP3, CENPF, CEP135, CEP164, CEP250, CEP68, CEP72, CEP95, CNTLN, DCTN1, DEUP1, EZR, FAM92B, FOPNL, HAUS6, HOXB4, IFT20, INTU, IST1, KATNB1, KIAA0586, LATS2, NCKAP5L, NDE1, NPHP4, OBSL1, ODF2, ODF2L, PIK3R5, PITPNM1, PKHD1, PLA2G6, PLK4, PRKACB, RILP, RITA1, SFI1, SK…	GO:0005815	[4, 5, 6, 7, 8, 9]	microtubule organizing center	{Group57=4.308926780677676E-120}	{Group57=2.886980943054043E-118}	69	GO:0005815
[ABCA12, ABHD5, ACO1, ADSL, ADSS, AFAP1L1, AFF3, AKAP11, AKR1E2, ALDH3A1, AMBRA1, AMFR, ANKRD12, ANXA1, AOX1, APBB3, APRT, ARHGEF10L, ARHGEF5, ARHGEF7, ARL6IP1, ASMTL, ATG2A, BAALC, BAG3, BAP1, BCL2L14, BET1L, BHMT, BID, BRCA2, CA2, CABIN1, CABP4, CAMSAP2, CAPN1, CASP14, CASP9, CBX7, CCT5, CDK5RAP3, CEP68, CHTF18, CORO1B, CPLX3, CUL9, DAG1, DAO, DENND1A, DGKQ, DLC1, DLEC1, DPP3, DPYS, DUSP9, EEF1…	GO:0005829	[4, 5, 6, 7]	cytosol	{Group12=2.4278840162205534E-36}	{Group12=1.0439901269748379E-34}	187	GO:0005829
[ACTN3, ACTN4, AFAP1L1, AHI1, AKAP9, AMBRA1, ANLN, ANXA1, APBB3, ASPM, B9D2, BFSP1, BIN2, BRCA2, C4H7orf31, CAMK2B, CAMSAP2, CAMSAP3, CCDC151, CCDC155, CCDC88B, CCNF, CCP110, CCT5, CDC42BPG, CDK5RAP2, CDK5RAP3, CENPF, CEP135, CEP164, CEP250, CEP68, CEP72, CEP95, CFAP206, CFAP54, CGNL1, CLRN1, CNTLN, CORO1B, DAG1, DCTN1, DEUP1, DGKQ, DLC1, DNAH10, DNAH3, DNAH5, DNAH9, DRC7, ELMOD3, EPB41L2, EVPL, …	GO:0005856	[4, 5, 6, 7]	cytoskeleton	{Group57=4.308926780677676E-120}	{Group57=2.886980943054043E-118}	169	GO:0005856
[ABCA12, ABCA4, ABCC1, ABCC11, ABCC2, ABCC6, ACVR2B, ACVRL1, ADAM7, ADCY1, ADCY7, ADGRF1, ADGRG1, ADGRL3, ADI1, ADRB3, ADSS, AHNAK, AKAP11, AKAP5, AKAP9, ALDH3A1, ANO1, ANXA1, AOC3, ARHGAP33, ARHGEF5, ARHGEF7, ARL11, ARRDC3, ASTN1, ATP10A, ATP11B, ATP7B, ATP8B3, BAG3, BCAP31, BFSP1, BIN2, BMP2, BOLA-DMA, BOLA-DOA, BOLA-DQA5, BOLA-NC1, BRCA1, C7, C8B, CA2, CAPN1, CBX6, CCR8, CD151, CD163, CD163L1,…	GO:0005886	[2, 3, 4]	plasma membrane	{Group65=1.9800376026560548E-136}	{Group65=1.3662259458326777E-134}	334	GO:0005886
[ABCA4, ABCC1, ABCC11, ABCC2, ACVR2B, ACVRL1, ADCY1, ADCY7, ADGRG1, ADGRL3, ADRB3, BCAP31, BMP2, C7, C8B, CD151, CDHR2, CDON, CHRM5, CHRNB3, CNTNAP4, DLG1, DUOX1, EPHA10, EPS8, ESYT3, F2RL2, GABRG1, GABRQ, GABRR3, GALR3, GLRA2, GPR149, GPR156, GRIN2A, GRM5, HRH4, IL18R1, IL18RAP, IL6ST, ITGA11, ITGB3, KCNA1, KCNA6, KCNH4, KCNK15, KIT, LGR5, LMTK2, LPAR6, LTB4R, MFSD2B, NPBWR2, P2RX7, PCDH20, PCDH…	GO:0005887	[4, 5, 6, 7]	integral component of plasma membrane	{Group65=1.9800376026560548E-136}	{Group65=1.3662259458326777E-134}	101	GO:0005887
[ABCA4, ACTN3, AHI1, AMBRA1, ANXA1, B9D2, CC2D2A, CCDC151, CENPF, CEP164, CFAP206, CFAP221, CFAP54, CFAP69, DNAH10, DNAH3, DNAH5, DNAH9, DRC7, ELMOD3, EZR, FAM92B, GALR3, IFT20, INTU, KIAA0586, LYZL6, MROH2B, NEK8, NPHP4, ODF2, ODF2L, PHLPP1, PHLPP2, PKHD1, PMFBP1, PRKACB, PROM1, RILP, RP1, RPGRIP1, SLC25A31, SPAG17, SPEF2, TBC1D7, TCTN2, TOPORS, TRAF3IP1, TTLL6, TTLL8, TULP3, USH2A, WDR19, WDR34]	GO:0005929	[2, 4, 5]	cilium	{Group60=1.9229841053080462E-44}	{Group60=8.845726884417013E-43}	54	GO:0005929
[ACACB, ACO1, ACSM1, ACTN3, ADI1, AMDHD1, ANXA1, APIP, ASAH2, ASNSD1, BHMT, BHMT2, BRCA1, CARNS1, CHPF, CHST7, D2HGDH, DAO, DDO, EGFLAM, ENO4, ENOSF1, ENPP1, ETFA, FASN, FPGS, GAPDH, GBA2, GCAT, GCH1, GH1, GPT, HACL1, HAO1, HPGDS, HYAL1, IDO1, IDO2, ITIH1, ITIH2, ITIH3, LOC518161, MAT1A, MCAT, MCCC2, NAAA, NOXRED1, NPL, OXSM, P2RX7, P4HTM, PANK2, PCK1, PDK4, PFAS, PGD, PLOD1, PM20D1, PNPLA8, PRKA…	GO:0006082	[3]	organic acid metabolic process	{Group37=2.698837453147069E-27}	{Group37=9.176047340700034E-26}	69	GO:0006082
[ACACB, ACSM1, ACTN3, ACTN4, ACVRL1, ADAL, ADCY1, ADCY7, ADCYAP1, ADGRF1, ADSL, ADSS, AEN, AFF1, AFF2, AFF3, AGAP2, AHI1, AHNAK, AK5, AOX1, AP5Z1, APBB1, APBB3, APOBEC3Z1, APRT, AQR, ARHGEF10L, ARHGEF5, ARID2, BAG3, BAP1, BCL9L, BEND6, BMP2, BMP5, BMP8A, BOD1L1, BOP1, BPTF, BRCA1, BRCA2, BRF2, CBX6, CBX7, CCDC155, CCT5, CDADC1, CDCA5, CDK5RAP1, CDK5RAP2, CDK5RAP3, CDX1, CENPF, CER1, CHRD, CHTF18,…	GO:0006139	[3, 4]	nucleobase-containing compound metabolic process	{Group62=7.108730719280052E-105, Group74=4.753459309617536E-217, Group78=0.0}	{Group62=4.407413045953632E-103, Group74=3.4700252960208015E-215, Group78=0.0}	317	GO:0006139
[ACACB, ACVRL1, AP5Z1, APOBEC3Z1, BAP1, BOD1L1, BRCA1, BRCA2, CCDC155, CCT5, CDADC1, CDCA5, CHTF18, CIZ1, CTC1, DCP2, DNA2, ESCO2, EXO1, EXOSC6, FAAP20, FANCE, FMN2, GIN1, HELB, HFM1, HMGA1, LIG1, MB21D1, MCM9, MMAB, MUS81, PARG, PARP2, PARP3, POLG, POLI, POLK, POLQ, PRKDC, RAD50, RAD9A, RAG1, RAG2, RFC1, RMI1, RPA1, RTEL1, SLX4, SPSB1, TEP1, TERT, TFRC, THAP9, TIMELESS, TOP2A, TOP2B, TOP3A, TRPC…	GO:0006259	[4, 5, 6]	DNA metabolic process	{Group56=1.2892092930447076E-57}	{Group56=6.83280925313695E-56}	65	GO:0006259
[ADAM11, ADAM19, ADAM2, ADAM3A, ADAM7, ADAMDEC1, ADAMTS10, ADAMTS12, ADAMTS13, ADAMTS15, ADAMTS8, ADAMTSL1, ADAMTSL4, AMFR, APLP2, ATG4B, BAP1, BCAP31, BID, C1R, C1RL, CAPN1, CAPN12, CAPN14, CASP14, CASP9, CCNF, CD27, CHFR, COL28A1, COL6A3, CPAMD8, CPXM1, CRB2, CSN2, CSNK1E, CUL9, DLC1, DNAJB12, DPP3, ECE2, ENPEP, F10, FBLN1, FBXL21, FBXL4, FETUB, FOXRED2, GAS6, GH1, GRN, HGFAC, HMCES, HTRA4, IST…	GO:0006508	[4, 5]	proteolysis	{Group73=6.801258577923541E-209}	{Group73=4.89690617610495E-207}	123	GO:0006508
[ABHD5, ACACB, ACSM1, ALG12, AMBRA1, ANXA1, APOA1, ASAH2, BMP2, BMP5, BRCA1, CYP27B1, DAG1, DAGLB, DGAT1, DGKQ, ETFA, ETNK2, FADS1, FAM135B, FASN, FGF23, FUT7, GAL3ST2, GALC, GBA2, GH1, HACL1, HAO1, HPGDS, HSD17B3, IMPA2, INPP4B, INPP5J, KIT, LDLR, LRP5L, MCAT, NAAA, NSDHL, OXSM, P2RX7, PANK2, PCK1, PCYT2, PDK4, PI4KA, PIGQ, PIK3C2G, PIK3IP1, PIK3R5, PLA2G5, PLA2G6, PLCE1, PLCH2, PLCL2, PLCXD2, P…	GO:0006629	[3]	lipid metabolic process	{Group29=2.404285707573288E-12}	{Group29=2.404285707573288E-11}	72	GO:0006629
[ACACB, ACSM1, ACTN3, ACTN4, ACVRL1, ADAL, ADCY1, ADCY7, ADCYAP1, ADGRF1, ADSL, ADSS, AEN, AFF1, AFF2, AFF3, AGAP2, AHI1, AHNAK, AK5, AMDHD1, AOX1, AP5Z1, APBB1, APBB3, APOBEC3Z1, APRT, AQR, ARHGEF10L, ARHGEF5, ARID2, BAG3, BAP1, BCL9L, BEND6, BMP2, BMP5, BMP8A, BOD1L1, BOP1, BPTF, BRCA1, BRCA2, BRF2, CBX6, CBX7, CCDC155, CCT5, CDADC1, CDCA5, CDK5RAP1, CDK5RAP2, CDK5RAP3, CDX1, CENPF, CER1, CHRD,…	GO:0006725	[3]	cellular aromatic compound metabolic process	{Group62=7.108730719280052E-105, Group74=4.753459309617536E-217, Group78=0.0}	{Group62=4.407413045953632E-103, Group74=3.4700252960208015E-215, Group78=0.0}	327	GO:0006725
[ABHD5, ACACB, ACSM1, ACTN3, ACVR2B, ACVRL1, ADAL, ADCY1, ADCY7, ADCYAP1, ADRB3, ADSL, ADSS, AK5, AKAP9, ALPK1, AMBRA1, ANKLE2, ANKRD54, APIP, APOA1, APRT, ARHGEF5, BID, BMP2, BMP2K, BMP5, BMP8A, CAMK2B, CAMKK1, CAMSAP3, CCNF, CD27, CDADC1, CDC42BPG, CDK5RAP1, CDK5RAP3, CELSR3, CHEK2, CKM, CLSPN, COASY, COX7A1, CSN2, CSNK1E, DACT1, DAPK1, DAXX, DBF4B, DGAT1, DGKQ, DLC1, DNPH1, DUSP5, DUSP9, EIF2A…	GO:0006793	[3]	phosphorus metabolic process	{Group58=1.0649077380341527E-68, Group70=5.800284928916873E-81, Group73=6.801258577923541E-209}	{Group58=6.389446428204916E-67, Group70=3.5381738066392926E-79, Group73=4.89690617610495E-207}	196	GO:0006793
[ABHD5, ACACB, ACSM1, ACTN3, ACVR2B, ACVRL1, ADAL, ADCY1, ADCY7, ADCYAP1, ADRB3, ADSL, ADSS, AK5, AKAP9, ALPK1, AMBRA1, ANKLE2, ANKRD54, APIP, APOA1, APRT, ARHGEF5, BID, BMP2, BMP2K, BMP5, BMP8A, CAMK2B, CAMKK1, CAMSAP3, CCNF, CD27, CDADC1, CDC42BPG, CDK5RAP1, CDK5RAP3, CELSR3, CHEK2, CKM, CLSPN, COASY, COX7A1, CSN2, CSNK1E, DACT1, DAPK1, DAXX, DBF4B, DGAT1, DGKQ, DLC1, DNPH1, DUSP5, DUSP9, EIF2A…	GO:0006796	[4]	phosphate-containing compound metabolic process	{Group58=1.0649077380341527E-68, Group70=5.800284928916873E-81, Group73=6.801258577923541E-209}	{Group58=6.389446428204916E-67, Group70=3.5381738066392926E-79, Group73=4.89690617610495E-207}	194	GO:0006796
[ACACB, ACSM1, ACTN3, ACTN4, ACVR2B, ACVRL1, ADAL, ADAM11, ADAM19, ADAM2, ADAM3A, ADAM7, ADAMDEC1, ADAMTS10, ADAMTS12, ADAMTS13, ADAMTS15, ADAMTS8, ADAMTSL1, ADAMTSL4, ADCY1, ADCY7, ADCYAP1, ADGRF1, ADI1, ADRB3, ADSL, ADSS, AEN, AFF1, AFF2, AFF3, AGAP2, AHI1, AHNAK, AK5, AKAP9, ALG12, ALKBH4, ALPK1, AMDHD1, AMFR, ANKLE2, ANKRD54, ANXA1, AOC3, AOX1, AP5Z1, APBB1, APBB3, APIP, APLP2, APOA1, APOBEC3…	GO:0006807	[2]	nitrogen compound metabolic process	{Group73=6.801258577923541E-209, Group78=0.0}	{Group73=4.89690617610495E-207, Group78=0.0}	632	GO:0006807
[ABCA12, ABCA13, ABCA4, ABCA5, ABCA6, ABCA9, ABCC1, ABCC11, ABCC12, ABCC2, ABCC3, ABCC6, ACTN3, ACTN4, ADCY1, ADCYAP1, AHI1, AKAP5, AKAP6, AKAP9, ANKRD54, ANO1, ANXA1, AP1G2, AP4E1, AP5Z1, APOA1, AQP8, ARFGAP1, ARHGEF5, ARHGEF7, ARL11, ARL6IP1, ATG4B, ATP10A, ATP11B, ATP13A5, ATP2B3, ATP6V0E2, ATP7B, ATP8B3, BAG3, BCAP31, BET1L, BID, BIN2, CA2, CABP4, CAMSAP3, CCDC88B, CCT5, CD163, CD163L1, CD5, …	GO:0006810	[3]	transport	{Group72=5.4609391116145194E-114}	{Group72=3.5496104225494376E-112}	301	GO:0006810
[ABCA12, ABCA13, ABCA4, ABCA5, ABCA6, ABCA9, ABCC1, ABCC11, ABCC12, ABCC2, ABCC3, ABCC6, AKAP6, AKAP9, ANO1, ANXA1, APOA1, ARL6IP1, ATP10A, ATP11B, ATP13A5, ATP2B3, ATP6V0E2, ATP7B, ATP8B3, CA2, CDH23, CHRM5, CHRNB3, CLDN15, CLIC2, COX7A1, CP, CRACR2B, CSN2, CYP27B1, ENPP1, FGF23, FLNA, FXYD5, GABRD, GABRG1, GABRQ, GABRR3, GAS6, GH1, GLRA2, GRIN2A, GRM5, ITGB3, JPH1, JPH3, KCNA1, KCNA6, KCNAB3, K…	GO:0006811	[4]	ion transport	{Group72=5.4609391116145194E-114}	{Group72=3.5496104225494376E-112}	124	GO:0006811
[AKAP5, AP1G2, AP4E1, ARL11, ARL6IP1, BAG3, BCAP31, BID, CAMSAP3, COG7, DAG1, FLNA, GAS6, GNPTAB, GOSR2, GRIP2, ICE1, IFT20, IPO11, IPO4, LOC525592, MICALL1, MIEF2, MON1B, NES, NUP153, OAZ1, PEX10, RAB33A, RAB6B, RIMS2, SEC16A, SEC16B, SGSM3, SORL1, STX2, STXBP4, SYTL2, SYTL3, TBC1D2, TBC1D30, TOMM34, TRAF3IP1, TRAK2, UNC93B1, VPS13D, VPS16, VPS37A, WDR19, WDR34, ZDHHC18, ZDHHC3, ZFYVE16]	GO:0006886	[4, 5, 6, 7, 8]	intracellular protein transport	{Group72=5.4609391116145194E-114}	{Group72=3.5496104225494376E-112}	53	GO:0006886
[AEN, AGAP2, AHI1, AIFM2, AMBRA1, ANXA1, APIP, BAG3, BAP1, BCAP31, BCL2L14, BID, BMP2, BMP5, BMP8A, BRCA1, BRCA2, CASP14, CASP9, CD248, CD27, CD5, CDK5RAP3, DAPK1, DAXX, DDX47, DLC1, DOCK8, EIF2AK3, FLNA, FMN2, FOXC2, GAPDH, GAS6, GH1, GRN, GSDMA, GSDME, IKBKE, IKZF3, LATS1, LATS2, LEFTY2, LRP5L, MAP1S, MAP3K7, MAP4K4, MAPK8, MAPK8IP2, MDM2, MDM4, NCOA1, NDUFS1, NDUFS3, NES, NKX2-6, NLRP12, NOTCH…	GO:0006915	[4]	apoptotic process	{Group50=2.4731649970394088E-20}	{Group50=7.172178491414286E-19}	91	GO:0006915
[ACVRL1, ADAMTS12, ADGRG1, ADGRL3, ANLN, ANXA1, APOA1, ARHGEF5, ASPM, ASTN1, BMP2, CAMK2B, CAMSAP3, CCDC151, CCR8, CD151, CD248, CELSR1, CELSR3, CER1, CFAP206, CFAP221, CFAP69, CHADL, CHRD, CLRN1, CMKLR1, CORO1B, CRB2, DCTN1, DLC1, DNAH10, DNAH3, DNAH5, DNAH9, DOCK8, DRC7, DRGX, DSC2, DUOX1, EGFLAM, ENPEP, EPHA10, EPS8, FLNA, FMN2, FOXC2, FUT7, FYCO1, GAS6, GBX2, GRB7, GRN, HSPG2, HYAL1, IFT20, I…	GO:0006928	[2]	movement of cell or subcellular component	{Group66=1.6524760194165925E-54}	{Group66=8.592875300966281E-53}	133	GO:0006928
[ABCC1, ACACB, ACKR1, ACVRL1, ADAMTS12, ADCY1, ADCY7, AEN, AMBRA1, AMFR, ANO1, ANXA1, AP5Z1, APOA1, APOBEC3Z1, ARHGEF10L, ARHGEF5, ARMT1, BAG3, BAP1, BCAP31, BID, BMP2, BOD1L1, BPIFB1, BRCA1, BRCA2, BRF2, BRINP1, C7, CASP14, CASP9, CCDC155, CD163, CD207, CD27, CDCA5, CDK5RAP3, CELSR1, CHCHD6, CKM, CLSPN, CMKLR1, CNPY3, COL20A1, CORO1B, CSN2, CTC1, CYP27B1, DACT1, DAXX, DEFB122A, DNA2, DNAJB12, DS…	GO:0006950	[2]	response to stress	{Group56=1.2892092930447076E-57}	{Group56=6.83280925313695E-56}	211	GO:0006950
[ABCC1, ACKR1, ADAMTS12, ADCY1, ADCY7, ANXA1, APOA1, APOBEC3Z1, BAP1, BMP2, BPIFB1, BRINP1, C7, CD163, CD207, CMKLR1, CNPY3, COL20A1, CSN2, CYP27B1, DEFB122A, DUOX1, ELF3, ENPP3, GBP2, GBP4, GCH1, GRN, HRH4, HYAL1, IFIH1, IFNAG, IKBKE, IL18RAP, IL36B, IL36RN, IL4R, INAVA, IRAK3, KIT, LDLR, LOXL3, LTB4R, LYZL6, MAPK8IP2, MB21D1, NECTIN2, NLRP12, NLRP9, NOTCH1, OAS2, P2RX7, PARP14, PDE2A, PLA2G6, P…	GO:0006952	[3]	defense response	{Group56=1.2892092930447076E-57, Group67=1.3354453917564799E-52}	{Group56=6.83280925313695E-56, Group67=6.810771497958047E-51}	76	GO:0006952
[ADCY7, ANXA1, APOA1, APOBEC3Z1, BOLA-DMA, BOLA-DOA, BOLA-DQA5, BOLA-NC1, BPIFB1, C1R, C7, C8B, CCR8, CD48, CD59, CMKLR1, CNPY3, COL20A1, CYP27B1, DEFB122A, ENPP1, ENPP3, EXO1, EXOSC6, FUT7, GAS6, GBP2, GBP4, GCH1, GRN, IFIH1, IFNAG, IKBKE, IL18R1, IL18RAP, IL36B, IL36RN, INAVA, IRAK3, JSP.1, KIT, LOXL3, MB21D1, NECTIN2, NLRP9, NOTCH1, OAS2, P2RX7, PARP14, PARP3, PIGR, PLA2G6, PLCL2, PML, POLR3D,…	GO:0006955	[2]	immune response	{Group67=1.3354453917564799E-52}	{Group67=6.810771497958047E-51}	76	GO:0006955
[ACACB, AEN, AP5Z1, ARMT1, BAP1, BID, BOD1L1, BRCA1, BRCA2, CASP14, CASP9, CCDC155, CDCA5, CDK5RAP3, CHCHD6, CLSPN, CTC1, DNA2, EIF2AK4, ESCO2, EXO1, FAAP20, FANCE, FMN2, HELB, HMCES, HMGA1, IKBKE, IKBKG, LIG1, MB21D1, MCM9, MMAB, MUS81, MYO6, NEK4, PARG, PARP2, PARP3, PML, POLG, POLI, POLK, POLQ, PRKDC, RAD50, RAD9A, RFC1, RMI1, RPA1, RTEL1, SIRT4, SLX4, SPSB1, STXBP4, TIMELESS, TOP2A, TOPORS, T…	GO:0006974	[4]	cellular response to DNA damage stimulus	{Group56=1.2892092930447076E-57}	{Group56=6.83280925313695E-56}	67	GO:0006974
[ACTN3, AFF2, AHI1, AIFM2, AKAP9, ALKBH4, ALS2CL, AMBRA1, ANKLE2, ANLN, ANXA1, APOA1, ARHGAP28, ARHGEF10L, ARHGEF17, ARHGEF5, ARID1B, ASPM, ATG2A, ATG4B, ATP8B3, AVIL, B9D2, BAP1, BID, BIN2, BOP1, BRCA1, BRCA2, BRD1, CABIN1, CAMSAP2, CAMSAP3, CC2D2A, CCDC151, CCDC155, CCDC88B, CCNF, CCP110, CCT5, CDC42BPG, CDCA5, CDK5RAP2, CDT1, CELSR1, CELSR3, CEP135, CEP164, CEP192, CEP250, CEP68, CEP72, CFAP20…	GO:0006996	[3]	organelle organization	{Group55=5.827280359080602E-62, Group61=3.035201301056314E-109}	{Group55=3.379822608266749E-60, Group61=1.942528832676041E-107}	254	GO:0006996
[ACTN3, ALKBH4, ANLN, ANXA1, APOA1, ARHGAP28, ARHGEF10L, ARHGEF17, ARHGEF5, ASPM, AVIL, BRCA1, BRCA2, CAMSAP2, CAMSAP3, CC2D2A, CCDC151, CCDC155, CCDC88B, CCNF, CCP110, CDC42BPG, CDK5RAP2, CELSR1, CEP135, CEP192, CEP250, CEP68, CEP72, CFAP206, CLMN, CLRN1, CNTLN, CNTNAP1, CORO1B, CUL9, DAG1, DCTN1, DEUP1, DIAPH2, DLC1, DNAH5, DOCK2, EPB41L2, EPS8, EVPL, EZR, FAM171A1, FKBP4, FLNA, FMN2, FMNL1, FO…	GO:0007010	[4]	cytoskeleton organization	{Group55=5.827280359080602E-62, Group61=3.035201301056314E-109}	{Group55=3.379822608266749E-60, Group61=1.942528832676041E-107}	111	GO:0007010
[ASPM, BRCA1, BRCA2, CAMSAP2, CAMSAP3, CC2D2A, CCDC151, CCDC155, CCDC88B, CCNF, CCP110, CDK5RAP2, CEP135, CEP192, CEP250, CEP68, CEP72, CFAP206, CFAP221, CNTLN, CUL9, DCTN1, DEUP1, DNAH10, DNAH3, DNAH5, DNAH9, FKBP4, FLNA, FMN2, FOPNL, FYCO1, GAPDH, GBA2, HAUS6, IFT20, KATNB1, KIF1C, KIF24, KIF27, KIFC2, LOC535297, MACF1, MAP1S, MAP7D1, MAP9, MTCL1, NCKAP5L, NDE1, OBSL1, ODF2, PARP3, PKHD1, PLK4,…	GO:0007017	[2]	microtubule-based process	{Group55=5.827280359080602E-62}	{Group55=3.379822608266749E-60}	68	GO:0007017
[ADCYAP1, ALKBH4, ANKLE2, ANLN, ANXA1, ASPM, BAP1, BID, BMP2, BOP1, BRCA1, BRCA2, BRINP1, CABLES1, CCDC155, CCNF, CCP110, CDCA5, CDK5RAP1, CDK5RAP2, CDK5RAP3, CDT1, CENPF, CEP135, CEP192, CEP250, CEP68, CEP72, CHFR, CLSPN, CNTLN, CTC1, CUL9, CYP27B1, DACT1, DBF4B, DCTN1, DEUP1, DNA2, EIF2AK4, EPS8, ESCO2, FLNA, FMN2, HAUS6, HFM1, HYAL1, INCENP, IST1, KATNB1, LATS1, LATS2, MAP9, MDM2, MDM4, MIIP, …	GO:0007049	[2]	cell cycle	{Group41=3.8029687449461287E-19}	{Group41=1.0268015611354547E-17}	95	GO:0007049
[ACKR1, ACTN3, ACTN4, ACVR2B, ACVRL1, ADAMTS12, ADCY1, ADCY7, ADCYAP1, ADGRF1, ADGRG1, ADGRL3, ADGRV1, ADM2, ADRB3, AEN, AGAP2, AHI1, AKAP1, AKAP5, AKAP9, AMFR, AMH, ANKRD54, ANO1, ANXA1, APIP, APOA1, ARHGAP23, ARHGAP28, ARHGAP30, ARHGAP33, ARHGAP9, ARHGEF10L, ARHGEF16, ARHGEF17, ARHGEF2, ARHGEF28, ARHGEF40, ARHGEF5, ARHGEF7, ARRDC3, ASPM, AVP, BAG3, BCAP31, BCL9L, BEND6, BID, BLNK, BMP2, BMP5, B…	GO:0007154	[2]	cell communication	{Group76=3.1828290232046905E-218}	{Group76=2.355293477171471E-216}	408	GO:0007154
[ACVRL1, ADAM19, ADAM2, ADAMTS12, ADGRG1, ADGRL3, ANXA1, AOC3, APOA1, ASTN1, BMP2, BMP5, CAMSAP3, CD27, CD5, CDH10, CDH13, CDH23, CDH9, CDHR2, CDHR3, CELSR1, CELSR2, CELSR3, CHRD, CLSTN1, CRB1, CRB2, DENND6A, DLC1, DLG1, DMP1, DOCK8, DSC2, DSC3, ECM2, EGFLAM, EMID1, FAT1, FLNA, FOXC2, GAS6, HSPG2, HYAL1, IL6ST, ITGA11, ITGB3, KIT, LAMA2, LAMA3, LAMB1, LAMB2, LOC539323, LOXL3, MACF1, MMRN1, MUC4, …	GO:0007155	[2]	cell adhesion	{Group44=1.0800964860795366E-30}	{Group44=4.2123762957101925E-29}	98	GO:0007155
[ACKR1, ACTN3, ACTN4, ACVR2B, ACVRL1, ADAMTS12, ADCY1, ADCY7, ADCYAP1, ADGRF1, ADGRG1, ADGRL3, ADGRV1, ADM2, ADRB3, AEN, AGAP2, AHI1, AKAP1, AKAP5, AKAP9, AMFR, AMH, ANKRD54, ANXA1, APIP, APOA1, ARHGAP23, ARHGAP28, ARHGAP30, ARHGAP33, ARHGAP9, ARHGEF10L, ARHGEF16, ARHGEF17, ARHGEF2, ARHGEF28, ARHGEF40, ARHGEF5, ARHGEF7, ARRDC3, ASPM, AVP, BAG3, BCAP31, BCL9L, BEND6, BID, BLNK, BMP2, BMP5, BMP8A, …	GO:0007165	[2, 3, 4]	signal transduction	{Group76=3.1828290232046905E-218}	{Group76=2.355293477171471E-216}	373	GO:0007165
[ACKR1, ACVR2B, ACVRL1, ADAMTS12, ADCYAP1, ADGRF1, ADGRG1, ADGRL3, ADGRV1, AGAP2, AHI1, ANXA1, APOA1, ASPM, BAG3, BCL9L, BEND6, BID, BLNK, BMP2, BMP5, BMP8A, BRCA1, CC2D2A, CCR8, CD27, CDON, CELSR1, CELSR2, CELSR3, CER1, CHRD, CHRNB3, CMKLR1, COL4A1, CRB2, CSN2, CSNK1E, CUX2, DACT1, DACT2, DDX47, DGKQ, DTX3, DUOX1, EGFL7, ENPP1, EPHA10, EPOR, FAM83B, FAM83G, FGF23, FLNA, FOXC2, GABRG1, GAS6, GFRA…	GO:0007166	[3, 4, 5]	cell surface receptor signaling pathway	{Group76=3.1828290232046905E-218}	{Group76=2.355293477171471E-216}	170	GO:0007166
[ACVR2B, ACVRL1, ADAMTS12, ADCYAP1, AHI1, BCL9L, BLNK, BMP2, BMP5, BMP8A, CER1, CHRD, COL4A1, CRB2, DGKQ, ENPP1, EPHA10, FAM83B, FAM83G, FGF23, FOXC2, GAS6, GFRA2, GH1, GHR, IFT20, IGFBP4, IGFBP5, IL6ST, IRS4, ITGB3, KIT, KLB, LEFTY2, LIFR, LMTK2, LOC515624, LTBP1, MBD5, MTMR4, MUC20, NOTCH1, PDK4, PIGR, PLAT, PMEPA1, PTPRR, RGMA, ROR2, RTN4, RYK, SHCBP1, SKI, SLC2A8, SORL1, STXBP4, TRIM72, UBE2O…	GO:0007167	[4, 5, 6]	enzyme linked receptor protein signaling pathway	{Group59=1.87707213409103E-30}	{Group59=7.132874109545914E-29}	60	GO:0007167
[ACKR1, ADCY1, ADCY7, ADCYAP1, ADGRF1, ADGRG1, ADGRL3, ADGRV1, ADRB3, AKAP5, ANXA1, APOA1, ARRDC3, BOTA-T2R10B, CA2, CCR8, CELSR1, CELSR2, CELSR3, CHRM5, CMKLR1, CNR1, DGKQ, F2RL2, FLNA, GABRG1, GALR3, GLRA2, GNAO1, GNAS, GPR149, GPR156, GPR157, GPR179, GPR26, GRM5, HRH4, LGR5, LPAR6, LTB4R, MRGPRF, NPBWR2, NPVF, OGFR, OR11L1, OR1L1, OR2T11, OR4D5, OR4K14, OR52M1, OR6V1, OR6Y1, P2RY4, PDYN, PLCL2…	GO:0007186	[3, 4, 5]	G protein-coupled receptor signaling pathway	{Group45=1.6225650768881759E-12}	{Group45=1.9470780922658112E-11}	62	GO:0007186
[ADCY1, ADCYAP1, ANO1, ANXA1, ARHGEF7, ASPM, BCL9L, BMP2, CA2, CDHR2, CELSR1, CELSR3, CHRM5, CHRNB3, CLSTN1, CNTNAP4, CPLX3, CSNK1E, CUX2, DACT1, DACT2, DLG1, GABRG1, GABRQ, GABRR3, GH1, GJC2, GLRA2, GRID2IP, GRIN2A, GRM5, HRH4, IFT20, JPH3, LATS1, LATS2, LGR5, LRP5L, MAPK8IP2, MB21D1, MBD2, NOTCH1, NPHP4, NPVF, P2RX7, PDYN, PLAT, PLCL2, PLEKHG5, PLG, PPOX, PREPL, PTPRO, RIC3, RIMBP2, RIMS2, RIN1…	GO:0007267	[2, 3]	cell-cell signaling	{Group20=1.1554028680735217E-16}	{Group20=2.4263460229543957E-15}	79	GO:0007267
[ABCA12, ACACB, ACTN3, ACVR2B, ACVRL1, ADAM19, ADAMTS12, ADCY1, ADCYAP1, ADGRF1, ADGRG1, ADGRL3, ADGRV1, AFF3, AGAP2, AHI1, AMBRA1, AMH, ANKRD54, ANLN, ANXA1, APOA1, ARHGEF7, ARL11, ARRDC3, ASPM, ASTN1, ATP7B, B3GNT5, BEND6, BFSP1, BMP2, BMP5, BOLA-DOA, BRCA1, BRCA2, BRINP1, BSN, CABP4, CAMK2B, CAMSAP2, CAMSAP3, CAPN1, CASP14, CBX6, CC2D2A, CCDC151, CD248, CD27, CDH13, CDH23, CDK5RAP2, CDON, CDX1…	GO:0007275	[2, 3]	multicellular organism development	{Group77=2.880937145949105E-106}	{Group77=1.814990401947936E-104}	318	GO:0007275
[ADCY1, ADCYAP1, ADGRF1, ADGRG1, ADGRL3, AHI1, AMBRA1, ANXA1, ASPM, ASTN1, B3GNT5, BEND6, BMP2, BMP5, BRCA2, BRINP1, BSN, CABP4, CAMK2B, CAMSAP2, CAMSAP3, CBX6, CC2D2A, CDH23, CDK5RAP2, CDON, CELSR1, CELSR3, CENPF, CER1, CHADL, CHRD, CIC, CLRN1, CLSTN1, CNTNAP1, COL4A1, CPNE9, CRB1, CRB2, CRX, CUX2, DACT1, DNAH5, DRGX, ECE2, EPHA10, EPOR, FKBP4, GAK, GALC, GAS6, GBA2, GBX2, GFRA2, GSDME, IFT20, I…	GO:0007399	[4, 5]	nervous system development	{Group77=2.880937145949105E-106}	{Group77=1.814990401947936E-104}	154	GO:0007399
[ACTN3, ACTN4, ALKBH4, ANKRD23, ANLN, AVIL, B9D2, BRCA2, CAMSAP2, CAMSAP3, CCDC88B, CCT5, CDH10, CDH13, CDH9, CDHR2, CDHR3, CDK5RAP2, CLMN, CLSTN1, COBL, CORO1B, DCTN1, DIAPH2, EPB41L2, EPS8, EZR, FLNA, FMN2, FMNL1, GAPDH, HSPH1, IMPACT, KATNB1, KIF1C, KIF24, KIF27, KIFC2, LDB3, LOC535297, LSP1, MACF1, MAP1S, MAP4K4, MAP9, MAPK8IP2, MTCL1, MYBPC1, MYO16, MYO18B, MYO3B, MYO6, MYO7B, MYOM1, NDE1, N…	GO:0008092	[3]	cytoskeletal protein binding	{Group21=2.1233031344138E-31}	{Group21=8.493212537655201E-30}	92	GO:0008092
[ABCA12, ACTN4, ADCYAP1, AHI1, AKAP11, AKAP5, ANLN, ANO1, ANXA1, AP1G2, AP4E1, APOA1, ARHGEF5, ARL11, ARL6IP1, ATG4B, BAG3, BCAP31, BET1L, BID, BRCA2, CAMSAP3, CC2D2A, CCT5, CDCA5, CDK5RAP3, CELSR1, CELSR3, CENPF, CEP135, CEP192, CEP250, CEP68, CEP72, CER1, CIZ1, CLMN, CLSTN1, CMTM6, CNTLN, CNTNAP1, COG7, CORO1B, CPLX3, CRACR2B, CSNK1E, CUBN, DAG1, DLG1, ESCO2, EXOC2, EXOC3, EXOC3L4, FKBP4, FLNA,…	GO:0008104	[3]	protein localization	{Group72=5.4609391116145194E-114}	{Group72=3.5496104225494376E-112}	163	GO:0008104
[ABCA12, ABCA13, ABCA4, ABCA5, ABCA6, ABCA9, ABCC1, ABCC11, ABCC12, ABCC2, ABCC3, ABCC6, ACACB, ACSM1, ACVR2B, ACVRL1, ADCY1, ADCY7, AK5, ALPK1, APRT, ATP10A, ATP11B, ATP13A5, ATP2B3, ATP7B, ATP8B3, BMP2K, CAMK2B, CAMKK1, CARNS1, CCT5, CDC42BPG, CHD1, CHEK2, CHRNB3, CHTF18, CKM, COASY, CSNK1E, DAPK1, DDX10, DDX47, DDX54, DGKQ, DHX32, DHX34, DHX37, DNA2, DNAH10, DNAH3, DNAH5, DNAH9, EIF2AK3, EIF2A…	GO:0008144	[2]	drug binding	{Group71=6.439788822335461E-155}	{Group71=4.5078521756348227E-153}	141	GO:0008144
[ABHD5, ACACB, ACO1, ACSM1, ACTN3, ACTN4, ACVR2B, ACVRL1, ADAL, ADAM11, ADAM19, ADAM2, ADAM3A, ADAM7, ADAMDEC1, ADAMTS10, ADAMTS12, ADAMTS13, ADAMTS15, ADAMTS8, ADAMTSL1, ADAMTSL4, ADCY1, ADCY7, ADCYAP1, ADGRF1, ADI1, ADRB3, ADSL, ADSS, AEN, AFF1, AFF2, AFF3, AGAP2, AHI1, AHNAK, AIFM2, AK5, AKAP9, AKR1E2, ALDH16A1, ALDH3A1, ALG12, ALKBH4, ALPK1, AMBRA1, AMDHD1, AMFR, AMH, ANKLE2, ANKRD54, ANXA1, …	GO:0008152	[1]	metabolic process	{Group53=6.801258577923541E-209, Group73=6.801258577923541E-209, Group78=0.0}	{Group53=4.89690617610495E-207, Group73=4.89690617610495E-207, Group78=0.0}	747	GO:0008152
[AEN, AGAP2, AHI1, AIFM2, AMBRA1, ANXA1, APIP, BAG3, BAP1, BCAP31, BCL2L14, BID, BMP2, BMP5, BMP8A, BRCA1, BRCA2, BRINP1, CASP14, CASP9, CD248, CD27, CD5, CDK5RAP3, DAPK1, DAXX, DDX47, DLC1, DOCK8, EIF2AK3, FLNA, FMN2, FOXC2, GAPDH, GAS6, GH1, GRN, GSDMA, GSDMB, GSDME, IKBKE, IKZF3, IMPACT, ING1, KIT, LATS1, LATS2, LEFTY2, LRP5L, MAP1S, MAP3K7, MAP4K4, MAPK8, MAPK8IP2, MDM2, MDM4, NCOA1, NDOR1, N…	GO:0008219	[2]	cell death	{Group50=2.4731649970394088E-20}	{Group50=7.172178491414286E-19}	102	GO:0008219
[ACVRL1, ADCYAP1, ADGRG1, AGAP2, AMBRA1, ANXA1, APOA1, ASPM, BID, BMP2, BMP5, BOP1, BRCA2, CD248, CDK5RAP3, CER1, CHRD, CLMN, CTC1, CYP27B1, DLC1, DLEC1, DOCK8, DPH1, EGFL7, ENPEP, ENPP3, FAM83B, FOXC2, GAS6, GBX2, GH1, GRN, GSDME, HOXB4, HPGDS, HYAL1, IFNAG, IFT20, IGFBP5, IKZF3, IL18RAP, IL6ST, ING1, INTU, ITGB3, KCNA1, KIT, KLB, LGR5, LIFR, LOC539323, LRP5L, MARVELD3, MBD2, NDE1, NES, NKX2-6, …	GO:0008283	[1]	cell population proliferation	{Group28=2.0647282329879283E-17}	{Group28=4.542402112573442E-16}	93	GO:0008283
[ACAP2, ANXA1, APOA1, ARHGAP33, BIN2, BPIFB1, BPIFB5, CL46, CPNE4, CPNE9, DENND1A, DLC1, ESYT3, F10, GAS6, GRB7, GSDMA, GSDMB, GSDME, MB21D1, MICALL1, NISCH, OSBPL2, P2RX7, PIK3C2G, PITPNM1, PLA2G5, PROM1, PSAP, PTI, RASAL1, RBP3, SCIN, SH3PXD2B, SNX19, SNX29, SPTB, SPTBN2, STARD13, STARD6, SYT1, SYT17, SYTL2, SYTL3, TRIM72, TULP3, UNC13B, UNC13C, WDR45B, ZCCHC2, ZFYVE16]	GO:0008289	[2]	lipid binding	{Group22=6.558238132017962E-12}	{Group22=4.590766692412574E-11}	51	GO:0008289
[ABHD5, ACACB, ACTN3, ADAL, ADAMTS12, AMBRA1, AMDHD1, AMFR, AOX1, APOA1, APOBEC3Z1, ASAH2, ATG2A, ATG4B, BAG3, BAP1, BCAP31, BHMT, CAPN1, CCNF, CDADC1, CDK5RAP3, CHFR, CSNK1E, CUL9, CYP27B1, DACT1, DAG1, DAO, DCP2, DDO, DHX34, DNA2, DNAJB12, DNPH1, DPYS, EI24, ENO4, ENOSF1, ENPEP, ENPP1, ENPP3, ETFA, EXOSC8, FBXL21, FBXL4, FGF23, FLNA, FMN2, FOXRED2, FYCO1, GALC, GAPDH, GBA2, GCAT, GH1, GPT, GTPB…	GO:0009056	[2]	catabolic process	{Group52=1.1364157944396702E-24}	{Group52=3.6365305422069445E-23}	137	GO:0009056
[ADAMTS12, AMFR, BAP1, BCAP31, CAPN1, CCNF, CDK5RAP3, CHFR, CSNK1E, CUL9, DACT1, DCP2, DHX34, DNA2, DNAJB12, EXOSC8, FBXL21, FBXL4, FLNA, FMN2, FOXRED2, GTPBP1, HYAL1, LATS1, LDLR, LOC518161, MANBA, MGC157408, MUS81, MYCBP2, NGLY1, OAS2, OAZ1, P2RX7, PAG18, PAG19, PAG8, PLEKHG5, PYGB, RBM23, RCN3, RGMA, RILP, RNASEH2B, RNF216, SAMD4B, SGSM3, SLIRP, SORL1, SPSB1, TNRC6B, TOPORS, TRIM72, UBAP1L, UB…	GO:0009057	[4]	macromolecule catabolic process	{Group52=1.1364157944396702E-24}	{Group52=3.6365305422069445E-23}	65	GO:0009057
[ABCC1, ACACB, ADAMTS12, ADCY7, ANXA1, APOA1, APOBEC3Z1, ARHGEF5, BAG3, BAP1, BMP2, BPIFB1, C7, CABP4, CCR8, CCT5, CD207, CELSR3, CHADL, CMKLR1, CNPY3, COL20A1, CORO1B, CSN2, CUBN, CYP27B1, DEFB122A, DGKQ, DRGX, DSC2, EIF2AK3, EIF2AK4, ENPP3, EPHA10, FBXL21, GAS6, GBP2, GBP4, GBX2, GCH1, GH1, GRN, GSDME, HYAL1, IFIH1, IFNAG, IKBKE, IKZF3, IL18RAP, IL36B, IL36RN, IMPACT, INAVA, IRAK3, ITFG2, KCNA1…	GO:0009605	[2]	response to external stimulus	{Group56=1.2892092930447076E-57, Group67=1.3354453917564799E-52}	{Group56=6.83280925313695E-56, Group67=6.810771497958047E-51}	130	GO:0009605
[ANXA1, APOBEC3Z1, BMP2, BPIFB1, C7, CCT5, CD207, CNPY3, COL20A1, CUBN, CYP27B1, DEFB122A, EIF2AK3, GBP2, GBP4, GCH1, GRN, GSDME, HYAL1, IFIH1, IFNAG, IKBKE, IKZF3, IL18RAP, IL36B, IL36RN, INAVA, IRAK3, LYZL6, MB21D1, MUS81, NECTIN2, NLRP9, OAS2, P2RX7, PARP14, PLA2G6, PML, POLR3D, PPP1R15B, PRKDC, PTI, RNF216, RTN4, SCN7A, SERPINB9, SLX4, STAB1, STAB2, STS, STXBP4, TLR10, TRAF3IP1, TRIM10, TRIM1…	GO:0009607	[2]	response to biotic stimulus	{Group67=1.3354453917564799E-52}	{Group67=6.810771497958047E-51}	58	GO:0009607
[ACTN3, ACVRL1, ADAMTS12, ADCY1, ADGRG1, AFF3, AHI1, AMH, ANXA1, APOA1, BMP2, BMP5, BRCA1, CA2, CABP4, CAMK2B, CAMSAP3, CAPN1, CC2D2A, CD248, CDH10, CDH13, CDH9, CDHR2, CDHR3, CDON, CDX1, CELSR1, CELSR3, CER1, CHADL, CHRD, CLRN1, CNOT3, CNTNAP1, COL14A1, COL20A1, COL4A1, COL6A3, CORO1B, CPNE9, CRB1, CRB2, CUX2, DACT1, DLC1, DMP1, DNMBP, DRGX, EGFLAM, EIF2AK3, ELF3, ENPEP, EPHA10, EPS8, EZR, FAM17…	GO:0009653	[2, 3]	anatomical structure morphogenesis	{Group77=2.880937145949105E-106}	{Group77=1.814990401947936E-104}	171	GO:0009653
[ACVR2B, ACVRL1, ADAMTS12, ADCYAP1, AKAP6, ANXA1, BCL9L, BMP2, BMP5, BMP8A, BRCA1, CA2, CASP9, CER1, CHRD, CHRM5, COL4A1, CORO1B, CRB2, CSN1S1, CSN2, DAXX, ENPP1, FAM83G, FGF23, FKBP4, FOXC2, GH1, GHR, GLRA2, GNAS, GRM5, HRH4, HYAL1, IGFBP5, IMPACT, IRS4, ITGB3, KIT, KLB, LATS1, LATS2, LDLR, LGR5, LOC515624, LTBP1, MBD5, MTMR4, MUS81, NCOA1, NCOA3, NOTCH1, NRIP1, P2RY4, PCK1, PDE2A, PDK4, PMEPA1,…	GO:0009719	[2]	response to endogenous stimulus	{Group59=1.87707213409103E-30}	{Group59=7.132874109545914E-29}	77	GO:0009719
[ACVRL1, AFF3, AHI1, AMBRA1, APOA1, BMP2, BMP5, BRCA1, BRCA2, CAMSAP3, CC2D2A, CDON, CDX1, CELSR1, CER1, CHRD, CLRN1, CNOT3, CRB2, DACT1, DSC3, ELF3, EMG1, ETNK2, FOXC2, FOXI1, FRAS1, FREM2, GBX2, HOXB4, HYAL1, INTU, KIT, LAMA2, LAMA3, LATS1, LOXL3, LPAR6, LRIG1, LRP5L, MYO18B, NCOA1, NKX2-6, NOTCH1, NSDHL, PLG, PLK4, PRKACB, PRKDC, PTPRR, RGMA, ROR2, RRN3, RTN4, SEMA3F, SHROOM3, ST14, TANC2, TBX…	GO:0009790	[3, 4]	embryo development	{Group48=5.103427978244323E-60}	{Group48=2.857919667816821E-58}	66	GO:0009790
[ACTN3, ACVRL1, AHI1, BMP2, BMP5, CABP4, CAPN1, CDX1, CELSR1, CELSR3, CER1, CLRN1, COL14A1, COL20A1, COL6A3, CRB1, CRB2, DACT1, DMP1, EGFLAM, ELF3, FOXC2, FOXI1, FRAS1, GBX2, HOXB4, HSPG2, HYAL1, IGFBP5, LAMA2, LAMA3, LAMB1, LAMB2, LRIG1, LRP5L, MYBPC1, MYOM1, NEK8, NOTCH1, OBSL1, P2RX7, PAPPA2, PLXND1, PROM1, PROX2, ROR2, RP1, RPGRIP1, RTN4, SDK1, SLIT3, STIM1, TBX15, TSPAN12, TULP3, USH2A, VSX1…	GO:0009887	[3, 4, 5, 6]	animal organ morphogenesis	{Group23=1.023140085455801E-14}	{Group23=1.4323961196381213E-13}	61	GO:0009887
[ABCA12, ACTN3, ACVRL1, ADAMTS12, AGAP2, AHI1, AMBRA1, AMH, ANXA1, ARRDC3, BFSP1, BMP2, BMP5, BRCA2, CA2, CAMSAP3, CASP14, CC2D2A, CDHR2, CDX1, CELSR1, CELSR3, CENPF, CER1, CHRD, CLRN1, COL14A1, COL20A1, COL4A1, COL6A3, CRB2, CTC1, CYP27B1, DACT1, DEUP1, DMP1, DNPH1, EGFLAM, ELF3, ENPP1, EPOR, EVPL, FASN, FGF23, FLNA, FOXC2, FRAS1, FREM2, GAS6, GBX2, HIVEP3, HOXB4, HSPG2, HYAL1, IFT20, IGFBP5, IN…	GO:0009888	[3]	tissue development	{Group48=5.103427978244323E-60, Group77=2.880937145949105E-106}	{Group48=2.857919667816821E-58, Group77=1.814990401947936E-104}	128	GO:0009888
[ACVRL1, BAG3, BAP1, BEND6, BMP2, BMP5, BRCA1, BRCA2, CBX6, CBX7, CENPF, CIC, CNOT3, CUX2, CYP27B1, DACT1, DAXX, DCP2, ELF3, ENPP1, FLNA, FOXC2, GAS6, GH1, GLIS1, GRB7, HOXB4, IGFBP5, IMPACT, LOXL3, MBD2, MDM2, NFE2L3, NLRP12, NOTCH1, NOTCH3, NRDE2, NRIP1, PARP3, PDE2A, PHF10, PROX2, RBM23, RIOX1, SAMD4B, SHMT1, SIN3B, SKI, SMYD1, SOX5, TBX15, TIMELESS, TLE2, TNRC6B, ZBTB42, ZFHX4, ZFPM1, ZHX2, Z…	GO:0009890	[3, 4, 5]	negative regulation of biosynthetic process	{Group69=9.201317974334608E-59}	{Group69=4.968711706140688E-57}	64	GO:0009890
[ACTN4, ACVRL1, ADCYAP1, AGAP2, AHI1, ANXA1, APOA1, ARHGEF10L, BAP1, BCL9L, BMP2, BMP5, BRCA1, BRCA2, CCT5, CDK5RAP2, CDK5RAP3, CDX1, CHTF18, CIZ1, CRX, CTC1, DAXX, DBF4B, DNA2, EBF4, EIF2AK3, ELF3, EPAS1, FASTKD2, FGF23, FOXC2, FOXI1, GALR3, GBX2, GH1, GLIS1, GMEB2, GPBP1L1, HIVEP3, HOXB4, ICE1, IKBKG, IKZF3, IMPACT, ING1, KRT17, LDLR, LHX6, LMX1A, LRP5L, MEF2D, MYO6, NCOA1, NCOA3, NCOA4, NEK4, …	GO:0009891	[3, 4, 5]	positive regulation of biosynthetic process	{Group75=8.609947040373676E-160, Group78=0.0}	{Group75=6.1130623986653095E-158, Group78=0.0}	91	GO:0009891
[ACACB, ACTN3, ACVRL1, AFF2, ANKLE2, AOC3, APLP2, ARRDC3, BAG3, BAP1, BEND6, BMP2, BMP5, BRCA1, BRCA2, CAMSAP3, CBX6, CBX7, CD27, CDK5RAP1, CDK5RAP3, CENPF, CIC, CNOT3, COL28A1, COL6A3, CPAMD8, CRB2, CSN2, CUX2, CYP27B1, DACT1, DAXX, DCP2, DGKQ, DHX34, DUSP5, DUSP9, ELF3, ENPP1, EXOSC8, FETUB, FLNA, FMN2, FOXC2, GAS6, GH1, GLIS1, GRB7, GRN, GTPBP1, HELB, HOXB4, IGFBP5, IL18R1, IMPACT, INPP5J, IRA…	GO:0009892	[2, 3, 4]	negative regulation of metabolic process	{Group64=1.3240177234046145E-40, Group69=9.201317974334608E-59}	{Group64=5.825677982980304E-39, Group69=4.968711706140688E-57}	137	GO:0009892
[ABHD5, ACTN3, ACTN4, ACVRL1, ADAM19, ADAM2, ADCYAP1, ADRB3, AGAP2, AHI1, AKAP9, AMBRA1, AMH, ANKLE2, ANXA1, APOA1, ARHGEF10L, ARHGEF5, ARRDC3, BAG3, BAP1, BCAP31, BCL9L, BID, BMP2, BMP5, BMP8A, BRCA1, BRCA2, CAMKK1, CASP9, CCT5, CD27, CDK5RAP2, CDK5RAP3, CDX1, CHFR, CHTF18, CIZ1, CLSPN, CMKLR1, CNOT3, CRX, CSNK1E, CTC1, CUX2, CYP27B1, DACT1, DAXX, DBF4B, DGKQ, DHX34, DLC1, DNA2, EBF4, EIF2AK3, E…	GO:0009893	[2, 3, 4]	positive regulation of metabolic process	{Group70=5.800284928916873E-81, Group75=8.609947040373676E-160, Group78=0.0}	{Group70=3.5381738066392926E-79, Group75=6.1130623986653095E-158, Group78=0.0}	191	GO:0009893
[ACTN3, ACVRL1, ADAMTS12, ADCYAP1, ADGRG1, ADRB3, AGAP2, AKAP1, AKAP5, ANKRD54, APIP, APOA1, ARHGAP28, ARHGEF10L, ARHGEF16, ARHGEF17, ARHGEF2, ARHGEF28, ARHGEF40, ARHGEF5, ARHGEF7, ARRDC3, ASPM, BCAP31, BCL9L, BEND6, BID, BLNK, BMP2, BMP5, BMP8A, BOP1, BPIFB1, BRCA1, CD27, CDK5RAP3, CER1, CHRD, CLIC2, CMKLR1, CRB2, CSN2, CSNK1E, CUX2, CYP27B1, DACT1, DACT2, DGKQ, DLC1, DNMBP, DUSP5, DUSP9, EGFL7,…	GO:0009966	[3, 4, 5]	regulation of signal transduction	{Group76=3.1828290232046905E-218}	{Group76=2.355293477171471E-216}	175	GO:0009966
[ACVRL1, ADCYAP1, ADGRG1, ADRB3, AGAP2, APOA1, ARHGEF5, ASPM, BCAP31, BID, BLNK, BMP2, BMP5, BMP8A, CD27, CDK5RAP3, CRB2, CSNK1E, CUX2, CYP27B1, DACT1, EPS8, F10, F2RL2, FGF23, FLNA, GAS6, GH1, GHR, GNAS, GRB7, GRIP2, GSDME, IGFBP5, IKBKE, IKBKG, IL18R1, IL36B, IL36RN, IL6ST, INAVA, INTU, KIT, KLB, LEFTY2, LGR5, LOC515624, LOC525592, LOXL3, LPAR6, MAP3K15, MAP3K7, MAPK8IP2, MB21D1, MBD2, MBD5, MU…	GO:0009967	[3, 4, 5, 6]	positive regulation of signal transduction	{Group76=3.1828290232046905E-218}	{Group76=2.355293477171471E-216}	80	GO:0009967
[ACTN3, ADAMTS12, APOA1, ARRDC3, BCL9L, BEND6, BID, BMP2, BMP5, BPIFB1, BRCA1, CDK5RAP3, CER1, CHRD, CLIC2, CSN2, CSNK1E, DACT1, DLC1, DUSP5, DUSP9, EGFL7, ENPP1, GAS6, IGFBP5, IL36RN, IRAK3, ITFG2, LATS1, LATS2, LTBP1, MAPK8IP2, MARVELD3, NDUFS3, NLRP12, NOTCH1, NPHP4, P2RX7, PAK5, PARP14, PDE2A, PIK3IP1, PKHD1, PLCL2, PMEPA1, PPEF2, PRKACB, PTPRO, PTPRR, RASAL1, RGS19, RGS7BP, RITA1, ROR2, RRN3…	GO:0009968	[3, 4, 5, 6]	negative regulation of signal transduction	{Group76=3.1828290232046905E-218}	{Group76=2.355293477171471E-216}	70	GO:0009968
[ABCC2, ACVRL1, ADAM2, ADAMTS15, ADGRV1, ANXA1, AOC3, ASTN1, BMP2, BOLA-DMA, BOLA-NC1, CCR8, CD163, CD163L1, CD248, CD27, CD5, CD59, CD8B, CDH10, CDH13, CDH9, CDHR2, CDHR3, CLSTN1, DUOX1, EGFL7, ENPEP, ENPP1, ENPP3, FAM234A, GFRA2, GHR, IGF2R, IL6ST, INTU, ITGB3, JSP.1, KCNA1, KIT, LDLR, LIFR, LOC518161, LYZL6, NOTCH1, P2RX7, PLAT, PLXNB3, PROM1, RGMA, RTN4RL1, SCUBE1, SEMA7A, SLC22A11, SLC26A9, …	GO:0009986	[2, 3]	cell surface	{Group24=1.4655228654289195E-22}	{Group24=4.5431208828296505E-21}	66	GO:0009986
[ACKR1, ACVR2B, ACVRL1, ADAMTS12, ADCY1, ADCY7, ADCYAP1, ADGRL3, AFF3, AKAP6, AMFR, ANO1, ANXA1, APOA1, BAG3, BCAP31, BCL9L, BMP2, BMP5, BMP8A, BRCA1, BRINP1, BSPRY, CA2, CASP9, CCR8, CDK5RAP3, CER1, CHRD, CHRM5, COL4A1, CORO1B, CRB2, CSN1S1, CSN2, CUX2, CYP27B1, DAXX, DGKQ, DNAJB12, DOCK8, DUOX1, EIF2AK3, ENPP1, EPOR, EPS8, FAM83G, FASN, FGF23, FKBP4, FOXC2, FOXRED2, GAS6, GBP2, GBP4, GCH1, GFRA…	GO:0010033	[3]	response to organic substance	{Group59=1.87707213409103E-30}	{Group59=7.132874109545914E-29}	144	GO:0010033
[ACTN4, ACVRL1, ADCYAP1, AGAP2, AHI1, ARHGEF10L, BAP1, BCL9L, BMP2, BMP5, BRCA1, BRCA2, CCT5, CDK5RAP2, CDK5RAP3, CDX1, CHTF18, CIZ1, CRX, CTC1, DAXX, DBF4B, DNA2, EBF4, EIF2AK3, ELF3, EPAS1, FASTKD2, FGF23, FOXC2, FOXI1, GALR3, GBX2, GH1, GLIS1, GMEB2, GPBP1L1, HIVEP3, HOXB4, ICE1, IKBKG, IKZF3, IMPACT, ING1, KRT17, LHX6, LMX1A, LRP5L, MEF2D, MYO6, NCOA1, NCOA3, NCOA4, NEK4, NFE2L3, NKX2-6, NLRP…	GO:0010557	[4, 5, 6]	positive regulation of macromolecule biosynthetic process	{Group75=8.609947040373676E-160, Group78=0.0}	{Group75=6.1130623986653095E-158, Group78=0.0}	87	GO:0010557
[ACVRL1, BAG3, BAP1, BEND6, BMP2, BRCA1, BRCA2, CBX6, CBX7, CENPF, CIC, CNOT3, CUX2, DACT1, DAXX, DCP2, ELF3, ENPP1, FLNA, FOXC2, GAS6, GLIS1, GRB7, HOXB4, IGFBP5, IMPACT, LOXL3, MBD2, MDM2, NFE2L3, NLRP12, NOTCH1, NOTCH3, NRDE2, NRIP1, PARP3, PDE2A, PHF10, PROX2, RBM23, RIOX1, SAMD4B, SHMT1, SIN3B, SKI, SMYD1, SOX5, TBX15, TIMELESS, TLE2, TNRC6B, ZBTB42, ZFHX4, ZFPM1, ZHX2, ZHX3, ZNF12, ZNF217, …	GO:0010558	[4, 5, 6]	negative regulation of macromolecule biosynthetic process	{Group69=9.201317974334608E-59}	{Group69=4.968711706140688E-57}	61	GO:0010558
[ACVRL1, ADCYAP1, ADRB3, AKAP9, AMBRA1, ANKLE2, ARHGEF5, BMP2, BMP5, BMP8A, CAMKK1, CD27, CLSPN, DAXX, DBF4B, DGKQ, DLC1, FGF23, GAS6, GCN1, GH1, GHR, GRM5, GSDME, IFNAG, IL36B, IL36RN, IL6ST, INAVA, KIT, KLB, LATS1, LEFTY2, MAP3K1, MAP3K15, MAP3K19, MAP3K7, MAP4K4, MAPK8IP2, MUC20, MUSK, NEK4, NOTCH1, P2RX7, PAK5, PARP14, PPP1R15B, PSAP, RELL1, SEMA7A, SH3RF1, SLK, VAV3, VTN]	GO:0010562	[4, 5, 6]	positive regulation of phosphorus metabolic process	{Group70=5.800284928916873E-81}	{Group70=3.5381738066392926E-79}	54	GO:0010562
[ACTN4, ACVRL1, ADAM19, ADAM2, ADCYAP1, ADRB3, AGAP2, AHI1, AKAP9, AMH, ANKLE2, ARHGEF10L, ARHGEF5, ARRDC3, BAP1, BCAP31, BCL9L, BID, BMP2, BMP5, BMP8A, BRCA1, BRCA2, CAMKK1, CASP9, CCT5, CD27, CDK5RAP2, CDK5RAP3, CDX1, CHFR, CHTF18, CIZ1, CLSPN, CRX, CSNK1E, CTC1, CUX2, DACT1, DAXX, DBF4B, DGKQ, DHX34, DLC1, DNA2, EBF4, EIF2AK3, ELF3, EPAS1, EXOSC6, FASTKD2, FBLN1, FGF23, FMN2, FOXC2, FOXI1, GAL…	GO:0010604	[3, 4, 5]	positive regulation of macromolecule metabolic process	{Group70=5.800284928916873E-81, Group75=8.609947040373676E-160, Group78=0.0}	{Group70=3.5381738066392926E-79, Group75=6.1130623986653095E-158, Group78=0.0}	175	GO:0010604
[ACACB, ACVRL1, AFF2, APLP2, BAG3, BAP1, BEND6, BMP2, BRCA1, BRCA2, CBX6, CBX7, CD27, CDK5RAP1, CDK5RAP3, CENPF, CIC, CNOT3, COL28A1, COL6A3, CPAMD8, CRB2, CSN2, CUX2, DACT1, DAXX, DCP2, DGKQ, DHX34, DUSP5, DUSP9, ELF3, ENPP1, EXOSC8, FETUB, FLNA, FMN2, FOXC2, GAS6, GH1, GLIS1, GRB7, GTPBP1, HELB, HOXB4, IGFBP5, IMPACT, INPP5J, IRAK3, ITIH1, ITIH2, ITIH3, LATS1, LATS2, LDLR, LOXL3, MARVELD3, MB21…	GO:0010605	[3, 4, 5]	negative regulation of macromolecule metabolic process	{Group64=1.3240177234046145E-40, Group69=9.201317974334608E-59}	{Group64=5.825677982980304E-39, Group69=4.968711706140688E-57}	124	GO:0010605
[ACVRL1, ADAM19, ADAM2, ADCYAP1, AGAP2, AHI1, AMH, ARHGEF10L, BCL9L, BMP2, BMP5, BRCA1, BRCA2, CDK5RAP2, CDK5RAP3, CDX1, CRX, CUX2, DGKQ, DHX34, EBF4, EIF2AK3, ELF3, EPAS1, FASTKD2, FGF23, FOXC2, FOXI1, GALR3, GAS6, GBX2, GH1, GLIS1, GPBP1L1, HIVEP3, HOXB4, ICE1, IKBKG, IKZF3, IMPACT, ING1, ITGB3, KIT, KRT17, LDLR, LHX6, LMX1A, LRP5L, MED26, MEF2D, MYO6, MYOM1, NCOA1, NCOA3, NEK4, NFE2L3, NKX2-6,…	GO:0010628	[4, 5, 6]	positive regulation of gene expression	{Group75=8.609947040373676E-160, Group78=0.0}	{Group75=6.1130623986653095E-158, Group78=0.0}	88	GO:0010628
[ACACB, ACVRL1, AFF2, BAG3, BAP1, BMP2, BRCA1, CBX6, CBX7, CENPF, CIC, CNOT3, CUX2, DACT1, DAXX, DCP2, DGKQ, DHX34, ELF3, EXOSC8, FLNA, FOXC2, GAS6, GH1, GLIS1, GRB7, GTPBP1, HOXB4, IGFBP5, IMPACT, LDLR, LOXL3, MBD2, MDM2, NFE2L3, NOTCH1, NOTCH3, NRDE2, NRIP1, PARP14, PDE2A, PHF10, PROX2, RBM23, RIOX1, RNF40, SAMD4B, SHMT1, SIN3B, SKI, SLIT3, SMYD1, SOX5, SPOUT1, TBX15, TERT, TIMELESS, TNRC6B, ZB…	GO:0010629	[4, 5, 6]	negative regulation of gene expression	{Group69=9.201317974334608E-59}	{Group69=4.968711706140688E-57}	67	GO:0010629
[ACTN3, ACVRL1, ADAMTS12, ADCY1, ADCYAP1, ADGRG1, ADRB3, AGAP2, AKAP1, AKAP5, ANKRD54, ANO1, ANXA1, APIP, APOA1, ARHGAP28, ARHGEF10L, ARHGEF16, ARHGEF17, ARHGEF2, ARHGEF28, ARHGEF40, ARHGEF5, ARHGEF7, ARRDC3, ASPM, BCAP31, BCL9L, BEND6, BID, BLNK, BMP2, BMP5, BMP8A, BOP1, BPIFB1, BRCA1, CA2, CD27, CDK5RAP3, CER1, CHRD, CHRNB3, CLIC2, CLSTN1, CMKLR1, CNTNAP4, CPLX3, CRB2, CSN2, CSNK1E, CUX2, CYP27…	GO:0010646	[3, 4]	regulation of cell communication	{Group76=3.1828290232046905E-218}	{Group76=2.355293477171471E-216}	201	GO:0010646
[ACVRL1, ADCY1, ADCYAP1, ADGRG1, ADRB3, AGAP2, ANO1, APOA1, ARHGEF5, ARHGEF7, ASPM, BCAP31, BID, BLNK, BMP2, BMP5, BMP8A, CA2, CD27, CDK5RAP3, CLSTN1, CRB2, CSNK1E, CUX2, CYP27B1, DACT1, EPS8, F10, F2RL2, FGF23, FLNA, GAS6, GH1, GHR, GNAS, GRB7, GRIN2A, GRIP2, GSDME, IGFBP5, IKBKE, IKBKG, IL18R1, IL36B, IL36RN, IL6ST, INAVA, INTU, KIT, KLB, LEFTY2, LGR5, LOC515624, LOC525592, LOXL3, LPAR6, MAP3K1…	GO:0010647	[3, 4, 5]	positive regulation of cell communication	{Group76=3.1828290232046905E-218}	{Group76=2.355293477171471E-216}	91	GO:0010647
[ACTN3, ADAMTS12, APOA1, ARRDC3, BCL9L, BEND6, BID, BMP2, BMP5, BPIFB1, BRCA1, CDK5RAP3, CER1, CHRD, CLIC2, CSN2, CSNK1E, DACT1, DLC1, DUSP5, DUSP9, EGFL7, ENPP1, GAS6, GH1, GRID2IP, IGFBP5, IL36RN, IRAK3, ITFG2, LATS1, LATS2, LTBP1, MAPK8IP2, MARVELD3, NDUFS3, NLRP12, NOTCH1, NPHP4, NPVF, P2RX7, PAK5, PARP14, PDE2A, PIK3IP1, PKHD1, PLCL2, PMEPA1, PPEF2, PRKACB, PTPRO, PTPRR, RASAL1, RGS19, RGS7B…	GO:0010648	[3, 4, 5]	negative regulation of cell communication	{Group76=3.1828290232046905E-218}	{Group76=2.355293477171471E-216}	75	GO:0010648
[AGAP2, AHI1, AIFM2, AMBRA1, ANXA1, APIP, BAG3, BAP1, BCAP31, BCL2L14, BID, BMP2, BMP5, BMP8A, BRCA1, CASP9, CD248, CD27, DAXX, DLC1, DOCK8, EIF2AK3, FLNA, FMN2, FOXC2, GAS6, GH1, GRN, GSDME, IKZF3, IMPACT, ING1, KIT, LATS1, LATS2, LEFTY2, LRP5L, MAP4K4, MAPK8, MAPK8IP2, MDM2, MDM4, NCOA1, NDUFS3, NES, NKX2-6, NLRP12, NOTCH1, OSGIN1, P2RX7, PAK5, PDCD2, PDK4, PIM3, PKHD1, PM20D1, PRKDC, PSAP, PTP…	GO:0010941	[3, 4]	regulation of cell death	{Group50=2.4731649970394088E-20}	{Group50=7.172178491414286E-19}	76	GO:0010941
[AEN, AGAP2, AHI1, AIFM2, AMBRA1, ANXA1, APIP, BAG3, BAP1, BCAP31, BCL2L14, BID, BMP2, BMP5, BMP8A, BRCA1, BRCA2, CASP14, CASP9, CD248, CD27, CD5, CDK5RAP3, DAPK1, DAXX, DDX47, DLC1, DOCK8, EIF2AK3, FLNA, FMN2, FOXC2, GAPDH, GAS6, GH1, GRN, GSDMA, GSDMB, GSDME, IKBKE, IKZF3, KIT, LATS1, LATS2, LEFTY2, LRP5L, MAP1S, MAP3K7, MAP4K4, MAPK8, MAPK8IP2, MDM2, MDM4, NCOA1, NDUFS1, NDUFS3, NES, NKX2-6, N…	GO:0012501	[3]	programmed cell death	{Group50=2.4731649970394088E-20}	{Group50=7.172178491414286E-19}	93	GO:0012501
[ABCA12, ABCA4, ABCA5, ACAP2, ACBD3, ACKR1, ADAM19, ADCYAP1, AEN, AKAP6, AKAP9, ALDH3A1, ALG12, AMFR, ANKLE2, ANXA1, AOC3, AP1G2, ARL6IP1, ARRDC3, ASTN1, ATP10A, ATP11B, ATP7B, ATP8B3, AVP, B3GNT5, BAP1, BCAP31, BET1L, BRCA2, BRINP1, CALR3, CAMK2B, CAMSAP2, CARD19, CCDC155, CDK5RAP2, CENPF, CHPF, CHST10, CHST12, CHST4, CHST7, CHSY3, CL46, CLMN, CLRN1, CLSTN1, CMTM6, CNPY3, COG7, CPLX3, CRELD2, CS…	GO:0012505	[2, 3]	endomembrane system	{Group54=8.333690007361295E-46}	{Group54=4.0001712035334217E-44}	213	GO:0012505
[ACTN4, ADCYAP1, AKAP5, ANO1, ANXA1, AP1G2, AP4E1, APOA1, ARHGEF5, ARL11, ARL6IP1, ATG4B, BAG3, BCAP31, BET1L, BID, CAMSAP3, CENPF, CLSTN1, CMTM6, COG7, CPLX3, CUBN, DAG1, EXOC2, EXOC3, FLNA, FRAS1, FRMD4A, GAS6, GH1, GNPTAB, GOSR2, GRIP2, ICE1, IFIH1, IFT20, IL36RN, IPO11, IPO4, IST1, LOC525592, LRP5L, MACF1, MIA3, MICALL1, MIEF2, MON1B, MYO6, MYOM1, NECAP2, NES, NLRP12, NOTCH1, NUP153, OAZ1, P2…	GO:0015031	[4, 5, 6, 7]	protein transport	{Group72=5.4609391116145194E-114}	{Group72=3.5496104225494376E-112}	94	GO:0015031
[ABCA12, ABCA13, ABCA4, ABCA5, ABCA6, ABCA9, ABCC1, ABCC11, ABCC12, ABCC2, ABCC3, ABCC6, ACAP2, ACBD3, ACKR1, ACTN3, ACVR2B, ACVRL1, ADAM11, ADAM19, ADAM2, ADAM3A, ADAM7, ADCY1, ADCY7, ADGRF1, ADGRG1, ADGRL3, ADGRV1, ADI1, ADRB3, ADSS, AEN, AHNAK, AIFM2, AKAP1, AKAP11, AKAP5, AKAP6, AKAP9, ALDH3A1, ALG12, AMFR, ANKLE2, ANO1, ANXA1, AOC3, AP1G2, AP4E1, AP5Z1, APLP2, AQP8, ARHGAP33, ARHGEF5, ARHGEF…	GO:0016020	[1]	membrane	{Group65=1.9800376026560548E-136}	{Group65=1.3662259458326777E-134}	625	GO:0016020
[ABCA12, ABCA13, ABCA4, ABCA5, ABCA6, ABCA9, ABCC1, ABCC11, ABCC12, ABCC2, ABCC3, ABCC6, ACKR1, ACVR2B, ACVRL1, ADAM11, ADAM19, ADAM2, ADAM3A, ADAM7, ADCY1, ADCY7, ADGRF1, ADGRG1, ADGRL3, ADGRV1, ADRB3, AIFM2, AKAP1, AKAP6, ALDH3A1, ALG12, AMFR, ANKLE2, ANO1, AOC3, APLP2, AQP8, ARL6IP1, ASAH2, ASTN1, ASTN2, ATP10A, ATP11B, ATP13A5, ATP2B3, ATP6V0E2, ATP7B, ATP8B3, B3GNT5, BCAP31, BET1L, BID, BMP2…	GO:0016021	[3, 4]	integral component of membrane	{Group65=1.9800376026560548E-136}	{Group65=1.3662259458326777E-134}	436	GO:0016021
[ABCA4, ABCC1, ACACB, ACTN3, ACVRL1, ADCY1, ADCYAP1, ADGRF1, ADGRL3, ADSL, AFF2, AHI1, AIFM2, AJM1, AKAP9, ALKBH4, ALS2CL, AMBRA1, ANKLE2, ANLN, ANXA1, APIP, APOA1, ARFGAP1, ARHGAP28, ARHGEF10L, ARHGEF17, ARHGEF5, ARHGEF7, ARID1B, ASPM, ATG2A, ATG4B, ATP10A, ATP11B, ATP8B3, AVIL, B9D2, BAP1, BET1L, BID, BIN2, BMP5, BOLA-DMA, BOP1, BRCA1, BRCA2, BRD1, BRF2, BSN, CABIN1, CABP4, CAMK2B, CAMSAP2, CAM…	GO:0016043	[2]	cellular component organization	{Group61=3.035201301056314E-109}	{Group61=1.942528832676041E-107}	416	GO:0016043
[ABCA12, ADCY1, AHI1, ANXA1, AP1G2, AP4E1, AP5Z1, APOA1, ARFGAP1, ARL11, BCAP31, BET1L, BIN2, CD163, CD163L1, CD5, CHRNB3, CL46, CLSTN1, CMTM6, COG7, CPLX3, CSNK1E, CUBN, CUX2, DAG1, DENND1A, DGKQ, DNAJC28, ENPP1, ENPP3, EXOC2, EXOC3, EXOC3L4, FMN2, GAK, GAPDH, GAS6, GHR, GOSR2, GRIP2, ITGB3, KIF1C, KIT, LDLR, LOC525592, LOXL3, LOXL4, MACF1, MIA3, MICALL1, MYO6, NECAP2, NES, NOTCH1, P2RX7, PIGR, …	GO:0016192	[4]	vesicle-mediated transport	{Group01=1.1219072272489011E-27}	{Group01=4.038866018096044E-26}	107	GO:0016192
[ACVRL1, ADAMTS12, ADGRG1, ADGRL3, ANLN, ANXA1, APOA1, ARHGEF5, ASPM, ASTN1, BMP2, CAMK2B, CAMSAP3, CCR8, CD151, CD248, CELSR1, CELSR3, CER1, CHRD, CMKLR1, CORO1B, CRB2, DLC1, DOCK8, DRGX, EGFLAM, ENPEP, EPS8, FLNA, FOXC2, FUT7, GAS6, GBX2, GRB7, GRN, HSPG2, HYAL1, IGFBP5, IL36B, IL36RN, ITGA11, ITGB3, KIT, LAMA2, LAMA3, LAMB1, LAMB2, LGALS8, LRP5L, MACF1, MAP4K4, MARVELD3, MIIP, MPP1, NCKAP1, ND…	GO:0016477	[3, 4]	cell migration	{Group66=1.6524760194165925E-54}	{Group66=8.592875300966281E-53}	95	GO:0016477
[ADI1, AIFM2, AKR1E2, ALDH16A1, ALDH3A1, ALKBH4, AOC3, AOX1, BAP1, BMP2, CLIC2, COX7A1, CP, CYP27B1, CYP4A11, D2HGDH, DAO, DDO, DUOX1, ETFA, F8, FADS1, FASN, FGF23, FOXRED1, GAPDH, GCH1, HAO1, HSD17B3, IDO1, IDO2, IFI30, IYD, LOXHD1, LOXL3, LOXL4, NDOR1, NDUFA10, NDUFS1, NDUFS3, NOXRED1, NQO2, NSDHL, OSGIN1, P4HTM, PGD, PLOD1, POR, PPOX, PYROXD1, RETSAT, RIOX1, SDR16C5, SDR16C6, SH3PXD2B, SIRT4, …	GO:0016491	[3]	oxidoreductase activity	{Group33=1.2371780191151476E-16}	{Group33=2.4743560382302952E-15}	60	GO:0016491
[ABHD5, ACSM1, ACVR2B, ACVRL1, ADCYAP1, AK5, ALG12, ALPK1, AMBRA1, AMFR, ANKRD54, APOA1, APRT, ARHGEF5, ARMT1, ARRDC3, ART1, ASMTL, B3GNT5, BHMT, BHMT2, BMP2, BMP2K, BRCA1, BRCA2, CAMK2B, CAMKK1, CCNF, CDC42BPG, CDK5RAP1, CDK5RAP3, CHEK2, CHFR, CHPF, CHST10, CHST12, CHST15, CHST4, CHST7, CHSY3, CHTF18, CKM, CLSPN, CMTR2, COASY, CSNK1E, CUL9, DAPK1, DAXX, DBF4B, DGAT1, DGKQ, DPH1, DUSP5, DUSP9, EE…	GO:0016740	[2]	transferase activity	{Group58=1.0649077380341527E-68, Group73=6.801258577923541E-209}	{Group58=6.389446428204916E-67, Group73=4.89690617610495E-207}	210	GO:0016740
[ACVR2B, ACVRL1, ADCYAP1, AK5, ALPK1, AMBRA1, ANKRD54, ARHGEF5, BMP2, BMP2K, CAMK2B, CAMKK1, CCNF, CDC42BPG, CDK5RAP1, CDK5RAP3, CHEK2, CHTF18, CKM, CLSPN, COASY, CSNK1E, DAPK1, DAXX, DBF4B, DGKQ, DUSP5, DUSP9, EIF2AK3, EIF2AK4, EPHA10, ETNK2, FASTKD2, GAK, GAS6, GCN1, GNPTAB, GRM5, HIPK2, IKBKE, INAVA, IRAK3, ITGB3, KIT, LATS1, LATS2, LMTK2, LMTK3, LOC539533, MAP3K1, MAP3K15, MAP3K19, MAP3K7, MA…	GO:0016772	[3]	transferase activity, transferring phosphorus-containing groups	{Group58=1.0649077380341527E-68}	{Group58=6.389446428204916E-67}	98	GO:0016772
[ACVR2B, ACVRL1, ADCYAP1, ALPK1, ANKRD54, ARHGEF5, BMP2, BMP2K, CAMK2B, CAMKK1, CCNF, CDC42BPG, CDK5RAP1, CDK5RAP3, CHEK2, CLSPN, COASY, CSNK1E, DAPK1, DAXX, DBF4B, DGKQ, DUSP5, DUSP9, EIF2AK3, EIF2AK4, EPHA10, ETNK2, FASTKD2, GAK, GAS6, GCN1, GRM5, HIPK2, IKBKE, INAVA, IRAK3, ITGB3, KIT, LATS1, LATS2, LMTK2, LMTK3, LOC539533, MAP3K1, MAP3K15, MAP3K19, MAP3K7, MAP4K4, MAPK12, MAPK8, MMAB, MUC20, …	GO:0016773	[4]	phosphotransferase activity, alcohol group as acceptor	{Group58=1.0649077380341527E-68}	{Group58=6.389446428204916E-67}	78	GO:0016773
[ABCA12, ABCA13, ABCA4, ABCA5, ABCA6, ABCA9, ABCC1, ABCC11, ABCC12, ABCC2, ABCC3, ABCC6, ABHD5, ACACB, ACAP2, ADAL, ADAM11, ADAM19, ADAM2, ADAM3A, ADAM7, ADAMDEC1, ADAMTS10, ADAMTS12, ADAMTS13, ADAMTS15, ADAMTS8, ADAMTSL1, ADAMTSL4, ADCYAP1, AEN, AGAP2, ALS2CL, AMDHD1, ANXA1, APLP2, APOA1, APOBEC3Z1, ARFGAP1, ARHGAP23, ARHGAP28, ARHGAP30, ARHGAP33, ARHGAP9, ARHGEF5, ARHGEF7, ASAH2, ASMTL, ATG4B, …	GO:0016787	[2]	hydrolase activity	{Group53=6.801258577923541E-209}	{Group53=4.89690617610495E-207}	293	GO:0016787
[ABHD5, AEN, ANXA1, BAP1, BMP2, CA2, CAMSAP3, CDK5RAP3, CES2, DCP2, DNA2, DUSP5, DUSP9, ENPP1, ENPP3, EXO1, FASN, GALNS, IMPA2, INPP4B, INPP5J, LOC539533, MTMR12, MTMR4, MUS81, OAS2, PDE2A, PHLPP1, PHLPP2, PLA2G5, PLCE1, PLCH2, PLCL2, PLCXD2, PNPLA4, PNPLA8, POLG, POP5, PPEF2, PPM1J, PPP1R15B, PPP2R3A, PPP4R1, PPP6R2, PRG4, PTPRB, PTPRO, PTPRR, PTPRS, PTPRZ1, PTRH1, RAD50, RAG1, RAG2, REXO1, RNAS…	GO:0016788	[3]	hydrolase activity, acting on ester bonds	{Group11=1.9686459529433386E-12}	{Group11=2.1655105482376724E-11}	65	GO:0016788
[ABCA12, ABCA13, ABCA4, ABCA5, ABCA6, ABCA9, ABCC1, ABCC11, ABCC12, ABCC2, ABCC3, ABCC6, ACAP2, ADCYAP1, AGAP2, ALS2CL, ARFGAP1, ARHGAP23, ARHGAP28, ARHGAP30, ARHGAP33, ARHGAP9, ARHGEF5, ARHGEF7, ASMTL, ATP13A5, BAG3, CARNS1, CGNL1, CHTF18, DAG1, DCP2, DDX10, DDX47, DDX54, DHX32, DHX34, DHX37, DLC1, DNA2, DNAH10, DNAH3, DNAH5, DNAH9, DOCK8, EEFSEC, ELMOD3, ENPP1, ENPP3, FGD6, GBP2, GBP4, GCH1, GN…	GO:0016817	[3]	hydrolase activity, acting on acid anhydrides	{Group34=9.21604834421381E-29}	{Group34=3.40993788735911E-27}	112	GO:0016817
[ABCA12, ABCA13, ABCA4, ABCA5, ABCA6, ABCA9, ABCC1, ABCC11, ABCC12, ABCC2, ABCC3, ABCC6, ACAP2, ADCYAP1, AGAP2, ALS2CL, ARFGAP1, ARHGAP23, ARHGAP28, ARHGAP30, ARHGAP33, ARHGAP9, ARHGEF5, ARHGEF7, ASMTL, ATP13A5, BAG3, CARNS1, CGNL1, CHTF18, DAG1, DCP2, DDX10, DDX47, DDX54, DHX32, DHX34, DHX37, DLC1, DNA2, DNAH10, DNAH3, DNAH5, DNAH9, DOCK8, EEFSEC, ELMOD3, ENPP1, ENPP3, FGD6, GBP2, GBP4, GCH1, GN…	GO:0016818	[4]	hydrolase activity, acting on acid anhydrides, in phosphorus-containing anhydrides	{Group34=9.21604834421381E-29}	{Group34=3.40993788735911E-27}	112	GO:0016818
[ABCA12, ABCA13, ABCA4, ABCA5, ABCA6, ABCA9, ABCC1, ABCC11, ABCC12, ABCC2, ABCC3, ABCC6, ACACB, ACBD3, ACSM1, ACVR2B, ACVRL1, ADCY1, ADCY7, ADSS, AGAP2, AK5, ALPK1, APRT, ARHGAP28, ARL11, ATP10A, ATP11B, ATP13A5, ATP2B3, ATP7B, ATP8B3, BAG3, BMP2K, CAMK2B, CAMKK1, CARNS1, CCT5, CDC42BPG, CHD1, CHEK2, CHST15, CHTF18, CKM, COASY, CSNK1E, DAG1, DAPK1, DDX10, DDX47, DDX54, DGKQ, DHX32, DHX34, DHX37, …	GO:0017076	[4, 5]	purine nucleotide binding	{Group71=6.439788822335461E-155}	{Group71=4.5078521756348227E-153}	158	GO:0017076
[ABHD5, ACACB, ACTN3, ACTN4, ACVRL1, ADAM19, ADAM2, ADCY1, ADCYAP1, ADGRF1, ADRB3, AFF1, AFF2, AFF3, AGAP2, AHI1, AHNAK, AKAP9, AMBRA1, AMH, ANKLE2, ANKRD54, ANXA1, AOC3, APBB1, APBB3, APIP, APLP2, APOA1, ARHGEF10L, ARHGEF5, ARID2, ARRDC3, BAG3, BAP1, BCAP31, BCL9L, BEND6, BID, BMP2, BMP5, BMP8A, BPTF, BRCA1, BRCA2, BRF2, CAMKK1, CAMSAP3, CASP9, CBX6, CBX7, CCNF, CCT5, CD27, CDK5RAP1, CDK5RAP2, C…	GO:0019222	[2, 3]	regulation of metabolic process	{Group75=8.609947040373676E-160, Group76=3.1828290232046905E-218, Group78=0.0}	{Group75=6.1130623986653095E-158, Group76=2.355293477171471E-216, Group78=0.0}	362	GO:0019222
[ACVR2B, ACVRL1, ADAM11, ADAM19, ADAM2, ADAM3A, ADAM7, ADAMDEC1, ADAMTS10, ADAMTS12, ADAMTS13, ADAMTS15, ADAMTS8, ADAMTSL1, ADAMTSL4, ADCYAP1, ADRB3, AKAP9, ALG12, ALKBH4, ALPK1, AMFR, ANKLE2, ANKRD54, ANXA1, APIP, APLP2, APOA1, ARHGEF5, ARMT1, ARRDC3, ART1, ATG4B, ATP7B, B3GNT5, BAP1, BCAP31, BID, BMP2, BMP2K, BMP5, BMP8A, BRCA1, BRCA2, BRD1, C1R, C1RL, CAMK2B, CAMKK1, CAPN1, CAPN12, CAPN14, CAS…	GO:0019538	[3, 4]	protein metabolic process	{Group73=6.801258577923541E-209, Group75=8.609947040373676E-160, Group78=0.0}	{Group73=4.89690617610495E-207, Group75=6.1130623986653095E-158, Group78=0.0}	349	GO:0019538
[ABHD5, ACACB, ACSM1, ACTN3, ADAL, ADCY1, ADCY7, ADSL, ADSS, AK5, AMBRA1, APOA1, APRT, CDADC1, CKM, COASY, DGAT1, DGKQ, DNPH1, ENO4, ENPP1, ENPP3, ETNK2, GAPDH, GART, GH1, GTPBP1, IDO1, IDO2, IMPA2, INPP4B, INPP5J, LDLR, NAPRT, NUDT9, P2RX7, PAICS, PANK2, PCYT2, PDE2A, PDK4, PFAS, PGD, PI4KA, PIGQ, PIK3C2G, PIK3IP1, PIK3R5, PLA2G5, PLA2G6, PLCE1, PLCH2, PLCL2, PNPLA8, PRG4, PRKAG3, PRR14L, RAD50,…	GO:0019637	[3, 4]	organophosphate metabolic process	{Group16=8.923494444240252E-15}	{Group16=1.3385241666360378E-13}	63	GO:0019637
[ACAP2, ACVRL1, AKAP5, AMBRA1, ANKLE2, ANLN, APOA1, ARHGAP33, ARHGEF10L, ARHGEF16, ARHGEF17, ARHGEF2, ARHGEF28, ARHGEF40, ARHGEF5, ARHGEF7, ARMT1, BCL2L14, BID, BRCA1, BRCA2, CASP9, CCNF, CDK5RAP2, CDK5RAP3, CDT1, CEP250, CEP68, CUL9, DACT1, DACT2, DAXX, DENND1A, DENND6A, DGKQ, DIAPH2, DNMBP, DOCK2, DOCK8, EEF1D, EIF2AK3, EPS8, FAM83B, FGD4, FGD5, FGD6, FLNA, FMNL1, GAS6, GCH1, GCN1, GRB7, IFT20,…	GO:0019899	[3]	enzyme binding	{Group32=1.2676104278164083E-35}	{Group32=5.323963796828915E-34}	142	GO:0019899
[ADCY1, ADCYAP1, ADGRF1, ADGRG1, ADGRL3, AHI1, ANXA1, ASPM, ASTN1, BEND6, BMP2, BMP5, BRINP1, CABP4, CAMK2B, CAMSAP2, CAMSAP3, CBX6, CDH23, CDK5RAP2, CDON, CELSR1, CELSR3, CHADL, CLRN1, CNTNAP1, CPNE9, CRB1, CUX2, DRGX, EPHA10, FKBP4, GAK, GAS6, GBA2, GBX2, GSDME, IFT20, IL6ST, IMPACT, INPP5J, IST1, KCNA1, KEL, LAMA2, LAMB2, LDLR, LHX6, LMX1A, LOC525592, MACF1, MAP1S, MAP4K4, MAPK8, MAPK8IP2, MCO…	GO:0022008	[4, 5, 6]	neurogenesis	{Group77=2.880937145949105E-106}	{Group77=1.814990401947936E-104}	116	GO:0022008
[ALKBH4, ANKLE2, ANLN, ANXA1, ASPM, BID, BRCA1, BRCA2, BRINP1, CCDC155, CCNF, CCP110, CDCA5, CDK5RAP2, CDK5RAP3, CDT1, CENPF, CEP135, CEP192, CEP250, CEP68, CEP72, CHFR, CLSPN, CNTLN, CTC1, CUL9, CYP27B1, DACT1, DBF4B, DCTN1, DEUP1, DNA2, EPS8, ESCO2, FLNA, FMN2, HAUS6, HFM1, HYAL1, INCENP, IST1, KATNB1, LATS1, LATS2, MAP9, MDM2, MDM4, MIIP, MUS81, NCAPD2, NDE1, NES, NOTCH1, OBSL1, ODF2, PARP3, P…	GO:0022402	[2, 3]	cell cycle process	{Group41=3.8029687449461287E-19}	{Group41=1.0268015611354547E-17}	77	GO:0022402
[ADAM19, ADAM2, ADGRG1, AMH, ANXA1, ASPM, ATP8B3, BCAP31, BMP5, BRCA2, BRINP1, CALR3, CCDC155, CCT5, CFAP69, CYP27B1, DIAPH2, DNAH5, DRC7, EPOR, ETNK2, FETUB, FKBP4, FMN2, GALNTL5, GPR149, HFM1, HPGDS, HSD17B3, IFT20, IGFBP5, KIT, LGR5, LYZL6, MAPK8IP2, MBD2, MCM9, MUS81, NCAPD2, NCOA1, NECTIN2, NOTCH1, NPHP4, NRIP1, NSDHL, ODF2, ODF4, PANK2, PI3, PLG, PLK4, PMFBP1, PRKDC, PRM2, PRP2, PRSS42, PSA…	GO:0022414	[1, 2]	reproductive process	{Group35=1.0024421502779094E-17}	{Group35=2.3056169456391915E-16}	77	GO:0022414
[ACVRL1, ADAMTS12, AHI1, ANXA1, APOA1, BMP2, BRCA1, CAMK2B, CDX1, CELSR1, CELSR3, CORO1B, CPNE9, CRB2, CUX2, DACT1, DLC1, DMP1, DNMBP, EPS8, EZR, FAM171A1, FLNA, FMNL1, FOXC2, HSPB6, HYAL1, IST1, ITGB3, KEL, KIT, MACF1, MIEF2, MYCBP2, NOTCH1, OBSL1, PLXNA3, PLXNB2, PLXNB3, PLXNC1, PLXND1, RASAL1, ROR2, RTN4, SEMA3F, SEMA5A, SEMA6C, SEMA7A, SRPX2, STAB1, STARD13, SYT1, SYT17, TBCCD1, THBS1, TSPAN1…	GO:0022603	[3, 4]	regulation of anatomical structure morphogenesis	{Group77=2.880937145949105E-106}	{Group77=1.814990401947936E-104}	58	GO:0022603
[ACACB, ACVRL1, ADCYAP1, ADGRF1, ADGRL3, ADSL, AHI1, AMBRA1, ANLN, APIP, APOA1, ARHGAP28, ARHGEF10L, ARHGEF5, ARHGEF7, ASPM, ATG2A, ATG4B, B9D2, BID, BIN2, BOLA-DMA, BOP1, BRF2, BSN, CABIN1, CAMSAP2, CAMSAP3, CC2D2A, CCDC151, CCDC155, CCP110, CDH10, CDH13, CDH9, CDHR2, CDHR3, CDK5RAP2, CDT1, CELSR3, CEP135, CEP164, CEP192, CEP250, CEP72, CFAP206, CFAP221, CFAP54, CLRN1, CLSTN1, CNTNAP1, COL17A1, …	GO:0022607	[3]	cellular component assembly	{Group61=3.035201301056314E-109}	{Group61=1.942528832676041E-107}	197	GO:0022607
[ACVRL1, ADAM19, ADAM2, ADAMTS12, ADGRG1, ADGRL3, ANXA1, AOC3, APOA1, ASTN1, BMP2, BMP5, CAMSAP3, CD27, CD5, CDH10, CDH13, CDH23, CDH9, CDHR2, CDHR3, CELSR1, CELSR2, CELSR3, CHRD, CLSTN1, CRB1, CRB2, DENND6A, DLC1, DLG1, DMP1, DOCK8, DSC2, DSC3, ECM2, EGFLAM, EMID1, FAT1, FLNA, FOXC2, GAS6, HSPG2, HYAL1, IL6ST, ITGA11, ITGB3, KIT, LAMA2, LAMA3, LAMB1, LAMB2, LOC539323, LOXL3, MACF1, MMRN1, MUC4, …	GO:0022610	[1]	biological adhesion	{Group44=1.0800964860795366E-30}	{Group44=4.2123762957101925E-29}	98	GO:0022610
[ADCYAP1, ADRB3, APIP, ARHGEF5, BMP2, BMP5, BMP8A, CD27, CDK5RAP3, DACT1, DUSP5, DUSP9, FGF23, GAS6, GH1, GSDME, HRH4, IL36B, IL36RN, INAVA, IRAK3, KIT, KLB, LEFTY2, MAP3K1, MAP3K15, MAP3K19, MAP3K7, MAP4K4, MAPK12, MAPK8, MAPK8IP2, MARVELD3, MUC20, NEK4, NLRP12, NOTCH1, NPHS1, P2RX7, PAK5, PHLPP1, PKHD1, PPEF2, PSAP, PTPRR, RELL1, ROR2, SEMA7A, SH3RF1, SLK, SORL1]	GO:0023014	[3, 4, 5, 7, 8]	signal transduction by protein phosphorylation	{Group70=5.800284928916873E-81, Group76=3.1828290232046905E-218}	{Group70=3.5381738066392926E-79, Group76=2.355293477171471E-216}	51	GO:0023014
[ACTN3, ACVRL1, ADAMTS12, ADCY1, ADCYAP1, ADGRG1, ADRB3, AGAP2, AKAP1, AKAP5, ANKRD54, ANO1, ANXA1, APIP, APOA1, ARHGAP28, ARHGEF10L, ARHGEF16, ARHGEF17, ARHGEF2, ARHGEF28, ARHGEF40, ARHGEF5, ARHGEF7, ARRDC3, ASPM, BCAP31, BCL9L, BEND6, BID, BLNK, BMP2, BMP5, BMP8A, BOP1, BPIFB1, BRCA1, CA2, CD27, CDK5RAP3, CER1, CHRD, CHRNB3, CLIC2, CLSTN1, CMKLR1, CNTNAP4, CPLX3, CRB2, CSN2, CSNK1E, CUX2, CYP27…	GO:0023051	[2, 3]	regulation of signaling	{Group76=3.1828290232046905E-218}	{Group76=2.355293477171471E-216}	201	GO:0023051
[ACKR1, ACTN3, ACTN4, ACVR2B, ACVRL1, ADAMTS12, ADCY1, ADCY7, ADCYAP1, ADGRF1, ADGRG1, ADGRL3, ADGRV1, ADM2, ADRB3, AEN, AGAP2, AHI1, AKAP1, AKAP5, AKAP9, AMFR, AMH, ANKRD54, ANO1, ANXA1, APIP, APOA1, ARHGAP23, ARHGAP28, ARHGAP30, ARHGAP33, ARHGAP9, ARHGEF10L, ARHGEF16, ARHGEF17, ARHGEF2, ARHGEF28, ARHGEF40, ARHGEF5, ARHGEF7, ARRDC3, ASPM, AVP, BAG3, BCAP31, BCL9L, BEND6, BID, BLNK, BMP2, BMP5, B…	GO:0023052	[1]	signaling	{Group76=3.1828290232046905E-218}	{Group76=2.355293477171471E-216}	401	GO:0023052
[ACVRL1, ADCY1, ADCYAP1, ADGRG1, ADRB3, AGAP2, ANO1, APOA1, ARHGEF5, ARHGEF7, ASPM, BCAP31, BID, BLNK, BMP2, BMP5, BMP8A, CA2, CD27, CDK5RAP3, CLSTN1, CRB2, CSNK1E, CUX2, CYP27B1, DACT1, EPS8, F10, F2RL2, FGF23, FLNA, GAS6, GH1, GHR, GNAS, GRB7, GRIN2A, GRIP2, GSDME, IGFBP5, IKBKE, IKBKG, IL18R1, IL36B, IL36RN, IL6ST, INAVA, INTU, KIT, KLB, LEFTY2, LGR5, LOC515624, LOC525592, LOXL3, LPAR6, MAP3K1…	GO:0023056	[2, 3, 4]	positive regulation of signaling	{Group76=3.1828290232046905E-218}	{Group76=2.355293477171471E-216}	91	GO:0023056
[ACTN3, ADAMTS12, APOA1, ARRDC3, BCL9L, BEND6, BID, BMP2, BMP5, BPIFB1, BRCA1, CDK5RAP3, CER1, CHRD, CLIC2, CSN2, CSNK1E, DACT1, DLC1, DUSP5, DUSP9, EGFL7, ENPP1, GAS6, GH1, GRID2IP, IGFBP5, IL36RN, IRAK3, ITFG2, LATS1, LATS2, LTBP1, MAPK8IP2, MARVELD3, NDUFS3, NLRP12, NOTCH1, NPHP4, NPVF, P2RX7, PAK5, PARP14, PDE2A, PIK3IP1, PKHD1, PLCL2, PMEPA1, PPEF2, PRKACB, PTPRO, PTPRR, RASAL1, RGS19, RGS7B…	GO:0023057	[2, 3, 4]	negative regulation of signaling	{Group76=3.1828290232046905E-218}	{Group76=2.355293477171471E-216}	75	GO:0023057
[ACTN3, ALKBH4, ANLN, ANXA1, APOA1, ARHGAP28, ARHGEF10L, ARHGEF17, ARHGEF5, CCDC155, CDC42BPG, CELSR1, CLRN1, CORO1B, DIAPH2, DLC1, DOCK2, DSC2, EPB41L2, EPS8, EZR, FAM171A1, FLNA, FMN2, FMNL1, GBA2, IQSEC1, ITGB3, KANK3, KIT, LATS1, LDB3, MYBPC1, MYOM1, NCKAP1, NEBL, NISCH, NPHS1, OBSL1, SCIN, SHROOM2, SHROOM3, SORBS3, SPTB, SPTBN2, SREBF1, STS, SYNE2, TMSB4, WAS, WDR1, WIPF2]	GO:0030029	[2]	actin filament-based process	{Group55=5.827280359080602E-62}	{Group55=3.379822608266749E-60}	52	GO:0030029
[ADCY1, ADCYAP1, ADGRF1, AHI1, ANLN, ARHGEF7, B9D2, BMP5, CAMK2B, CAMSAP2, CAMSAP3, CBX6, CC2D2A, CCDC151, CDH23, CDHR2, CELSR3, CEP135, CEP164, CEP250, CFAP206, CFAP221, CFAP54, CHADL, CLRN1, CNTNAP1, CORO1B, CPNE9, CUX2, DNAH5, DRGX, EPHA10, EPS8, FAM161B, FAM92B, FKBP4, FLNA, GAK, GBX2, IFT20, IMPACT, INPP5J, INTU, IST1, KEL, KIAA0586, KIT, LAMA2, LAMB2, LOC525592, MACF1, MAP1S, MAP4K4, MAPK8I…	GO:0030030	[3]	cell projection organization	{Group77=2.880937145949105E-106}	{Group77=1.814990401947936E-104}	107	GO:0030030
[ACTN3, ALKBH4, ANLN, ANXA1, APOA1, ARHGAP28, ARHGEF10L, ARHGEF17, ARHGEF5, CCDC155, CDC42BPG, CELSR1, CLRN1, CORO1B, DIAPH2, DLC1, DOCK2, EPB41L2, EPS8, EZR, FAM171A1, FLNA, FMN2, FMNL1, GBA2, IQSEC1, ITGB3, KANK3, KIT, LATS1, LDB3, MYBPC1, MYOM1, NCKAP1, NEBL, NISCH, NPHS1, OBSL1, SCIN, SHROOM2, SHROOM3, SORBS3, SPTB, SPTBN2, SREBF1, STS, TMSB4, WAS, WDR1, WIPF2]	GO:0030036	[3, 5]	actin cytoskeleton organization	{Group55=5.827280359080602E-62}	{Group55=3.379822608266749E-60}	50	GO:0030036
[ABCC2, ACTN4, ADGRL3, AFAP1L1, AHI1, CAMK2B, CAMSAP3, CDH10, CDH13, CDH9, CDHR2, CDHR3, CDK5RAP2, CEP68, CHRM5, CHRNB3, CLDN14, CLDN15, CLDN20, COL17A1, CPLX3, CRB1, DAG1, DCP2, DLC1, DLG1, DNMBP, DPH1, DSC2, DSC3, EGFLAM, ESCO2, FLNA, FRMD4A, GJC1, GJC2, GRB7, GRIN2A, HMCN2, ITGA11, ITGB3, KCNA1, KIT, LAMP5, LDB3, LOC535297, LOC539323, MAP1S, MAP4K4, MARVELD3, NECTIN2, NOTCH1, NPHP4, NPHS1, P2R…	GO:0030054	[1]	cell junction	{Group02=1.9408663257052235E-27}	{Group02=6.793032139968282E-26}	79	GO:0030054
[ABCA12, ACTN3, ACVRL1, ADAMTS12, ADCY1, ADCYAP1, ADGRF1, ADGRG1, ADGRL3, ADGRV1, AHI1, AMH, ANKRD54, ANLN, ANXA1, APOA1, ARHGEF7, ARL11, ASPM, ASTN1, BEND6, BFSP1, BMP2, BMP5, BMP8A, BOLA-DOA, BRCA2, BRINP1, CABP4, CALR3, CAMK2B, CAMSAP2, CAMSAP3, CASP14, CBX6, CCDC155, CD27, CDH23, CDHR2, CDK5RAP2, CDON, CELSR1, CELSR3, CHADL, CHRD, CLRN1, CMKLR1, CNOT3, CNTNAP1, COL14A1, COL20A1, COL6A3, CPNE9…	GO:0030154	[3]	cell differentiation	{Group77=2.880937145949105E-106}	{Group77=1.814990401947936E-104}	250	GO:0030154
[ADCY1, ADCYAP1, ADGRF1, AHI1, ASPM, BEND6, BMP2, BMP5, BRINP1, CABP4, CAMK2B, CAMSAP2, CAMSAP3, CBX6, CDH23, CDK5RAP2, CDON, CELSR3, CHADL, CLRN1, CNTNAP1, CPNE9, CRB1, CUX2, DRGX, EPHA10, FKBP4, GAK, GBA2, GBX2, GSDME, IFT20, IMPACT, INPP5J, IST1, KEL, LAMA2, LAMB2, LHX6, LMX1A, LOC525592, MACF1, MAP1S, MAP4K4, MAPK8, MAPK8IP2, MCOLN3, MICALL1, MYCBP2, MYO16, NCKAP1, NCOA1, NOTCH1, NOTCH3, NPHP…	GO:0030182	[4, 6, 7, 8]	neuron differentiation	{Group77=2.880937145949105E-106}	{Group77=1.814990401947936E-104}	99	GO:0030182
[ACAP2, AGAP2, ALS2CL, ANKRD54, ANXA1, APLP2, APOA1, ARFGAP1, ARHGAP23, ARHGAP28, ARHGAP30, ARHGAP33, ARHGAP9, BAG3, BMP2, CCNF, CD27, COL28A1, COL6A3, CPAMD8, CRB2, CSN2, DAXX, DBF4B, DGKQ, DLC1, ELMOD3, FBLN1, FETUB, GAS6, GCN1, GNAS, HSPH1, IKBKE, ITIH1, ITIH2, ITIH3, MTMR12, NES, NOTCH1, OAZ1, PI3, PIK3R5, PPP1R15B, PPP2R3A, PPP4R1, PTI, RAP1GAP, RASAL1, SBF1, SBF2, SERPINB10, SERPINB9, SERPI…	GO:0030234	[4]	enzyme regulator activity	{Group63=8.508101798651175E-60}	{Group63=4.679455989258146E-58}	66	GO:0030234
[ACVRL1, ADGRG1, ANXA1, BMP2, CAMK2B, CAMSAP3, CHRD, CMKLR1, CORO1B, DLC1, DOCK8, FLNA, FOXC2, GAS6, GRB7, GRN, HYAL1, IGFBP5, ITGB3, KIT, LAMA2, LAMA3, MACF1, MAP4K4, MARVELD3, MIIP, MPP1, NISCH, NOTCH1, PLXNB2, PLXNB3, PLXNC1, PLXND1, PTPRR, ROR2, RTN4, SEMA3F, SEMA5A, SEMA6C, SEMA7A, SLK, SORL1, SRPX2, SST, STARD13, STS, SYNE2, TBCCD1, TMSB4, TRIP6, VTN, XG, ZNF609]	GO:0030334	[4, 5, 6]	regulation of cell migration	{Group66=1.6524760194165925E-54}	{Group66=8.592875300966281E-53}	53	GO:0030334
[ABCC1, ABCC3, ABCC6, ACAP2, ACBD3, AEN, AIFM2, AKAP6, ALG12, ANXA1, AP1G2, ARL6IP1, ATP7B, B3GNT5, BCAP31, BET1L, BID, CAMK2B, CARD19, CCDC155, CHCHD6, CHPF, CHST10, CHST12, CHST4, CHST7, CHSY3, CLMN, CMTM6, COG7, COQ4, COX7A1, CPLX3, CSNK1E, CUX2, DAG1, DAO, DGAT1, DGKQ, DNAJB12, ECE2, ESYT3, FMN2, FOXRED1, FPGS, FUT1, FUT6, FUT7, GALNT10, GALNT12, GALNT18, GALNT3, GALNT5, GALNT6, GAPDH, GBA2, …	GO:0031090	[2, 3]	organelle membrane	{Group54=8.333690007361295E-46}	{Group54=4.0001712035334217E-44}	146	GO:0031090
[ABCA12, ABCA13, ABCA4, ABCA5, ABCA6, ABCA9, ABCC1, ABCC11, ABCC12, ABCC2, ABCC3, ABCC6, ACKR1, ACVR2B, ACVRL1, ADAM11, ADAM19, ADAM2, ADAM3A, ADAM7, ADCY1, ADCY7, ADGRF1, ADGRG1, ADGRL3, ADGRV1, ADRB3, AIFM2, AKAP1, AKAP6, ALDH3A1, ALG12, AMFR, ANKLE2, ANO1, AOC3, APLP2, AQP8, ARL6IP1, ASAH2, ASTN1, ASTN2, ATP10A, ATP11B, ATP13A5, ATP2B3, ATP6V0E2, ATP7B, ATP8B3, B3GNT5, BCAP31, BET1L, BID, BMP2…	GO:0031224	[2, 3]	intrinsic component of membrane	{Group65=1.9800376026560548E-136}	{Group65=1.3662259458326777E-134}	446	GO:0031224
[ABCA4, ABCC1, ABCC11, ABCC2, ACVR2B, ACVRL1, ADCY1, ADCY7, ADGRG1, ADGRL3, ADRB3, BCAP31, BMP2, C7, C8B, CD151, CDHR2, CDON, CHRM5, CHRNB3, CNTNAP4, CPLX3, DLG1, DUOX1, EPHA10, EPS8, ESYT3, F2RL2, GABRG1, GABRQ, GABRR3, GALR3, GLRA2, GPR149, GPR156, GRIN2A, GRM5, HRH4, IL18R1, IL18RAP, IL6ST, ITGA11, ITGB3, KCNA1, KCNA6, KCNH4, KCNK15, KIT, LGR5, LMTK2, LPAR6, LTB4R, MFSD2B, NPBWR2, P2RX7, PCDH2…	GO:0031226	[3, 4, 5, 6]	intrinsic component of plasma membrane	{Group65=1.9800376026560548E-136}	{Group65=1.3662259458326777E-134}	107	GO:0031226
[ABHD5, ACACB, ACTN3, ACTN4, ACVRL1, ADCY1, ADCYAP1, ADGRF1, ADRB3, AFF1, AFF2, AFF3, AGAP2, AHI1, AHNAK, AKAP9, AMBRA1, ANKLE2, ANKRD54, ANXA1, APBB1, APBB3, APIP, APLP2, APOA1, ARHGEF10L, ARHGEF5, ARID2, ARRDC3, BAG3, BAP1, BCAP31, BCL9L, BEND6, BID, BMP2, BMP5, BMP8A, BPTF, BRCA1, BRCA2, BRF2, CAMKK1, CAMSAP3, CASP9, CBX6, CBX7, CCNF, CCT5, CD27, CDK5RAP1, CDK5RAP2, CDK5RAP3, CDX1, CELSR3, CEN…	GO:0031323	[3, 4]	regulation of cellular metabolic process	{Group75=8.609947040373676E-160, Group76=3.1828290232046905E-218, Group78=0.0}	{Group75=6.1130623986653095E-158, Group76=2.355293477171471E-216, Group78=0.0}	345	GO:0031323
[ACACB, ACTN3, ACVRL1, ANKLE2, APLP2, BAG3, BAP1, BEND6, BMP2, BMP5, BRCA1, BRCA2, CAMSAP3, CBX6, CBX7, CD27, CDK5RAP1, CDK5RAP3, CENPF, CIC, CNOT3, COL28A1, COL6A3, CPAMD8, CRB2, CSN2, CUX2, CYP27B1, DACT1, DAXX, DCP2, DGKQ, DHX34, DUSP5, DUSP9, ELF3, ENPP1, FETUB, FLNA, FOXC2, GAS6, GH1, GLIS1, GRB7, HELB, HOXB4, IGFBP5, IMPACT, INPP5J, IRAK3, ITIH1, ITIH2, ITIH3, LATS1, LATS2, LOXL3, MARVELD3,…	GO:0031324	[3, 4, 5]	negative regulation of cellular metabolic process	{Group64=1.3240177234046145E-40, Group69=9.201317974334608E-59}	{Group64=5.825677982980304E-39, Group69=4.968711706140688E-57}	123	GO:0031324
[ABHD5, ACTN3, ACTN4, ACVRL1, ADCYAP1, ADRB3, AGAP2, AHI1, AKAP9, AMBRA1, ANKLE2, ANXA1, APOA1, ARHGEF10L, ARHGEF5, ARRDC3, BAG3, BAP1, BCAP31, BCL9L, BID, BMP2, BMP5, BMP8A, BRCA1, BRCA2, CAMKK1, CASP9, CCT5, CD27, CDK5RAP2, CDK5RAP3, CDX1, CHFR, CHTF18, CIZ1, CLSPN, CRX, CSNK1E, CTC1, DACT1, DAXX, DBF4B, DGKQ, DLC1, DNA2, EBF4, EIF2AK3, ELF3, EPAS1, EXOSC6, FASTKD2, FBLN1, FGF23, FMN2, FOXC2, F…	GO:0031325	[3, 4, 5]	positive regulation of cellular metabolic process	{Group70=5.800284928916873E-81, Group75=8.609947040373676E-160, Group78=0.0}	{Group70=3.5381738066392926E-79, Group75=6.1130623986653095E-158, Group78=0.0}	169	GO:0031325
[ACVRL1, BAG3, BAP1, BEND6, BMP2, BMP5, BRCA1, BRCA2, CBX6, CBX7, CENPF, CIC, CNOT3, CUX2, CYP27B1, DACT1, DAXX, DCP2, ELF3, ENPP1, FLNA, FOXC2, GAS6, GH1, GLIS1, GRB7, HOXB4, IGFBP5, IMPACT, LOXL3, MBD2, MDM2, NFE2L3, NLRP12, NOTCH1, NOTCH3, NRDE2, NRIP1, PARP3, PDE2A, PHF10, PROX2, RBM23, RIOX1, SAMD4B, SHMT1, SIN3B, SKI, SMYD1, SOX5, TBX15, TIMELESS, TLE2, TNRC6B, ZBTB42, ZFHX4, ZFPM1, ZHX2, Z…	GO:0031327	[4, 5, 6]	negative regulation of cellular biosynthetic process	{Group69=9.201317974334608E-59}	{Group69=4.968711706140688E-57}	64	GO:0031327
[ACTN4, ACVRL1, ADCYAP1, AGAP2, AHI1, ANXA1, ARHGEF10L, BAP1, BCL9L, BMP2, BMP5, BRCA1, BRCA2, CCT5, CDK5RAP2, CDK5RAP3, CDX1, CHTF18, CIZ1, CRX, CTC1, DAXX, DBF4B, DNA2, EBF4, EIF2AK3, ELF3, EPAS1, FASTKD2, FGF23, FOXC2, FOXI1, GALR3, GBX2, GH1, GLIS1, GMEB2, GPBP1L1, HIVEP3, HOXB4, ICE1, IKBKG, IKZF3, IMPACT, ING1, KRT17, LDLR, LHX6, LMX1A, LRP5L, MEF2D, MYO6, NCOA1, NCOA3, NCOA4, NEK4, NFE2L3,…	GO:0031328	[4, 5, 6]	positive regulation of cellular biosynthetic process	{Group75=8.609947040373676E-160, Group78=0.0}	{Group75=6.1130623986653095E-158, Group78=0.0}	88	GO:0031328
[ABCA12, ABCA5, ACAP2, ACKR1, AMBRA1, ANXA1, AOC3, AP1G2, APOA1, ARRDC3, ASTN1, ATP11B, ATP7B, ATP8B3, AVP, BRCA2, CL46, CLRN1, CLSTN1, CMTM6, CPLX3, CUBN, DAG1, DENND1A, DENND6A, DGKQ, DSC2, ECE2, ENPEP, FASN, FMN2, FYCO1, GAPDH, GBP2, GBP4, GCH1, GNAS, GOSR2, GRN, HYAL1, IGF2R, IST1, LAMP3, LAMP5, LDLR, MARVELD3, MCOLN1, MICALL1, MROH2B, MYO6, NECAP2, NES, NOTCH1, PI4KA, PLAT, PLEKHG5, PPOX, PR…	GO:0031410	[4, 5, 6, 7]	cytoplasmic vesicle	{Group43=4.9024810856391077E-20}	{Group43=1.3726947039789501E-18}	99	GO:0031410
[AEN, AIFM2, AKAP6, BID, CALR3, CARD19, CCDC155, CENPF, CHCHD6, CLMN, COQ4, COX7A1, DAO, DNAJB12, FBXL4, FOXRED1, FPGS, GCH1, IGF2R, IKBKE, IPO11, IPO4, IST1, MIEF2, MRPL21, MRPS2, MRPS9, MYO6, NDUFA10, NDUFAF1, NDUFS1, NDUFS3, NDUFV3, NLN, NUP153, NUP205, P2RX7, PANK2, PDE2A, PHLPP1, PPOX, PRR14L, RETSAT, RTN4, SFXN5, SIRT4, SLC25A31, SORL1, SYNE1, SYNE2, TMC8, TOMM34, UBXN4]	GO:0031967	[3, 4, 5, 6, 7]	organelle envelope	{Group27=2.2695308907591081E-7}	{Group27=2.2695308907591081E-7}	53	GO:0031967
[ABCA6, ABTB2, ACSM1, ADCYAP1, AEN, AFF1, AFF2, AFF3, AGAP2, AKAP11, ALG12, ANKRD12, ANLN, ANXA1, AP5Z1, APRT, ARHGEF5, ARID1B, BAP1, BOD1L1, BOP1, BPTF, BRCA1, BRCA2, BRD1, CABIN1, CALR3, CBX7, CCDC155, CCT5, CDK5RAP3, CELSR1, CENPF, CEP164, CHD1, CHFR, CHTF18, CIZ1, COG7, CSN1S1, CSN2, CTC1, CWC27, DACT1, DAG1, DAXX, DCP2, DDX47, DDX54, DGKQ, DHX37, DNA2, DPH1, DPP3, EBNA1BP2, EEF1D, ELF3, EMG1…	GO:0031974	[1]	membrane-enclosed lumen	{Group74=4.753459309617536E-217}	{Group74=3.4700252960208015E-215}	215	GO:0031974
[AEN, AIFM2, AKAP6, BID, CALR3, CARD19, CCDC155, CENPF, CHCHD6, CLMN, COQ4, COX7A1, DAO, DNAJB12, FBXL4, FOXRED1, FPGS, GCH1, IGF2R, IKBKE, IPO11, IPO4, IST1, MIEF2, MRPL21, MRPS2, MRPS9, MYO6, NDUFA10, NDUFAF1, NDUFS1, NDUFS3, NDUFV3, NLN, NUP153, NUP205, P2RX7, PANK2, PDE2A, PHLPP1, PPOX, PRR14L, RETSAT, RTN4, SFXN5, SIRT4, SLC25A31, SORL1, SYNE1, SYNE2, TMC8, TOMM34, UBXN4]	GO:0031975	[2, 3]	envelope	{Group27=2.2695308907591081E-7}	{Group27=2.2695308907591081E-7}	53	GO:0031975
[ABCA6, ABTB2, AEN, AFF1, AFF2, AFF3, AGAP2, AKAP11, ANKRD12, ANLN, ANXA1, AP5Z1, APRT, ARHGEF5, ARID1B, BAP1, BOD1L1, BOP1, BPTF, BRCA1, BRCA2, BRD1, CABIN1, CBX7, CCDC155, CCT5, CDK5RAP3, CELSR1, CENPF, CEP164, CHD1, CHFR, CHTF18, CIZ1, COG7, CTC1, CWC27, DACT1, DAG1, DAXX, DCP2, DDX47, DDX54, DGKQ, DHX37, DNA2, DPH1, DPP3, EBNA1BP2, EEF1D, ELF3, EMG1, ESCO2, EXO1, EXOSC8, FAAP20, FAM124B, FANC…	GO:0031981	[4, 5, 6, 7, 8, 9]	nuclear lumen	{Group74=4.753459309617536E-217}	{Group74=3.4700252960208015E-215}	187	GO:0031981
[ABCA12, ABCA5, ACAP2, ACKR1, AMBRA1, ANXA1, AOC3, AP1G2, APOA1, ARRDC3, ASTN1, ATP11B, ATP7B, ATP8B3, AVP, BHMT, BRCA2, CL46, CLRN1, CLSTN1, CMTM6, CPLX3, CUBN, DAG1, DENND1A, DENND6A, DGKQ, DSC2, ECE2, ENPEP, FASN, FMN2, FYCO1, GAK, GAPDH, GBP2, GBP4, GCH1, GNAS, GOSR2, GRN, HYAL1, IGF2R, IST1, LAMP3, LAMP5, LDLR, MARVELD3, MCOLN1, MICALL1, MROH2B, MYO6, NECAP2, NES, NOTCH1, PI4KA, PLAT, PLEKHG…	GO:0031982	[3]	vesicle	{Group43=4.9024810856391077E-20}	{Group43=1.3726947039789501E-18}	103	GO:0031982
[ABCC1, ADAMTS12, ADCY7, ANXA1, APOA1, BAP1, BPIFB1, CMKLR1, CORO1B, CSN2, CYP27B1, ENPP3, GAS6, GRN, IFIH1, IKBKE, IL18RAP, INAVA, IRAK3, LDLR, MB21D1, MPP1, MYCBP2, NECTIN2, NLRP12, NOTCH1, PARP14, PDE2A, PLG, PLXNA3, POLR3D, PRKDC, PROS1, RGMA, RNF216, RTN4, RTN4RL1, SCARF1, SEMA3F, SEMA5A, SEMA6C, SEMA7A, SERPINB9, STS, SYK, TLR10, TMSB4, TRAF3IP1, TRIM15, UNC93B1]	GO:0032101	[3, 4]	regulation of response to external stimulus	{Group56=1.2892092930447076E-57, Group67=1.3354453917564799E-52}	{Group56=6.83280925313695E-56, Group67=6.810771497958047E-51}	50	GO:0032101
[ACVRL1, ADCYAP1, ADRB3, AKAP9, ANKLE2, ANKRD54, APIP, APLP2, APOA1, ARHGEF5, ARRDC3, BCAP31, BID, BMP2, BMP5, BMP8A, BRCA1, CAMKK1, CASP9, CCNF, CD27, CDK5RAP1, CDK5RAP3, CELSR3, CHFR, CLSPN, CNOT3, COL28A1, COL6A3, CPAMD8, CRB2, CSN2, CSNK1E, DACT1, DAXX, DBF4B, DGKQ, DLC1, DPH1, DUSP5, DUSP9, EEF1D, EEFSEC, EIF2AK3, EIF2AK4, ENPP1, FASTKD2, FBLN1, FETUB, FGF23, GAPDH, GAS6, GCN1, GH1, GHR, GRB…	GO:0032268	[4, 5, 6]	regulation of cellular protein metabolic process	{Group63=8.508101798651175E-60, Group64=1.3240177234046145E-40, Group70=5.800284928916873E-81, Group73=6.801258577923541E-209, Group75=8.609947040373676E-160, Group78=0.0}	{Group63=4.679455989258146E-58, Group64=5.825677982980304E-39, Group70=3.5381738066392926E-79, Group73=4.89690617610495E-207, Group75=6.1130623986653095E-158, Group78=0.0}	148	GO:0032268
[APLP2, BRCA1, CD27, CDK5RAP1, CDK5RAP3, CNOT3, COL28A1, COL6A3, CPAMD8, CRB2, CSN2, DACT1, DGKQ, DUSP5, DUSP9, ENPP1, FETUB, GAS6, GH1, GRB7, IGFBP5, IMPACT, INPP5J, IRAK3, ITIH1, ITIH2, ITIH3, LATS1, LATS2, MARVELD3, NLRP12, P2RX7, PARP14, PI3, PLAT, PPEF2, PPP1R15B, PRKDC, PTI, PTPRR, RAG1, RBM23, SAMD4B, SERPINB10, SERPINB9, SERPINE1, SERPINE3, SH3RF1, SHMT1, SORL1, SSPO, TNRC6B, TRAF3IP1, UM…	GO:0032269	[4, 5, 6, 7]	negative regulation of cellular protein metabolic process	{Group64=1.3240177234046145E-40, Group69=9.201317974334608E-59, Group75=8.609947040373676E-160}	{Group64=5.825677982980304E-39, Group69=4.968711706140688E-57, Group75=6.1130623986653095E-158}	57	GO:0032269
[ACVRL1, ADCYAP1, ADRB3, AKAP9, ANKLE2, ARHGEF5, ARRDC3, BCAP31, BID, BMP2, BMP5, BMP8A, BRCA1, CAMKK1, CASP9, CD27, CDK5RAP3, CHFR, CLSPN, CSNK1E, DACT1, DAXX, DBF4B, DGKQ, DLC1, FASTKD2, FBLN1, FGF23, GAS6, GH1, GHR, GRM5, GRN, GSDME, IFNAG, IL36B, IL36RN, IL6ST, IMPACT, INAVA, IST1, KIT, KLB, KRT17, LATS1, LDLR, LEFTY2, MAP3K1, MAP3K15, MAP3K19, MAP3K7, MAP4K4, MAPK8IP2, MUC20, MUSK, MYCBP2, N…	GO:0032270	[4, 5, 6, 7]	positive regulation of cellular protein metabolic process	{Group70=5.800284928916873E-81, Group75=8.609947040373676E-160}	{Group70=3.5381738066392926E-79, Group75=6.1130623986653095E-158}	79	GO:0032270
[ABCA12, ABCA4, ACACB, ACKR1, ACTN3, ACVR2B, ACVRL1, ADAM19, ADAM2, ADAMTS12, ADCY1, ADCY7, ADCYAP1, ADGRF1, ADGRG1, ADGRL3, ADGRV1, ADRB3, AFF2, AFF3, AGAP2, AHI1, AMBRA1, AMH, ANKRD54, ANLN, ANXA1, APOA1, ARHGEF7, ARL11, ARRDC3, ASPM, ASTN1, ATP7B, AVP, B3GNT5, BAP1, BCAP31, BEND6, BFSP1, BMP2, BMP5, BOLA-DOA, BOTA-T2R10B, BRCA1, BRCA2, BRINP1, BSN, CABP4, CALR3, CAMK2B, CAMSAP2, CAMSAP3, CAPN1…	GO:0032501	[1]	multicellular organismal process	{Group77=2.880937145949105E-106}	{Group77=1.814990401947936E-104}	433	GO:0032501
[ABCA12, ACACB, ACTN3, ACVR2B, ACVRL1, ADAM19, ADAMTS12, ADCY1, ADCYAP1, ADGRF1, ADGRG1, ADGRL3, ADGRV1, AFF3, AGAP2, AHI1, AMBRA1, AMH, ANKRD54, ANLN, ANXA1, APOA1, ARHGEF7, ARL11, ARRDC3, ASPM, ASTN1, ATP7B, B3GNT5, BEND6, BFSP1, BMP2, BMP5, BMP8A, BOLA-DOA, BRCA1, BRCA2, BRINP1, BSN, CA2, CABP4, CALR3, CAMK2B, CAMSAP2, CAMSAP3, CAPN1, CASP14, CBX6, CC2D2A, CCDC151, CCDC155, CD248, CD27, CDH10,…	GO:0032502	[1]	developmental process	{Group77=2.880937145949105E-106}	{Group77=1.814990401947936E-104}	381	GO:0032502
[ABCA12, ABCA13, ABCA4, ABCA5, ABCA6, ABCA9, ABCC1, ABCC11, ABCC12, ABCC2, ABCC3, ABCC6, ACACB, ACBD3, ACSM1, ACVR2B, ACVRL1, ADCY1, ADCY7, ADSS, AGAP2, AK5, ALPK1, APRT, ARHGAP28, ARL11, ATP10A, ATP11B, ATP13A5, ATP2B3, ATP7B, ATP8B3, BMP2K, CAMK2B, CAMKK1, CARNS1, CCT5, CDC42BPG, CHD1, CHEK2, CHST15, CHTF18, CKM, COASY, CSNK1E, DAG1, DAPK1, DDX10, DDX47, DDX54, DGKQ, DHX32, DHX34, DHX37, DNA2, …	GO:0032553	[3, 4, 5]	ribonucleotide binding	{Group71=6.439788822335461E-155}	{Group71=4.5078521756348227E-153}	160	GO:0032553
[ABCA12, ABCA13, ABCA4, ABCA5, ABCA6, ABCA9, ABCC1, ABCC11, ABCC12, ABCC2, ABCC3, ABCC6, ACACB, ACBD3, ACSM1, ACVR2B, ACVRL1, ADCY1, ADCY7, ADSS, AGAP2, AK5, ALPK1, APRT, ARHGAP28, ARL11, ATP10A, ATP11B, ATP13A5, ATP2B3, ATP7B, ATP8B3, BMP2K, CAMK2B, CAMKK1, CARNS1, CCT5, CDC42BPG, CHD1, CHEK2, CHST15, CHTF18, CKM, COASY, CSNK1E, DAG1, DAPK1, DDX10, DDX47, DDX54, DGKQ, DHX32, DHX34, DHX37, DNA2, …	GO:0032555	[4, 5, 6]	purine ribonucleotide binding	{Group71=6.439788822335461E-155}	{Group71=4.5078521756348227E-153}	157	GO:0032555
[ABCA12, ABHD5, ACACB, ACVRL1, ADCY1, ADCYAP1, ADGRG1, AHI1, AKAP5, AKAP6, AKAP9, ANO1, ANXA1, APOA1, ARFGAP1, ARHGEF5, ARHGEF7, ARL6IP1, BAG3, BCAP31, BET1L, BMP2, CA2, CAMK2B, CAMSAP3, CCT5, CDCA5, CDK5RAP3, CELSR3, CEP135, CEP250, CEP72, CFAP69, CHRD, CHRNB3, CL46, CLIC2, CMKLR1, CORO1B, CPLX3, CRACR2B, CSN2, CSNK1E, DCP2, DGKQ, DLC1, DOCK8, DSC2, DUOX1, ENPP1, FGF23, FLNA, FOXC2, FRMD4A, FXYD…	GO:0032879	[2, 3]	regulation of localization	{Group51=2.6484278028069215E-41, Group66=1.6524760194165925E-54}	{Group51=1.1917925112631146E-39, Group66=8.592875300966281E-53}	157	GO:0032879
[ADCY1, ANXA1, APOA1, CABP4, CAMK2B, CDH10, CDH13, CDH9, CDHR2, CDHR3, CELSR3, CHADL, CLRN1, CNTNAP1, COL14A1, COL20A1, COL6A3, CORO1B, CPNE9, CUX2, DLC1, DNMBP, DRGX, EGFLAM, EPHA10, EPS8, EZR, FAM171A1, FLNA, FMNL1, GBX2, HSPG2, IMPACT, IST1, ITGB3, KEL, KIT, LAMA2, LAMB1, LAMB2, LATS1, LDB3, MACF1, MAP1S, MAP4K4, MAPK8IP2, MYBPC1, MYCBP2, MYO16, MYOM1, NCKAP1, NEBL, NES, NOTCH1, NRCAM, OBSL1, …	GO:0032989	[3, 4]	cellular component morphogenesis	{Group77=2.880937145949105E-106}	{Group77=1.814990401947936E-104}	92	GO:0032989
[ADCY1, CAMK2B, CELSR3, CHADL, CNTNAP1, CORO1B, CPNE9, CUX2, DRGX, EPHA10, GBX2, IMPACT, IST1, KEL, LAMA2, LAMB2, MACF1, MAP1S, MAP4K4, MAPK8IP2, MYCBP2, MYO16, NCKAP1, NES, NOTCH1, NRCAM, OBSL1, PANK2, PLXNA3, PLXNB2, PLXNB3, PLXNC1, PLXND1, PTPRO, PTPRZ1, RASAL1, RTN4, RTN4RL1, RYK, SEMA3F, SEMA5A, SEMA6C, SEMA7A, SLIRP, SLIT3, SYT1, SYT17, TBCE, TNN, TOP2B, UNC5C]	GO:0032990	[4, 5]	cell part morphogenesis	{Group77=2.880937145949105E-106}	{Group77=1.814990401947936E-104}	51	GO:0032990
[ACTN3, ACTN4, ACVR2B, ACVRL1, ADAM2, ADCYAP1, ADGRV1, ADRB3, AFAP1L1, AFF1, AFF3, AKAP6, AMFR, AP1G2, AP4E1, AP5Z1, APOA1, AQR, ARHGAP33, ARID1B, ARL6IP1, ATP6V0E2, B9D2, BAG3, BAP1, BCL9L, BET1L, BIN2, BMP2, BOLA-DMA, BOLA-DOA, BOLA-DQA5, BOLA-NC1, BOP1, BPTF, BRCA1, BRCA2, BRD1, BRF2, C1QTNF9, C7, C8B, CASP9, CBX6, CBX7, CC2D2A, CCDC155, CCNF, CCT5, CDCA5, CDH10, CDH13, CDH9, CDHR2, CDHR3, CDK…	GO:0032991	[1]	protein-containing complex	{Group05=2.0165518930556672E-61}	{Group05=1.1494345790417303E-59}	333	GO:0032991
[ABCA12, ABCA13, ABCA4, ABCA5, ABCA6, ABCA9, ABCC1, ABCC2, ABHD5, ACACB, ACTN4, ADCYAP1, AHI1, AKAP11, AKAP5, ANLN, ANO1, ANXA1, AP1G2, AP4E1, APOA1, ARHGEF5, ARL11, ARL6IP1, ATG4B, ATP10A, ATP11B, ATP8B3, BAG3, BCAP31, BET1L, BID, BRCA2, CAMSAP3, CC2D2A, CCT5, CDCA5, CDK5RAP3, CELSR1, CELSR3, CENPF, CEP135, CEP192, CEP250, CEP68, CEP72, CER1, CIZ1, CLMN, CLSTN1, CMTM6, CNTLN, CNTNAP1, COG7, CORO…	GO:0033036	[2]	macromolecule localization	{Group72=5.4609391116145194E-114}	{Group72=3.5496104225494376E-112}	193	GO:0033036
[AKAP9, ANXA1, APOA1, ARHGAP28, ARHGEF10L, ARHGEF5, BID, BRCA1, CAMSAP2, CAMSAP3, CCDC151, CCNF, CCT5, CDCA5, CDK5RAP2, CELSR1, CEP135, CEP250, CORO1B, CPLX3, CUL9, DCP2, DLC1, EPS8, FKBP4, FMN2, FYCO1, GBA2, GRN, IFT20, ITGB3, KANK3, KATNB1, LATS1, MAP1S, MAP9, MIEF2, MYCBP2, NPHS1, NSD3, OBSL1, ODF2L, PARP3, PDE2A, PKHD1, PLK4, PLXNA3, RNF40, RP1, RTEL1, SCIN, SLX4, SPSB1, SPTB, SPTBN2, SPTY2D1…	GO:0033043	[4, 5]	regulation of organelle organization	{Group47=4.597173366342622E-33}	{Group47=1.8848410802004751E-31}	69	GO:0033043
[ACACB, AEN, AMBRA1, AMFR, ANO1, ANXA1, AP5Z1, ARHGEF10L, ARHGEF5, ARMT1, BAG3, BAP1, BCAP31, BID, BMP2, BOD1L1, BRCA1, BRCA2, BRF2, CASP14, CASP9, CCDC155, CD27, CDCA5, CDK5RAP3, CHCHD6, CLSPN, CTC1, DACT1, DAXX, DNA2, DNAJB12, DSC2, EIF2AK3, EIF2AK4, ESCO2, EXO1, FAAP20, FANCE, FMN2, FOXRED2, GAS6, GCH1, HELB, HMCES, HMGA1, IKBKE, IKBKG, IL36B, IL36RN, IMPACT, INAVA, ITFG2, LAMB2, LIG1, MAP3K1,…	GO:0033554	[3]	cellular response to stress	{Group56=1.2892092930447076E-57}	{Group56=6.83280925313695E-56}	124	GO:0033554
[ABCA12, AHI1, AKAP5, ANLN, AP1G2, AP4E1, ARL11, ARL6IP1, BAG3, BCAP31, BID, BRCA2, CAMSAP3, CC2D2A, CCT5, CDCA5, CDK5RAP3, CELSR1, CEP192, CEP250, CEP68, CEP72, CIZ1, CLMN, CLSTN1, CNTLN, CNTNAP1, COG7, CORO1B, CRACR2B, CSNK1E, DAG1, DLG1, ESCO2, EXOC3, EXOC3L4, FLNA, GAK, GAS6, GBP2, GNPTAB, GOSR2, GPR179, GRIP2, ICE1, IFT20, IPO11, IPO4, LAMP3, LAMP5, LATS1, LOC525592, MACF1, MCM9, MIA3, MICAL…	GO:0034613	[4]	cellular protein localization	{Group72=5.4609391116145194E-114}	{Group72=3.5496104225494376E-112}	111	GO:0034613
[ABCA12, ACVRL1, ADAMTS12, ADGRG1, AHI1, AMBRA1, ANXA1, BMP2, BMP5, BRCA1, CC2D2A, CDH13, CELSR1, CER1, CIC, COL4A1, DACT1, EIF2AK3, ENPEP, FOXC2, GBX2, HSPB6, HYAL1, IGFBP5, INTU, KIT, LDLR, LGR5, LOXL3, LRP5L, MYO18B, NKX2-6, NOTCH1, NOTCH3, PLXND1, PRKACB, PROM1, PTPRB, RCN3, RGMA, ROBO4, SHROOM3, SRPX2, ST14, STAB1, STARD13, THBS1, TIMELESS, TRAF3IP1, TSPAN12, TULP3, WDR19]	GO:0035295	[3, 4]	tube development	{Group42=8.557831892474313E-18}	{Group42=2.1394579731185783E-16}	52	GO:0035295
[ACTN3, ADCY1, ADCY7, ADCYAP1, ADGRF1, ADGRG1, ADGRL3, ADRB3, AEN, AKAP1, AKAP5, ANKRD54, APIP, APOA1, ARHGAP28, ARHGAP30, ARHGAP33, ARHGEF10L, ARHGEF16, ARHGEF17, ARHGEF2, ARHGEF28, ARHGEF40, ARHGEF5, ARHGEF7, ARRDC3, BCAP31, BID, BLNK, BMP2, BMP5, BMP8A, BOP1, BRCA1, BRCA2, CAMKK1, CASP14, CASP9, CCDC68, CCR8, CD27, CDC42BPG, CDK5RAP3, CELSR1, CLIC2, CMKLR1, CSN2, DACT1, DAG1, DCDC2B, DGKQ, DLC…	GO:0035556	[3, 4, 5]	intracellular signal transduction	{Group76=3.1828290232046905E-218}	{Group76=2.355293477171471E-216}	178	GO:0035556
[ABCA12, ABCA13, ABCA4, ABCA5, ABCA6, ABCA9, ABCC1, ABCC11, ABCC12, ABCC2, ABCC3, ABCC6, ACACB, ACSM1, ACVR2B, ACVRL1, ADCY1, ADCY7, ADSS, AGAP2, AK5, ALPK1, ARHGAP28, ARL11, ATP10A, ATP11B, ATP13A5, ATP2B3, ATP7B, ATP8B3, BMP2K, CAMK2B, CAMKK1, CARNS1, CCT5, CDC42BPG, CHD1, CHEK2, CHTF18, CKM, COASY, CSNK1E, DAG1, DAPK1, DDX10, DDX47, DDX54, DGKQ, DHX32, DHX34, DHX37, DNA2, DNAH10, DNAH3, DNAH5,…	GO:0035639	[4]	purine ribonucleoside triphosphate binding	{Group71=6.439788822335461E-155}	{Group71=4.5078521756348227E-153}	153	GO:0035639
[ABCA12, ABCA13, ABCA4, ABCA5, ABCA6, ABCA9, ABCC1, ABCC11, ABCC12, ABCC2, ABCC3, ABCC6, ACACB, ACBD3, ACSM1, ACVR2B, ACVRL1, ADCY1, ADCY7, ADSS, AGAP2, AIFM2, AK5, ALPK1, AOX1, APOA1, APRT, ARHGAP28, ARL11, ATP10A, ATP11B, ATP13A5, ATP2B3, ATP7B, ATP8B3, BAG3, BDA20, BMP2K, CAMK2B, CAMKK1, CARNS1, CCT5, CDC42BPG, CDX1, CHD1, CHEK2, CHFR, CHST15, CHTF18, CKM, CL46, COASY, COL20A1, CSNK1E, D2HGDH,…	GO:0036094	[2]	small molecule binding	{Group71=6.439788822335461E-155}	{Group71=4.5078521756348227E-153}	206	GO:0036094
[ACVR2B, ACVRL1, ADCYAP1, ADRB3, AKAP9, ALG12, ALKBH4, ALPK1, AMFR, ANKLE2, ANKRD54, ANXA1, APIP, APOA1, ARHGEF5, ARMT1, ARRDC3, ART1, ATG4B, B3GNT5, BAP1, BMP2, BMP2K, BMP5, BMP8A, BRCA1, BRCA2, BRD1, CAMK2B, CAMKK1, CCNF, CD27, CDC42BPG, CDK5RAP1, CDK5RAP3, CELSR3, CHEK2, CHFR, CHST4, CLSPN, COG7, CSN2, CSNK1E, CUL9, CWC27, DACT1, DAPK1, DAXX, DBF4B, DGKQ, DLC1, DPH1, DTX3, DUSP5, DUSP9, EEF2KM…	GO:0036211	[4, 5]	protein modification process	{Group58=1.0649077380341527E-68, Group73=6.801258577923541E-209, Group78=0.0}	{Group58=6.389446428204916E-67, Group73=4.89690617610495E-207, Group78=0.0}	225	GO:0036211
[ACKR1, ACVR2B, ACVRL1, ADGRF1, ADGRG1, ADGRL3, ADGRV1, ADRB3, BOTA-T2R10B, CCR8, CD27, CD48, CELSR1, CELSR2, CELSR3, CHRM5, CHRNB3, CMKLR1, CNR1, EPHA10, EPOR, F2RL2, GABRD, GABRG1, GABRQ, GABRR3, GALR3, GFRA2, GFRA4, GHR, GLRA2, GPR149, GPR156, GPR157, GPR179, GPR26, GRIN2A, GRM5, HRH4, IGF2R, IL17RB, IL17RC, IL17RD, IL17REL, IL18R1, IL18RAP, IL36RN, IL4R, IL6ST, ITGA11, KIT, KRT17, LAG3, LGR5,…	GO:0038023	[2]	signaling receptor activity	{Group45=1.6225650768881759E-12}	{Group45=1.9470780922658112E-11}	99	GO:0038023
[ACACB, ACTN3, ACVRL1, ANXA1, ASPM, BAP1, BRCA2, CDHR2, CER1, CHADL, CLSTN1, COL14A1, COL20A1, COL6A3, CPNE9, CTC1, CYP27B1, ENPP1, ETNK2, FOXC2, GH1, GNAS, GPR149, HYAL1, IGFBP5, IMPACT, IST1, KRT17, LAMB2, LARGE1, LATS1, LATS2, MACF1, MBD5, NDUFS3, NOTCH1, OSGIN1, PLG, PLXNA3, PSAP, PTCH2, RASAL1, RMI1, RTN4, SEMA3F, SEMA5A, SEMA6C, SEMA7A, SLIT3, SPTBN2, SYT1, SYT17, TBCE, TMC8, WRN]	GO:0040007	[1]	growth	{Group06=3.706448469624465E-14}	{Group06=4.818383010511805E-13}	55	GO:0040007
[ACVRL1, ADAMTS12, ADGRG1, ADGRL3, ANLN, ANXA1, APOA1, ARHGEF5, ARRDC3, ASPM, ASTN1, BMP2, CAMK2B, CAMSAP3, CCR8, CD151, CD248, CELSR1, CELSR3, CER1, CFAP69, CHADL, CHRD, CLRN1, CMKLR1, CORO1B, CRB2, DLC1, DNAH5, DOCK8, DRC7, DRGX, DUOX1, EGFLAM, ENPEP, EPHA10, EPS8, FLNA, FOXC2, FUT7, GAS6, GBX2, GRB7, GRN, HSPG2, HYAL1, IGFBP5, IL36B, IL36RN, IST1, ITGA11, ITGB3, JPH3, KIT, LAMA2, LAMA3, LAMB1,…	GO:0040011	[1]	locomotion	{Group66=1.6524760194165925E-54}	{Group66=8.592875300966281E-53}	114	GO:0040011
[ACVRL1, ADGRG1, ANXA1, ARRDC3, BMP2, CAMK2B, CAMSAP3, CFAP69, CHRD, CMKLR1, CORO1B, DLC1, DOCK8, DUOX1, FLNA, FOXC2, GAS6, GRB7, GRN, HYAL1, IGFBP5, ITGB3, KIT, LAMA2, LAMA3, MACF1, MAP4K4, MARVELD3, MIIP, MPP1, MYCBP2, NISCH, NOTCH1, PLXNA3, PLXNB2, PLXNB3, PLXNC1, PLXND1, PML, PTPRR, ROR2, RTN4, SEMA3F, SEMA5A, SEMA6C, SEMA7A, SLK, SORL1, SRPX2, SST, STARD13, STS, SYNE2, TBCCD1, TMSB4, TRIM15,…	GO:0040012	[2, 3]	regulation of locomotion	{Group51=2.6484278028069215E-41, Group66=1.6524760194165925E-54}	{Group51=1.1917925112631146E-39, Group66=8.592875300966281E-53}	60	GO:0040012
[ACVRL1, ADCYAP1, ADGRG1, AGAP2, AMBRA1, ANXA1, ASPM, BID, BMP2, BMP5, BRCA2, CD248, CER1, CHRD, CLMN, CTC1, CYP27B1, DLC1, DLEC1, EGFL7, ENPP3, GAS6, GRN, GSDME, HPGDS, HYAL1, IGFBP5, IKZF3, IL6ST, ING1, INTU, ITGB3, KIT, KLB, LGR5, LIFR, LRP5L, MARVELD3, MBD2, NKX2-6, NOTCH1, NOTCH3, NUDT6, PDCD2, PKHD1, PLXNB3, PRKDC, PRP2, PTPRZ1, ROR2, RTN4, SCIN, SH3RF1, SHCBP1, SKAP2, SKI, SLIT3, STS, STXB…	GO:0042127	[2, 3, 4]	regulation of cell population proliferation	{Group28=2.0647282329879283E-17}	{Group28=4.542402112573442E-16}	69	GO:0042127
[ABCC1, ABTB2, ACKR1, ACO1, ACVR2B, ACVRL1, ADAMTS12, ADCY1, ADCY7, ADCYAP1, ADGRL3, AFF3, AKAP6, AMFR, ANO1, ANXA1, AOC3, APOA1, ARHGEF5, ARL6IP1, ATP7B, BAG3, BAP1, BCAP31, BCL9L, BMP2, BMP5, BMP8A, BOTA-T2R10B, BRCA1, BRF2, BRINP1, BSPRY, CA2, CASP9, CCR8, CDK5RAP3, CELSR3, CER1, CFAP69, CHADL, CHRD, CHRM5, CHRNB3, CLIC2, CMKLR1, COL4A1, CORO1B, CPNE4, CPNE9, CRB2, CSN1S1, CSN2, CUX2, CYP27B1,…	GO:0042221	[2]	response to chemical	{Group59=1.87707213409103E-30}	{Group59=7.132874109545914E-29}	217	GO:0042221
[ABCA12, ABCA4, ABHD5, ACACB, ACO1, ACTN3, ADCYAP1, ADGRV1, ANKRD54, ANO1, ANXA1, APOA1, ARRDC3, ATP13A5, ATP2B3, ATP7B, BAG3, BAP1, BCAP31, BRCA2, CA2, CCR8, CCT5, CDH23, CL46, CLIC2, CLRN1, CMKLR1, CNOT3, CP, CTC1, CYP27B1, DAG1, DCP2, DGAT1, DNA2, ENPP1, F2RL2, FGF23, FOXC2, GAS6, GRM5, GRN, HRH4, IGFBP5, IL18R1, JPH1, JPH3, KCNA1, KEL, KIT, L3MBTL3, LARGE1, LDLR, LPAR6, LRP5L, MBD5, MCOLN1, M…	GO:0042592	[3]	homeostatic process	{Group36=1.0703126622481521E-64}	{Group36=6.314844707264098E-63}	108	GO:0042592
[ACACB, ADRB3, ALS2CL, AOX1, APIP, APOA1, BRCA1, BRCA2, CCDC155, CDADC1, CDH10, CDH13, CDH9, CDHR2, CDHR3, CENPF, CEP72, CER1, CORO1B, CSN2, CUBN, DEUP1, DNPH1, EIF2AK3, ENPP1, EPOR, EXOSC8, FLNA, FOXC2, GBP2, GCH1, GLB1, GRB7, HACL1, HPGDS, HSPB6, IFIH1, IGF2R, IKBKG, IKZF3, IL6ST, KIT, LDLR, MAP1S, MAT1A, MICALL1, MYCBP2, MYOM1, NDE1, NECTIN2, NISCH, NOTCH3, PDE2A, PLK4, PSAP, PTPRO, RAG1, RNF4…	GO:0042802	[3]	identical protein binding	{Group30=3.4313675970622978E-15}	{Group30=5.4901881552996765E-14}	77	GO:0042802
[ABCA4, ACTN3, ADCYAP1, ADGRG1, ADGRL3, AFAP1L1, AHI1, AKAP5, AMBRA1, ANLN, ANXA1, ARHGEF7, B9D2, BRINP1, CAMK2B, CBX6, CC2D2A, CCDC151, CDH23, CDHR2, CENPF, CEP164, CFAP206, CFAP221, CFAP54, CFAP69, CHRM5, CHRNB3, CLRN1, CNTNAP1, CNTNAP4, CORO1B, CPLX3, CRB1, DLC1, DLG1, DNAH10, DNAH3, DNAH5, DNAH9, DRC7, ELMOD3, EPHA10, EPS8, EZR, FAM92B, FKBP15, FKBP4, FMN2, GABRG1, GABRQ, GABRR3, GALR3, GLRA2…	GO:0042995	[2, 3]	cell projection	{Group60=1.9229841053080462E-44}	{Group60=8.845726884417013E-43}	135	GO:0042995
[ABCA4, ACTN3, ADCYAP1, ADGRL3, AKAP5, BRINP1, CAMK2B, CBX6, CDH23, CDHR2, CHRM5, CHRNB3, CLRN1, CNTNAP1, CNTNAP4, CPLX3, DLG1, ELMOD3, EPHA10, EPS8, FKBP15, FKBP4, GABRG1, GABRQ, GABRR3, GLRA2, GNAO1, GPR179, GRM5, HRH4, IFT20, IL6ST, INPP5J, KCNA1, KCNA6, KIF1C, LAMP5, LOC525592, MAP1S, MAPK8, MPP1, MYCBP2, NPHP4, NRCAM, PDYN, PHLPP1, PHLPP2, PROM1, PTPRO, RIC3, RIN1, ROR2, RP1, RPGRIP1, SCN11A…	GO:0043005	[3, 4, 5]	neuron projection	{Group60=1.9229841053080462E-44}	{Group60=8.845726884417013E-43}	70	GO:0043005
[AGAP2, AHI1, AIFM2, AMBRA1, ANXA1, APIP, BAG3, BAP1, BCAP31, BCL2L14, BID, BMP2, BMP5, BMP8A, BRCA1, CASP9, CD248, CD27, DAXX, DLC1, DOCK8, EIF2AK3, FLNA, FMN2, FOXC2, GAS6, GH1, GRN, GSDME, IKZF3, KIT, LATS1, LATS2, LEFTY2, LRP5L, MAP4K4, MAPK8, MAPK8IP2, MDM2, MDM4, NCOA1, NDUFS3, NES, NKX2-6, NLRP12, NOTCH1, OSGIN1, P2RX7, PAK5, PDCD2, PDK4, PIM3, PKHD1, PRKDC, PTPRZ1, RAG1, RASSF3, RRN3, SCI…	GO:0043067	[4, 5]	regulation of programmed cell death	{Group50=2.4731649970394088E-20}	{Group50=7.172178491414286E-19}	71	GO:0043067
[ABHD5, ACAP2, ADCYAP1, AGAP2, AKAP5, ALS2CL, AMBRA1, APOA1, ARFGAP1, ARHGAP23, ARHGAP28, ARHGAP30, ARHGAP33, ARHGAP9, ARHGEF5, ARHGEF7, ARRDC3, BCAP31, BID, BMP2, CAMKK1, CASP9, CHTF18, CLSPN, CYP27B1, DAXX, DBF4B, DGKQ, DLC1, DOCK8, ELMOD3, FBLN1, FGF23, GAS6, GCH1, GCN1, GNAS, GRM5, GRN, INAVA, IQSEC1, KIT, MAP3K1, MAP3K15, MAP3K19, MAP3K7, MAP4K4, MUC20, NEK4, NES, P2RX7, PAK5, PDCD2, PPP1R15…	GO:0043085	[4]	positive regulation of catalytic activity	{Group63=8.508101798651175E-60}	{Group63=4.679455989258146E-58}	77	GO:0043085
[ABCA12, ABCA13, ABCA4, ABCA5, ABCA6, ABCA9, ABCC1, ABCC11, ABCC12, ABCC2, ABCC3, ABCC6, ACACB, ACAP2, ACBD3, ACO1, ACSM1, ACTN3, ACTN4, ACVR2B, ACVRL1, ADAL, ADAMTS15, ADAMTS8, ADCY1, ADCY7, ADGRG1, ADGRL3, ADGRV1, ADI1, ADSS, AGAP2, AIFM2, AK5, ALPK1, AMDHD1, ANXA1, AOC3, AOX1, APIP, APLP2, APOA1, APOBEC3Z1, APRT, ARFGAP1, ARHGAP28, ARHGAP33, ARHGEF2, ARHGEF28, ARL11, ATP10A, ATP11B, ATP13A5, A…	GO:0043167	[2]	ion binding	{Group46=2.8083533294171423E-121, Group71=6.439788822335461E-155}	{Group46=1.9096802640036567E-119, Group71=4.5078521756348227E-153}	459	GO:0043167
[ABCA12, ABCA13, ABCA4, ABCA5, ABCA6, ABCA9, ABCC1, ABCC11, ABCC12, ABCC2, ABCC3, ABCC6, ACACB, ACAP2, ACBD3, ACSM1, ACVR2B, ACVRL1, ADAMTS15, ADCY1, ADCY7, ADGRG1, ADSS, AGAP2, AIFM2, AK5, ALPK1, ANXA1, AOX1, APLP2, APOA1, APRT, ARHGAP28, ARHGAP33, ARL11, ATP10A, ATP11B, ATP13A5, ATP2B3, ATP7B, ATP8B3, BIN2, BMP2K, CAMK2B, CAMKK1, CARNS1, CCT5, CDC42BPG, CHADL, CHD1, CHEK2, CHRD, CHST15, CHTF18,…	GO:0043168	[3]	anion binding	{Group46=2.8083533294171423E-121, Group71=6.439788822335461E-155}	{Group46=1.9096802640036567E-119, Group71=4.5078521756348227E-153}	236	GO:0043168
[ACACB, ACAP2, ACO1, ACSM1, ACTN3, ACTN4, ACVR2B, ADAL, ADAMTS15, ADAMTS8, ADCY1, ADCY7, ADGRL3, ADGRV1, ADI1, ADSS, AGAP2, AMDHD1, ANXA1, AOC3, AOX1, APIP, APLP2, APOBEC3Z1, APRT, ARFGAP1, ARHGEF2, ARHGEF28, ATP10A, ATP11B, ATP13A5, ATP7B, ATP8B3, BAP1, BAZ2B, BHMT, BHMT2, BPTF, BRCA1, BRD1, BRF2, BSN, BSPRY, C1R, CA2, CA5A, CABP4, CALR3, CAPN1, CAPN12, CAPN14, CARNS1, CD248, CDADC1, CDC42BPG, C…	GO:0043169	[3]	cation binding	{Group46=2.8083533294171423E-121}	{Group46=1.9096802640036567E-119}	294	GO:0043169
[ACACB, ACTN4, ACVR2B, ACVRL1, ADAM11, ADAM19, ADAM2, ADAM3A, ADAM7, ADAMDEC1, ADAMTS10, ADAMTS12, ADAMTS13, ADAMTS15, ADAMTS8, ADAMTSL1, ADAMTSL4, ADCY1, ADCYAP1, ADGRF1, ADRB3, AEN, AFF1, AFF2, AFF3, AGAP2, AHI1, AHNAK, AKAP9, ALG12, ALKBH4, ALPK1, AMFR, AMH, ANKLE2, ANKRD54, ANXA1, AP5Z1, APBB1, APBB3, APIP, APLP2, APOA1, APOBEC3Z1, AQR, ARHGEF10L, ARHGEF5, ARID2, ARMT1, ARRDC3, ART1, ATG4B, A…	GO:0043170	[3]	macromolecule metabolic process	{Group73=6.801258577923541E-209, Group78=0.0}	{Group73=4.89690617610495E-207, Group78=0.0}	588	GO:0043170
[ANXA1, APOBEC3Z1, BMP2, BPIFB1, C7, CCT5, CD207, CNPY3, COL20A1, CUBN, CYP27B1, DEFB122A, GBP2, GBP4, GCH1, GRN, GSDME, HYAL1, IFIH1, IFNAG, IKBKE, IKZF3, IL18RAP, IL36B, IL36RN, INAVA, IRAK3, LYZL6, MB21D1, NECTIN2, NLRP9, OAS2, P2RX7, PARP14, PLA2G6, PML, POLR3D, PRKDC, PTI, RNF216, RTN4, SCN7A, SERPINB9, STAB1, STAB2, STS, STXBP4, TLR10, TRAF3IP1, TRIM10, TRIM15, UBD, UNC93B1, VNN1]	GO:0043207	[3]	response to external biotic stimulus	{Group67=1.3354453917564799E-52}	{Group67=6.810771497958047E-51}	54	GO:0043207
[ABCA12, ABCA13, ABCA4, ABCA5, ABCA6, ABCA9, ABCC1, ABCC3, ABCC6, ABHD5, ABTB2, ACACB, ACAP2, ACBD3, ACKR1, ACO1, ACSM1, ACTN3, ACTN4, ADAM19, ADCY1, ADCYAP1, ADI1, AEN, AFAP1L1, AFF1, AFF2, AFF3, AGAP2, AHI1, AHNAK, AIFM2, AKAP1, AKAP11, AKAP5, AKAP6, AKAP9, ALDH3A1, ALG12, AMBRA1, AMFR, ANKLE2, ANKRD11, ANKRD12, ANKRD54, ANLN, ANXA1, AOC3, AP1G2, AP5Z1, APBB1, APBB3, APOA1, APOBEC3Z1, APRT, AQR…	GO:0043226	[1]	organelle	{Group68=1.1759932717512325E-300, Group74=4.753459309617536E-217}	{Group68=8.937548865309367E-299, Group74=3.4700252960208015E-215}	785	GO:0043226
[ABCA12, ABCA13, ABCA4, ABCA5, ABCA6, ABCA9, ABCC1, ABCC3, ABCC6, ABTB2, ACACB, ACAP2, ACBD3, ACKR1, ACO1, ACSM1, ACTN4, ADAM19, ADCYAP1, ADI1, AEN, AFF1, AFF2, AFF3, AGAP2, AIFM2, AKAP1, AKAP11, AKAP6, AKAP9, ALDH3A1, ALG12, AMBRA1, AMFR, ANKLE2, ANKRD11, ANKRD12, ANKRD54, ANLN, ANXA1, AOC3, AP1G2, AP5Z1, APBB1, APBB3, APOA1, APOBEC3Z1, APRT, AQR, ARHGAP30, ARHGEF5, ARHGEF7, ARID1B, ARID2, ARL6I…	GO:0043227	[2]	membrane-bounded organelle	{Group68=1.1759932717512325E-300, Group74=4.753459309617536E-217}	{Group68=8.937548865309367E-299, Group74=3.4700252960208015E-215}	645	GO:0043227
[ABHD5, ACTN3, ACTN4, AEN, AFAP1L1, AGAP2, AHI1, AHNAK, AKAP11, AKAP9, AMBRA1, ANLN, ANXA1, APBB3, ARID1B, ASPM, B9D2, BAG3, BAP1, BCAP31, BFSP1, BIN2, BOP1, BPTF, BRCA1, BRCA2, C4H7orf31, CAMK2B, CAMSAP2, CAMSAP3, CBX6, CBX7, CCDC151, CCDC155, CCDC88B, CCNF, CCP110, CCT5, CDC42BPG, CDCA5, CDK5RAP2, CDK5RAP3, CDT1, CENPF, CENPM, CEP135, CEP164, CEP250, CEP68, CEP72, CEP95, CFAP206, CFAP54, CGNL1,…	GO:0043228	[2]	non-membrane-bounded organelle	{Group57=4.308926780677676E-120, Group74=4.753459309617536E-217}	{Group57=2.886980943054043E-118, Group74=3.4700252960208015E-215}	292	GO:0043228
[ABCA12, ABCA13, ABCA4, ABCA5, ABCA6, ABCA9, ABCC1, ABCC3, ABCC6, ABHD5, ABTB2, ACACB, ACAP2, ACBD3, ACKR1, ACO1, ACSM1, ACTN3, ACTN4, ADAM19, ADCYAP1, ADI1, AEN, AFAP1L1, AFF1, AFF2, AFF3, AGAP2, AHI1, AHNAK, AIFM2, AKAP1, AKAP11, AKAP6, AKAP9, ALDH3A1, ALG12, AMBRA1, AMFR, ANKLE2, ANKRD11, ANKRD12, ANKRD54, ANLN, ANXA1, AOC3, AP1G2, AP5Z1, APBB1, APBB3, APOA1, APOBEC3Z1, APRT, AQR, ARHGAP30, AR…	GO:0043229	[2, 3, 4, 5]	intracellular organelle	{Group68=1.1759932717512325E-300, Group74=4.753459309617536E-217}	{Group68=8.937548865309367E-299, Group74=3.4700252960208015E-215}	761	GO:0043229
[ABCA12, ABCA13, ABCA4, ABCA5, ABCA6, ABCA9, ABCC1, ABCC3, ABCC6, ABTB2, ACACB, ACBD3, ACO1, ACSM1, ACTN4, ADAM19, ADCYAP1, ADI1, AEN, AFF1, AFF2, AFF3, AGAP2, AIFM2, AKAP1, AKAP11, AKAP6, AKAP9, ALDH3A1, ALG12, AMBRA1, AMFR, ANKLE2, ANKRD11, ANKRD12, ANKRD54, ANLN, ANXA1, AOC3, AP1G2, AP5Z1, APBB1, APBB3, APOBEC3Z1, APRT, AQR, ARHGAP30, ARHGEF5, ARHGEF7, ARID1B, ARID2, ARL6IP1, ARRDC3, ASPM, ATG…	GO:0043231	[3, 4, 5, 6]	intracellular membrane-bounded organelle	{Group68=1.1759932717512325E-300, Group74=4.753459309617536E-217}	{Group68=8.937548865309367E-299, Group74=3.4700252960208015E-215}	604	GO:0043231
[ABHD5, ACTN3, ACTN4, AEN, AFAP1L1, AGAP2, AHI1, AHNAK, AKAP11, AKAP9, AMBRA1, ANLN, ANXA1, APBB3, ARID1B, ASPM, B9D2, BAG3, BAP1, BCAP31, BFSP1, BIN2, BOP1, BPTF, BRCA1, BRCA2, C4H7orf31, CAMK2B, CAMSAP2, CAMSAP3, CBX6, CBX7, CCDC151, CCDC155, CCDC88B, CCNF, CCP110, CCT5, CDC42BPG, CDCA5, CDK5RAP2, CDK5RAP3, CDT1, CENPF, CENPM, CEP135, CEP164, CEP250, CEP68, CEP72, CEP95, CFAP206, CFAP54, CGNL1,…	GO:0043232	[3, 4, 5, 6]	intracellular non-membrane-bounded organelle	{Group57=4.308926780677676E-120, Group74=4.753459309617536E-217}	{Group57=2.886980943054043E-118, Group74=3.4700252960208015E-215}	292	GO:0043232
[ABCA6, ABTB2, ACSM1, ADCYAP1, AEN, AFF1, AFF2, AFF3, AGAP2, AKAP11, ALG12, ANKRD12, ANLN, ANXA1, AP5Z1, APRT, ARHGEF5, ARID1B, BAP1, BOD1L1, BOP1, BPTF, BRCA1, BRCA2, BRD1, CABIN1, CALR3, CBX7, CCDC155, CCT5, CDK5RAP3, CELSR1, CENPF, CEP164, CHD1, CHFR, CHTF18, CIZ1, COG7, CSN1S1, CSN2, CTC1, CWC27, DACT1, DAG1, DAXX, DCP2, DDX47, DDX54, DGKQ, DHX37, DNA2, DPH1, DPP3, EBNA1BP2, EEF1D, ELF3, EMG1…	GO:0043233	[2, 3]	organelle lumen	{Group74=4.753459309617536E-217}	{Group74=3.4700252960208015E-215}	215	GO:0043233
[ACVR2B, ACVRL1, ADCYAP1, ADRB3, AKAP9, ALG12, ALKBH4, ALPK1, AMFR, ANKLE2, ANKRD54, ANXA1, APIP, APOA1, APOBEC3Z1, ARHGEF5, ARMT1, ARRDC3, ART1, ATG4B, B3GNT5, BAP1, BMP2, BMP2K, BMP5, BMP8A, BRCA1, BRCA2, BRD1, CAMK2B, CAMKK1, CCNF, CD27, CDADC1, CDC42BPG, CDK5RAP1, CDK5RAP3, CELSR3, CHD1, CHEK2, CHFR, CHST4, CLSPN, CMTR2, COG7, CSN2, CSNK1E, CUL9, CWC27, DACT1, DAPK1, DAXX, DBF4B, DGKQ, DLC1, …	GO:0043412	[4]	macromolecule modification	{Group58=1.0649077380341527E-68, Group73=6.801258577923541E-209, Group78=0.0}	{Group58=6.389446428204916E-67, Group73=4.89690617610495E-207, Group78=0.0}	240	GO:0043412
[ACACB, ACO1, ACSM1, ACTN3, ADI1, AMDHD1, ANXA1, APIP, ASAH2, ASNSD1, BHMT, BHMT2, BRCA1, CARNS1, CHPF, CHST7, D2HGDH, DAO, DDO, EGFLAM, ENO4, ENOSF1, ENPP1, ETFA, FASN, FPGS, GAPDH, GBA2, GCAT, GCH1, GH1, GPT, HACL1, HAO1, HPGDS, HYAL1, IDO1, IDO2, ITIH1, ITIH2, ITIH3, LOC518161, MAT1A, MCAT, MCCC2, NAAA, NOXRED1, NPL, OXSM, P2RX7, P4HTM, PANK2, PCK1, PDK4, PFAS, PGD, PLOD1, PM20D1, PNPLA8, PRKA…	GO:0043436	[4]	oxoacid metabolic process	{Group37=2.698837453147069E-27}	{Group37=9.176047340700034E-26}	68	GO:0043436
[ACACB, ACSM1, AMDHD1, ASAH2, ASNSD1, CARNS1, CNOT3, DGAT1, DPH1, ECE2, EEF1D, EEFSEC, EIF2AK3, EIF2AK4, ENPEP, FASTKD2, FPGS, FUT7, GALC, GAPDH, GBA2, GCH1, GCN1, GH1, GRB7, GRM5, GSPT1, GSTT1, GTPBP1, HPGDS, IGFBP5, IMPACT, KRT17, LOC528098, LSM14A, MRPS2, MRPS9, MTIF2, NLN, P2RX7, PDK4, PM20D1, PPP1R15B, PSAP, RBM23, RPL5, RPUSD4, SAMD4B, SEPSECS, SHMT1, SORL1, TNRC6B, VNN1]	GO:0043603	[4]	cellular amide metabolic process	{Group07=5.41018191879464E-8}	{Group07=1.623054575638392E-7}	53	GO:0043603
[ACACB, ADCYAP1, ADSL, APIP, APOA1, ARHGAP28, ARHGEF5, BID, BIN2, BOLA-DMA, BOP1, BRF2, CABIN1, CAMSAP2, CAMSAP3, CCDC151, CDK5RAP2, CDT1, CEP192, CORO1B, COX7A1, DACT1, DAXX, DGAT1, DGKQ, DNAH5, DNAJB12, DNAJC28, EIF2AK3, EPS8, FASTKD2, FKBP4, FMN2, FOXC2, FOXRED1, FYCO1, GAK, GBA2, GCH1, GEMIN4, GRB7, GRWD1, GSPT1, HACL1, ICE1, IKBKE, IMPACT, KANK3, KATNB1, KCNA1, KCNA6, LATS1, LOXL3, LOXL4, LS…	GO:0043933	[3]	protein-containing complex subunit organization	{Group61=3.035201301056314E-109}	{Group61=1.942528832676041E-107}	120	GO:0043933
[ACACB, ACVRL1, ADCYAP1, ADGRF1, ADGRL3, ADSL, AHI1, AMBRA1, ANLN, APIP, APOA1, ARHGAP28, ARHGEF10L, ARHGEF5, ARHGEF7, ASPM, ATG2A, ATG4B, B9D2, BID, BIN2, BOLA-DMA, BOP1, BRF2, BSN, CABIN1, CAMSAP2, CAMSAP3, CC2D2A, CCDC151, CCDC155, CCP110, CDH10, CDH13, CDH9, CDHR2, CDHR3, CDK5RAP2, CDT1, CELSR3, CEP135, CEP164, CEP192, CEP250, CEP72, CFAP206, CFAP221, CFAP54, CLRN1, CLSTN1, CNTNAP1, COL17A1, …	GO:0044085	[2]	cellular component biogenesis	{Group61=3.035201301056314E-109}	{Group61=1.942528832676041E-107}	210	GO:0044085
[ACVRL1, ADGRL3, ANLN, APOA1, ARHGAP28, ARHGEF10L, ARHGEF5, BID, CAMSAP2, CAMSAP3, CCDC151, CDK5RAP2, CEP135, CLRN1, CLSTN1, CORO1B, CUX2, DACT1, DLC1, EPS8, FMN2, GBA2, HYAL1, ICE1, IFT20, IMPACT, KANK3, LATS1, MACF1, MIEF2, NOTCH1, NPHP4, NPHS1, ODF2L, P2RX7, PIEZO1, PLK4, PMEPA1, RP1, RTEL1, SCIN, SLK, SORL1, SPTB, SPTBN2, SPTY2D1, SREBF1, SRPX2, STS, SYNE2, TBC1D7, TFIP11, TMC8, TMSB4, TRAF3I…	GO:0044087	[2, 3]	regulation of cellular component biogenesis	{Group47=4.597173366342622E-33}	{Group47=1.8848410802004751E-31}	58	GO:0044087
[ACACB, ADGRV1, AKAP5, ANXA1, AOC3, APLP2, APOA1, ARHGAP28, CAMSAP3, CD27, CDK5RAP1, CDK5RAP3, CLIC2, CMKLR1, COL28A1, COL6A3, CPAMD8, CRB2, CSN2, CYP27B1, DACT1, DUSP5, DUSP9, FETUB, FLNA, GALR3, GAS6, IL36RN, IRAK3, ITIH1, ITIH2, ITIH3, LATS1, LATS2, NES, NLRP12, NOTCH1, OAZ1, PARP3, PI3, PIK3IP1, PKHD1, PLXNB3, PTI, RAG1, RGMA, RWDD3, SERPINB10, SERPINB9, SERPINE1, SERPINE3, SH3RF1, SORL1, SSP…	GO:0044092	[3]	negative regulation of molecular function	{Group64=1.3240177234046145E-40}	{Group64=5.825677982980304E-39}	62	GO:0044092
[ABHD5, ACAP2, ADCY1, ADCYAP1, ADGRF1, AGAP2, AKAP5, AKAP6, AKAP9, ALS2CL, AMBRA1, APOA1, ARFGAP1, ARHGAP23, ARHGAP28, ARHGAP30, ARHGAP33, ARHGAP9, ARHGEF5, ARHGEF7, ARRDC3, BCAP31, BID, BMP2, CAMKK1, CASP9, CDCA5, CHTF18, CLIC2, CLSPN, CYP27B1, DACT1, DAXX, DBF4B, DGKQ, DLC1, DOCK8, ELMOD3, FBLN1, FGF23, GAS6, GCH1, GCN1, GNAS, GRM5, GRN, IKBKG, IL18R1, IL18RAP, INAVA, IQSEC1, IRAK3, KIT, LRP5L,…	GO:0044093	[3]	positive regulation of molecular function	{Group63=8.508101798651175E-60}	{Group63=4.679455989258146E-58}	96	GO:0044093
[ABHD5, ACACB, ACO1, ACSM1, ACTN3, ACTN4, ACVR2B, ACVRL1, ADAL, ADAM11, ADAM19, ADAM2, ADAM3A, ADAM7, ADAMDEC1, ADAMTS10, ADAMTS12, ADAMTS13, ADAMTS15, ADAMTS8, ADAMTSL1, ADAMTSL4, ADCY1, ADCY7, ADCYAP1, ADGRF1, ADI1, ADRB3, ADSL, ADSS, AEN, AFF1, AFF2, AFF3, AGAP2, AHI1, AHNAK, AK5, AKAP9, ALG12, ALKBH4, ALPK1, AMBRA1, AMDHD1, AMFR, ANKLE2, ANKRD54, ANXA1, AOX1, AP5Z1, APBB1, APBB3, APIP, APLP2,…	GO:0044238	[2]	primary metabolic process	{Group53=6.801258577923541E-209, Group73=6.801258577923541E-209, Group78=0.0}	{Group53=4.89690617610495E-207, Group73=4.89690617610495E-207, Group78=0.0}	675	GO:0044238
[ABHD5, ACACB, ADAL, ADAMTS12, AMBRA1, AMDHD1, AMFR, AOX1, APOA1, APOBEC3Z1, ASAH2, ATG2A, ATG4B, BAG3, BAP1, BCAP31, BHMT, CAPN1, CCNF, CDADC1, CDK5RAP3, CHFR, CSNK1E, CUL9, CYP27B1, DACT1, DAG1, DAO, DCP2, DDO, DHX34, DNA2, DNAJB12, DNPH1, DPYS, EI24, ENOSF1, ENPEP, ENPP1, ENPP3, ETFA, EXOSC8, FBXL21, FBXL4, FGF23, FOXRED2, FYCO1, GALC, GBA2, GCAT, GPT, GTPBP1, HACL1, HAO1, HYAL1, IDO1, IDO2, I…	GO:0044248	[3]	cellular catabolic process	{Group52=1.1364157944396702E-24}	{Group52=3.6365305422069445E-23}	112	GO:0044248
[ABHD5, ACACB, ACSM1, ALG12, AMBRA1, ANXA1, APOA1, ASAH2, BRCA1, DGAT1, DGKQ, ETFA, ETNK2, FAM135B, FASN, FUT7, GAL3ST2, GALC, GBA2, GH1, HACL1, HAO1, HPGDS, IMPA2, INPP4B, INPP5J, KIT, LDLR, MCAT, NAAA, OXSM, P2RX7, PANK2, PCK1, PCYT2, PDK4, PI4KA, PIGQ, PIK3C2G, PIK3IP1, PIK3R5, PLA2G5, PLA2G6, PM20D1, PNPLA4, PNPLA8, PRG4, PRKAG3, PRR14L, PSAP, RETSAT, SDR16C5, SIRT4, SLC25A17, SLC27A6, SORL1,…	GO:0044255	[3, 4]	cellular lipid metabolic process	{Group29=2.404285707573288E-12}	{Group29=2.404285707573288E-11}	58	GO:0044255
[ACACB, ACVR2B, ACVRL1, ADAMTS12, ADCY1, ADCYAP1, ADGRF1, ADRB3, AFF1, AFF2, AFF3, AGAP2, AHI1, AKAP9, ALG12, ALKBH4, ALPK1, AMFR, ANKLE2, ANKRD54, ANXA1, AP5Z1, APBB1, APBB3, APIP, APLP2, APOA1, APOBEC3Z1, ARHGEF10L, ARHGEF5, ARID2, ARMT1, ARRDC3, ART1, ATG4B, B3GNT5, BAG3, BAP1, BCAP31, BCL9L, BID, BMP2, BMP2K, BMP5, BMP8A, BOD1L1, BPTF, BRCA1, BRCA2, BRD1, BRF2, CAMK2B, CAMKK1, CAPN1, CASP9, C…	GO:0044260	[3, 4]	cellular macromolecule metabolic process	{Group73=6.801258577923541E-209, Group78=0.0}	{Group73=4.89690617610495E-207, Group78=0.0}	492	GO:0044260
[ACVR2B, ACVRL1, ADAMTS12, ADCYAP1, ADRB3, AKAP9, ALG12, ALKBH4, ALPK1, AMFR, ANKLE2, ANKRD54, ANXA1, APIP, APLP2, APOA1, ARHGEF5, ARMT1, ARRDC3, ART1, ATG4B, B3GNT5, BAP1, BCAP31, BID, BMP2, BMP2K, BMP5, BMP8A, BRCA1, BRCA2, BRD1, CAMK2B, CAMKK1, CASP9, CCNF, CD27, CDC42BPG, CDK5RAP1, CDK5RAP3, CELSR3, CHEK2, CHFR, CHST4, CLSPN, CNOT3, COG7, COL28A1, COL6A3, CPAMD8, CRB2, CSN2, CSNK1E, CUL9, CWC…	GO:0044267	[4, 5]	cellular protein metabolic process	{Group73=6.801258577923541E-209, Group75=8.609947040373676E-160, Group78=0.0}	{Group73=4.89690617610495E-207, Group75=6.1130623986653095E-158, Group78=0.0}	281	GO:0044267
[ACACB, ACO1, ACSM1, ACTN3, ADAL, ADCY1, ADCY7, ADI1, ADSL, ADSS, AK5, AMDHD1, ANXA1, AOX1, APIP, APOA1, APOBEC3Z1, APRT, ASAH2, ASNSD1, BHMT, BHMT2, BMP2, BMP5, BRCA1, CARNS1, CDADC1, CHPF, CHST15, CHST7, COASY, COQ10B, COQ4, CYP27B1, D2HGDH, DAO, DDO, DGAT1, DGKQ, DNPH1, DPYS, EGFLAM, ENO4, ENOSF1, ENPP1, ENPP3, ETFA, FASN, FGF23, FPGS, GAPDH, GART, GBA2, GCAT, GCH1, GH1, GPT, GTPBP1, HACL1, HA…	GO:0044281	[2]	small molecule metabolic process	{Group37=2.698837453147069E-27}	{Group37=9.176047340700034E-26}	120	GO:0044281
[ADAMTS15, ADAMTS8, AMH, ANXA1, APOA1, AVP, BHMT, BMP2, BMP5, BMP8A, BOLA-NC1, BPIFB1, C1R, C1RL, CER1, CES2, CHADL, CHRD, CKM, CL46, COL14A1, COL17A1, COL20A1, COL28A1, COL4A1, COL4A5, COL6A3, CP, CPAMD8, CRELD2, CSN1S1, CSN2, CUBN, DAG1, DMKN, DMP1, ECM2, EGFLAM, EMID1, ENPP1, F10, F8, FASTKD2, FBN3, FETUB, FGF23, FRAS1, FREM2, GAS6, GBP2, GBP4, GH1, GLB1, GRN, HGFAC, HMCN2, HSPG2, HYAL1, IFNAG…	GO:0044421	[1, 2]	extracellular region part	{Group38=2.5831413537090864E-47}	{Group38=1.2915706768545432E-45}	128	GO:0044421
[ABCA4, ABCA6, ABCC1, ABCC3, ABCC6, ABTB2, ACAP2, ACBD3, ACSM1, ACTN3, ADCY1, ADCYAP1, AEN, AFAP1L1, AFF1, AFF2, AFF3, AGAP2, AHI1, AHNAK, AIFM2, AKAP11, AKAP6, AKAP9, ALG12, AMBRA1, ANKRD12, ANLN, ANXA1, AP1G2, AP5Z1, APRT, AQR, ARHGEF5, ARID1B, ARL6IP1, ASPM, ATP11B, ATP7B, B3GNT5, B9D2, BAG3, BAP1, BCAP31, BCL9L, BET1L, BFSP1, BID, BIN2, BOD1L1, BOP1, BPTF, BRCA1, BRCA2, BRD1, BRF2, C4H7orf31,…	GO:0044422	[1, 2]	organelle part	{Group57=4.308926780677676E-120, Group68=1.1759932717512325E-300, Group74=4.753459309617536E-217}	{Group57=2.886980943054043E-118, Group68=8.937548865309367E-299, Group74=3.4700252960208015E-215}	510	GO:0044422
[ABCA12, ABCA13, ABCA4, ABCA5, ABCA6, ABCA9, ABCC1, ABCC3, ABCC6, ABHD5, ABTB2, ACACB, ACAP2, ACBD3, ACKR1, ACO1, ACSM1, ACTN3, ACTN4, ADAM19, ADCY1, ADCYAP1, ADGRV1, ADI1, ADSL, ADSS, AEN, AFAP1L1, AFF1, AFF2, AFF3, AGAP2, AHI1, AHNAK, AIFM2, AK5, AKAP1, AKAP11, AKAP6, AKAP9, AKR1E2, ALDH3A1, ALG12, ALS2CL, AMBRA1, AMDHD1, AMFR, ANKLE2, ANKRD11, ANKRD12, ANKRD54, ANLN, ANXA1, AOC3, AOX1, AP1G2, …	GO:0044424	[2, 3, 4]	intracellular part	{Group68=1.1759932717512325E-300}	{Group68=8.937548865309367E-299}	897	GO:0044424
[ABCA12, ABCA13, ABCA4, ABCA5, ABCA6, ABCA9, ABCC1, ABCC11, ABCC12, ABCC2, ABCC3, ABCC6, ACKR1, ACVR2B, ACVRL1, ADAM11, ADAM19, ADAM2, ADAM3A, ADAM7, ADCY1, ADCY7, ADGRF1, ADGRG1, ADGRL3, ADGRV1, ADRB3, AHNAK, AIFM2, AKAP1, AKAP5, AKAP6, AKAP9, ALDH3A1, ALG12, AMFR, ANKLE2, ANO1, ANXA1, AOC3, AP1G2, AP4E1, AP5Z1, APLP2, AQP8, ARL6IP1, ASAH2, ASTN1, ASTN2, ATG2A, ATP10A, ATP11B, ATP13A5, ATP2B3, A…	GO:0044425	[1, 2]	membrane part	{Group65=1.9800376026560548E-136}	{Group65=1.3662259458326777E-134}	513	GO:0044425
[ARID1B, BPTF, BRCA1, BRCA2, CBX6, CBX7, CCDC155, CDCA5, CDT1, CENPF, CENPM, CHTF18, CTC1, DAXX, DNA2, ESCO2, FLNA, HELB, HMCES, HMGA1, ICE1, IST1, MB21D1, MBD2, MBD5, MBD6, MEF2D, NCAPD2, NCOA1, NDE1, NRIP1, NSD3, PARP3, PHF10, PRM2, RAD50, RAD9A, RFC1, RMI1, RNF40, RPA1, RTEL1, SGO2, SIN3B, SLX4, SPOUT1, SPSB1, TERT, TFIP11, TIMELESS, TOP2B, UBE2U, WDHD1, WRN, XRCC2, ZNFX1, ZRANB3]	GO:0044427	[3, 4, 5, 6, 7, 8]	chromosomal part	{Group39=2.322899049588687E-16}	{Group39=4.413508194218505E-15}	57	GO:0044427
[ABCA6, ABTB2, AEN, AFF1, AFF2, AFF3, AGAP2, AKAP11, AKAP6, ANKRD12, ANLN, ANXA1, AP5Z1, APRT, AQR, ARHGEF5, ARID1B, BAP1, BCL9L, BOD1L1, BOP1, BPTF, BRCA1, BRCA2, BRD1, BRF2, CABIN1, CALR3, CBX6, CBX7, CCDC155, CCT5, CDK5RAP3, CELSR1, CENPF, CEP164, CHD1, CHFR, CHTF18, CIZ1, CLMN, COG7, CTC1, CWC27, CWF19L2, DACT1, DAG1, DAXX, DCP2, DDX47, DDX54, DGKQ, DHX37, DNA2, DNAJB12, DPH1, DPP3, EBNA1BP2,…	GO:0044428	[3, 4, 5, 6, 7, 8]	nuclear part	{Group74=4.753459309617536E-217}	{Group74=3.4700252960208015E-215}	221	GO:0044428
[ACTN3, AFAP1L1, AHI1, AKAP9, AMBRA1, ANLN, ANXA1, ASPM, B9D2, BFSP1, BIN2, BRCA2, C4H7orf31, CAMK2B, CAMSAP2, CAMSAP3, CCDC151, CCDC155, CCDC88B, CCNF, CCP110, CCT5, CDC42BPG, CDK5RAP2, CDK5RAP3, CENPF, CEP135, CEP164, CEP250, CEP68, CEP72, CEP95, CFAP206, CFAP54, CGNL1, CLRN1, CNTLN, CORO1B, DCTN1, DEUP1, DLC1, DNAH10, DNAH3, DNAH5, DNAH9, EVPL, EZR, FAM92B, FKBP15, FKBP4, FMN2, FOPNL, HAUS6, H…	GO:0044430	[3, 4, 5, 6, 7, 8]	cytoskeletal part	{Group49=3.587984735893689E-47, Group57=4.308926780677676E-120}	{Group49=1.7581125205879076E-45, Group57=2.886980943054043E-118}	141	GO:0044430
[ACBD3, AKAP9, AP1G2, ATP11B, ATP7B, B3GNT5, BCAP31, BET1L, CHPF, CHST10, CHST12, CHST4, CHST7, CHSY3, COG7, CSN1S1, CSN2, CSNK1E, CUX2, DNAJC28, ECE2, FUT1, FUT6, FUT7, GALNT10, GALNT12, GALNT18, GALNT3, GALNT5, GALNT6, GBA2, GNPTAB, IFT20, IGF2R, LGR5, LOC528098, MGAT4A, MIA3, NES, PREPL, RAB33A, RAB6B, SDF4, SEC1, SEC16A, SEC16B, SLC35A1, SORL1, SYT17, TMEM59, TRAPPC10, TRAPPC9, XYLT1]	GO:0044431	[3, 4, 5, 6, 7, 8]	Golgi apparatus part	{Group54=8.333690007361295E-46}	{Group54=4.0001712035334217E-44}	53	GO:0044431
[ABCA12, ABCA4, ABCA5, ABCC1, ABCC3, ABCC6, ABHD5, ACACB, ACAP2, ACBD3, ACKR1, ACO1, ACSM1, ACTN3, ADAM19, ADCYAP1, ADSL, ADSS, AFAP1L1, AFF3, AGAP2, AHI1, AHNAK, AIFM2, AKAP1, AKAP11, AKAP6, AKAP9, AKR1E2, ALDH3A1, ALG12, AMBRA1, AMFR, ANKLE2, ANKRD12, ANLN, ANXA1, AOC3, AOX1, AP1G2, AP4E1, AP5Z1, APBB3, APOA1, APRT, ARHGEF10L, ARHGEF5, ARHGEF7, ARL6IP1, ARRDC3, ASMTL, ASTN1, ATG2A, ATP10A, ATP1…	GO:0044444	[3, 4, 5, 6]	cytoplasmic part	{Group68=1.1759932717512325E-300}	{Group68=8.937548865309367E-299}	510	GO:0044444
[ABCA6, ABCC1, ABCC3, ABCC6, ABTB2, ACAP2, ACBD3, ACSM1, ACTN3, ADCYAP1, AEN, AFAP1L1, AFF1, AFF2, AFF3, AGAP2, AHI1, AIFM2, AKAP11, AKAP6, AKAP9, ALG12, AMBRA1, ANKRD12, ANLN, ANXA1, AP1G2, AP5Z1, APRT, AQR, ARHGEF5, ARID1B, ARL6IP1, ASPM, ATP11B, ATP7B, B3GNT5, B9D2, BAP1, BCAP31, BCL9L, BET1L, BFSP1, BID, BIN2, BOD1L1, BOP1, BPTF, BRCA1, BRCA2, BRD1, BRF2, C4H7orf31, CABIN1, CALR3, CAMK2B, CAM…	GO:0044446	[2, 3, 4, 5, 6]	intracellular organelle part	{Group57=4.308926780677676E-120, Group68=1.1759932717512325E-300, Group74=4.753459309617536E-217}	{Group57=2.886980943054043E-118, Group68=8.937548865309367E-299, Group74=3.4700252960208015E-215}	483	GO:0044446
[AFF1, AFF2, AFF3, AP5Z1, BAP1, BRD1, CHFR, DAXX, DGKQ, DPP3, EXO1, FAAP20, FANCE, FBXL4, FNDC1, FOXC2, GEMIN4, HAUS6, ICE1, IKBKE, KANSL1, MBD2, MED24, MED26, MYO6, NDUFS3, NRIP1, PHF10, PML, POLI, RMI1, RPA1, SETBP1, SETD1A, SETX, SGO2, SIN3B, SKI, SUPT20H, SUPT7L, TAF7L, TBX15, TERT, TEX10, TFIP11, TOP3A, TOPORS, UBAP2L, UBE2O, WDR19, WRN, XRRA1, ZC3H3, ZNF541]	GO:0044451	[4, 5, 6, 7, 8, 9, 10, 11]	nucleoplasm part	{Group74=4.753459309617536E-217}	{Group74=3.4700252960208015E-215}	54	GO:0044451
[ABCA4, ABCC1, ABCC11, ABCC2, ABCC6, ACVR2B, ACVRL1, ADCY1, ADCY7, ADGRG1, ADGRL3, ADRB3, AHNAK, AKAP5, AKAP9, ANXA1, ASTN1, ATP7B, BCAP31, BIN2, BMP2, BOLA-DMA, BOLA-DOA, BOLA-DQA5, BOLA-NC1, C7, C8B, CBX6, CCR8, CD151, CD163, CD163L1, CD248, CD27, CD5, CDH10, CDH13, CDH9, CDHR2, CDHR3, CDON, CHRM5, CHRNB3, CLDN15, CLSTN1, CNTNAP4, CPLX3, CRB2, CUBN, D2HGDH, DAG1, DLC1, DLG1, DOCK8, DUOX1, ENPEP…	GO:0044459	[2, 3, 4, 5]	plasma membrane part	{Group65=1.9800376026560548E-136}	{Group65=1.3662259458326777E-134}	182	GO:0044459
[ABCA4, ACTN3, AHI1, AKAP5, AMBRA1, B9D2, BRINP1, CBX6, CC2D2A, CCDC151, CDHR2, CENPF, CEP164, CFAP206, CFAP54, CFAP69, CHRM5, CNTNAP1, CNTNAP4, CPLX3, DLC1, DNAH10, DNAH3, DNAH5, DNAH9, EPS8, EZR, FAM92B, FKBP15, FKBP4, GABRG1, GNAO1, GPR179, HRH4, IFT20, IL6ST, INPP5J, INTU, KCNA1, KCNA6, KIAA0586, KIF1C, LAMP5, LYZL6, MACF1, MAP1S, MROH2B, MYO6, NEK8, NPHP4, ODF2, ODF2L, PDYN, PHLPP1, PHLPP2, …	GO:0044463	[2, 3, 4]	cell projection part	{Group60=1.9229841053080462E-44}	{Group60=8.845726884417013E-43}	85	GO:0044463
[ABCA12, ABCA13, ABCA4, ABCA5, ABCA6, ABCA9, ABCC1, ABCC11, ABCC2, ABCC3, ABCC6, ABHD5, ABTB2, ACACB, ACAP2, ACBD3, ACKR1, ACO1, ACSM1, ACTN3, ACTN4, ACVR2B, ACVRL1, ADAM19, ADAM2, ADAM7, ADAMTS15, ADCY1, ADCY7, ADCYAP1, ADGRF1, ADGRG1, ADGRL3, ADGRV1, ADI1, ADRB3, ADSL, ADSS, AEN, AFAP1L1, AFF1, AFF2, AFF3, AGAP2, AHI1, AHNAK, AIFM2, AK5, AKAP1, AKAP11, AKAP5, AKAP6, AKAP9, AKR1E2, ALDH3A1, ALG1…	GO:0044464	[1, 2]	cell part	{Group68=1.1759932717512325E-300}	{Group68=8.937548865309367E-299}	1082	GO:0044464
[ACTN3, ACVR2B, ACVRL1, ADGRG1, ANKRD54, APOA1, AVIL, BAG3, BCAP31, BOLA-DMA, BOLA-DOA, BOP1, CABIN1, CAMSAP3, CCDC155, CD151, CENPF, CLMN, CLSPN, CORO1B, CRB2, ECM2, EEFSEC, ENPP1, EVPL, EZR, FLNA, FMNL1, GCN1, GNAO1, GNAS, HELB, IFIH1, IFNAG, IMPACT, IRS4, IST1, ITGA11, ITGB3, LAMA3, LAMB1, LAMB2, LDLR, LGALS8, MACF1, MAP1S, MCM9, MTIF2, MYBPC1, MYO6, MYO7B, MYOM1, NEBL, NES, NISCH, OBSL1, PTPR…	GO:0044877	[2]	protein-containing complex binding	{Group08=3.0523548210142163E-25}	{Group08=1.0072770909346914E-23}	84	GO:0044877
[ACTN4, ADCYAP1, AKAP5, ANO1, ANXA1, AP1G2, AP4E1, APOA1, ARHGEF5, ARL11, ARL6IP1, ATG4B, BAG3, BCAP31, BET1L, BID, BRCA2, CAMSAP3, CCT5, CENPF, CEP135, CLSTN1, CMTM6, COG7, CPLX3, CUBN, DAG1, EXOC2, EXOC3, FLNA, FRAS1, FRMD4A, GAS6, GH1, GNPTAB, GOSR2, GRIP2, ICE1, IFIH1, IFT20, IL36RN, IPO11, IPO4, IST1, KIAA0586, LAMP3, LAMP5, LOC525592, LRP5L, MACF1, MIA3, MICALL1, MIEF2, MON1B, MYO6, MYOM1, …	GO:0045184	[3, 4]	establishment of protein localization	{Group72=5.4609391116145194E-114}	{Group72=3.5496104225494376E-112}	103	GO:0045184
[ADCY1, ADGRL3, AKAP5, AKAP9, ARFGAP1, BSN, CAMK2B, CDHR2, CHRM5, CHRNB3, CLSTN1, CNTNAP4, CPLX3, DAG1, DGKQ, DLG1, EGFLAM, EPS8, GABRG1, GABRQ, GABRR3, GAPDH, GLRA2, GRID2IP, GRIN2A, GRIP2, GRM5, ITGB3, KCNA1, KCNA6, LAMB2, LAMP5, LOC525592, LOC536906, MAP1S, MAPK8IP2, NDE1, NPHP4, P2RX7, PAK5, PCLO, PDE2A, PDYN, PLAT, PLEKHG5, PLG, PPOX, PTPRO, PTPRZ1, RIMS2, RTN4, SDK1, SEMA3F, SNAP47, SNCB, S…	GO:0045202	[1]	synapse	{Group60=1.9229841053080462E-44}	{Group60=8.845726884417013E-43}	67	GO:0045202
[ACTN3, ACVRL1, ADAMTS12, ADGRG1, ADGRV1, AHI1, ANKRD54, ANXA1, APOA1, ASPM, BEND6, BMP2, BMP5, BOLA-DOA, BRINP1, CAMK2B, CAMSAP2, CD27, CDK5RAP2, CDON, CHRD, CMKLR1, CPNE9, CRB2, CUX2, CYP27B1, ENPP1, FGF23, FKBP4, FLNA, GAK, GAS6, GLIS1, GRN, HEMGN, HOXB4, IGFBP5, IKZF3, IL20, IL6ST, IMPACT, INPP5J, IST1, ITGB3, KEL, KIT, LDLR, LOXL3, LRP5L, MACF1, MYCBP2, NCOA1, NLN, NOTCH1, NOTCH3, OBSL1, P4H…	GO:0045595	[3, 4]	regulation of cell differentiation	{Group77=2.880937145949105E-106}	{Group77=1.814990401947936E-104}	99	GO:0045595
[ACTN3, ACVRL1, AHI1, ANKRD54, ANXA1, APOA1, ASPM, BEND6, BMP2, BMP5, BRINP1, CAMK2B, CD27, CDON, CMKLR1, CPNE9, CRB2, CUX2, CYP27B1, FLNA, GAS6, HOXB4, IL20, IL6ST, IMPACT, IST1, ITGB3, KIT, LRP5L, MACF1, NCOA1, NOTCH1, OBSL1, PLXNB2, PLXNB3, PLXNC1, PLXND1, PROM1, PTCH2, RAG1, RASAL1, SCARF1, SCIN, SEMA7A, SMYD1, SOX5, SREBF1, SYK, SYT1, SYT17, VNN1, ZHX3, ZNF609, ZNF804A]	GO:0045597	[3, 4, 5]	positive regulation of cell differentiation	{Group77=2.880937145949105E-106}	{Group77=1.814990401947936E-104}	54	GO:0045597
[ACTN3, ACVRL1, BAG3, BAP1, BEND6, BMP2, BRCA1, CBX6, CBX7, CENPF, CIC, CUX2, DACT1, DAXX, DCP2, DHX34, ELF3, FLNA, FOXC2, GAS6, GLIS1, HELB, HOXB4, IMPACT, LOXL3, MB21D1, MBD2, MDM2, NFE2L3, NOTCH1, NOTCH3, NRDE2, NRIP1, PARP3, PDE2A, PHF10, POLQ, PROX2, RIOX1, RNF40, RTEL1, SIN3B, SKI, SLIRP, SLX4, SMYD1, SOX5, TBX15, TERT, TIMELESS, TLE2, ZBTB42, ZFHX4, ZFPM1, ZHX2, ZHX3, ZNF12, ZNF217, ZNF674…	GO:0045934	[4, 5, 6]	negative regulation of nucleobase-containing compound metabolic process	{Group69=9.201317974334608E-59}	{Group69=4.968711706140688E-57}	61	GO:0045934
[ACTN4, ACVRL1, ADCYAP1, AGAP2, AHI1, ARHGEF10L, BAP1, BCL9L, BMP2, BMP5, BRCA1, BRCA2, CCT5, CDK5RAP2, CDK5RAP3, CDX1, CHTF18, CIZ1, CRX, DAXX, EBF4, EIF2AK3, ELF3, EPAS1, EXOSC6, FGF23, FMN2, FOXC2, FOXI1, GALR3, GBX2, GLIS1, GMEB2, GPBP1L1, GTPBP1, HIVEP3, HOXB4, ICE1, IKBKG, IKZF3, ING1, LHX6, LMX1A, LRP5L, MEF2D, MYO6, NCOA1, NCOA3, NCOA4, NEK4, NFE2L3, NKX2-6, NOL11, NOTCH1, NOTCH3, NRIP1, …	GO:0045935	[4, 5, 6]	positive regulation of nucleobase-containing compound metabolic process	{Group75=8.609947040373676E-160, Group78=0.0}	{Group75=6.1130623986653095E-158, Group78=0.0}	90	GO:0045935
[ACACB, ACSM1, ACTN3, ACTN4, ACVRL1, ADAL, ADCY1, ADCY7, ADCYAP1, ADGRF1, ADSL, ADSS, AEN, AFF1, AFF2, AFF3, AGAP2, AHI1, AHNAK, AK5, AMDHD1, AOX1, AP5Z1, APBB1, APBB3, APOBEC3Z1, APRT, AQR, ARHGEF10L, ARHGEF5, ARID2, BAG3, BAP1, BCL9L, BEND6, BMP2, BMP5, BMP8A, BOD1L1, BOP1, BPTF, BRCA1, BRCA2, BRF2, CBX6, CBX7, CCDC155, CCT5, CDADC1, CDCA5, CDK5RAP1, CDK5RAP2, CDK5RAP3, CDX1, CENPF, CER1, CHRD,…	GO:0046483	[3]	heterocycle metabolic process	{Group62=7.108730719280052E-105, Group74=4.753459309617536E-217, Group78=0.0}	{Group62=4.407413045953632E-103, Group74=3.4700252960208015E-215, Group78=0.0}	326	GO:0046483
[ACACB, ACAP2, ACO1, ACSM1, ACTN3, ACTN4, ACVR2B, ADAL, ADAMTS15, ADAMTS8, ADCY1, ADCY7, ADGRL3, ADGRV1, ADI1, ADSS, AGAP2, AMDHD1, ANXA1, AOC3, AOX1, APIP, APLP2, APOBEC3Z1, ARFGAP1, ARHGEF2, ARHGEF28, ATP10A, ATP11B, ATP13A5, ATP7B, ATP8B3, BAP1, BAZ2B, BHMT, BHMT2, BPTF, BRCA1, BRD1, BRF2, BSN, BSPRY, C1R, CA2, CA5A, CABP4, CALR3, CAPN1, CAPN12, CAPN14, CARNS1, CD248, CDADC1, CDC42BPG, CDH10, …	GO:0046872	[4]	metal ion binding	{Group46=2.8083533294171423E-121}	{Group46=1.9096802640036567E-119}	291	GO:0046872
[ABCA12, ADCY1, ADCYAP1, ANO1, ANXA1, APOA1, ARHGEF7, ATP7B, CA2, CHRM5, CHRNB3, CPLX3, CSN2, EXOC2, EXOC3, EXOC3L4, FRMD4A, GAS6, GH1, GNPTAB, IFIH1, IL36RN, KIT, LRP5L, MIA3, MYO6, MYOM1, NLRP12, NOTCH1, NPHS1, NPVF, OAS2, P2RX7, PLA2G5, PNPLA8, PPOX, PREPL, PRP2, RAB11FIP5, RCN3, RIMS2, SCIN, SDF4, SIRT4, SLC9A4, SNAP47, SNX19, STS, STX2, STXBP4, SYK, SYT1, SYT17, SYTL2, SYTL3, TLR10, TRH, UNC…	GO:0046903	[4]	secretion	{Group51=2.6484278028069215E-41}	{Group51=1.1917925112631146E-39}	60	GO:0046903
[AKAP5, ANKRD54, AP1G2, AP4E1, AP5Z1, ARL11, ARL6IP1, BAG3, BCAP31, BET1L, BID, CAMSAP3, CCDC88B, CLMN, CMTM6, COG7, DAG1, DCTN1, DENND1A, FLNA, FMN2, FYCO1, GAK, GAS6, GNPTAB, GOSR2, GRIP2, ICE1, IFT20, IPO11, IPO4, KIF1C, KIT, LDLR, LOC525592, MIA3, MICALL1, MIEF2, MON1B, NDE1, NES, NUP153, NUP205, OAZ1, OSBPL2, PEX10, PREPL, RAB33A, RAB6B, RASSF9, RILP, RIMS2, RITA1, SEC16A, SEC16B, SGSM3, SOR…	GO:0046907	[3, 4]	intracellular transport	{Group72=5.4609391116145194E-114}	{Group72=3.5496104225494376E-112}	79	GO:0046907
[ABTB2, ADRB3, ANO1, AOX1, BID, BMP2, CDADC1, CDH10, CDH13, CDH9, CDHR2, CDHR3, CENPF, CER1, CSN2, CUBN, DAO, DAXX, DNPH1, EBF4, ENPP1, EPAS1, FLNA, GBP2, GCH1, GLB1, HPGDS, HSPB6, IKBKG, IKZF3, KIT, MEF2D, MITF, MYCBP2, MYOM1, NCOA1, NCOA3, NECTIN2, NOTCH1, OLIG2, PDE2A, PSAP, PTPRO, RAG1, RILP, RNF40, SCUBE1, SHMT1, SLK, SREBF1, ST13, STS, STX2, SUPT7L, TBX15, TENM4, TERT, TFRC, TIMELESS, TOP2A…	GO:0046983	[3]	protein dimerization activity	{Group30=3.4313675970622978E-15}	{Group30=5.4901881552996765E-14}	68	GO:0046983
[ACTN3, ADCY1, ADCYAP1, ADGRF1, ADGRG1, AHI1, APOA1, ASPM, BEND6, BFSP1, BMP2, BMP5, BMP8A, BRCA2, BRINP1, CABP4, CAMK2B, CAMSAP2, CAMSAP3, CBX6, CCDC155, CDH23, CDK5RAP2, CDON, CELSR3, CHADL, CLRN1, CNTNAP1, COL14A1, COL20A1, COL6A3, CPNE9, CRB1, CUX2, DRGX, EGFLAM, EPHA10, FASN, FKBP4, FLNA, FMN2, FOXC2, GAK, GALNTL5, GBA2, GBX2, GPR149, GRN, HSPG2, IFT20, IL6ST, IMPACT, INPP5J, IST1, ITGB3, KE…	GO:0048468	[3, 4]	cell development	{Group77=2.880937145949105E-106}	{Group77=1.814990401947936E-104}	145	GO:0048468
[ABCA12, ACACB, ACTN3, ACVRL1, ADAM19, ADAMTS12, ADGRG1, ADGRL3, ADGRV1, AGAP2, AHI1, AMH, ANKRD54, ANLN, ANXA1, APOA1, ARHGEF7, ARL11, ARRDC3, ASPM, ATP7B, B3GNT5, BFSP1, BMP2, BMP5, BOLA-DOA, BRCA2, CABP4, CAPN1, CASP14, CC2D2A, CD248, CD27, CDH23, CDK5RAP2, CDX1, CELSR1, CELSR3, CENPF, CER1, CHRD, CIC, CLRN1, COL14A1, COL20A1, COL4A1, COL6A3, CRB1, CRB2, CRYBG3, CSN2, CTC1, CYP27B1, DACT1, DMP…	GO:0048513	[3, 4, 5]	animal organ development	{Group48=5.103427978244323E-60, Group77=2.880937145949105E-106}	{Group48=2.857919667816821E-58, Group77=1.814990401947936E-104}	207	GO:0048513
[ABCA12, ABCC1, ABHD5, ACACB, ACTN3, ACTN4, ACVRL1, ADAM19, ADAM2, ADCY1, ADCYAP1, ADGRF1, ADGRG1, ADGRL3, ADRB3, AGAP2, AHI1, AIFM2, AKAP5, AKAP6, AKAP9, AMBRA1, AMH, ANKLE2, ANKRD54, ANLN, ANO1, ANXA1, APOA1, ARHGEF10L, ARHGEF5, ARHGEF7, ARL6IP1, ARRDC3, ASPM, BAG3, BAP1, BCAP31, BCL9L, BEND6, BID, BLNK, BMP2, BMP5, BMP8A, BOLA-NC1, BPIFB1, BRCA1, BRCA2, BRINP1, C1R, C7, C8B, CA2, CAMK2B, CAMKK…	GO:0048518	[1, 2, 3]	positive regulation of biological process	{Group75=8.609947040373676E-160, Group78=0.0}	{Group75=6.1130623986653095E-158, Group78=0.0}	347	GO:0048518
[ABHD5, ACACB, ACTN3, ACVRL1, ADAMTS12, ADCY7, ADCYAP1, ADGRG1, ADGRV1, AFF2, AGAP2, AHI1, AMBRA1, ANKLE2, ANXA1, AOC3, APIP, APLP2, APOA1, ARHGAP28, ARRDC3, ASPM, BAG3, BAP1, BCL9L, BEND6, BID, BMP2, BMP5, BOLA-DOA, BPIFB1, BRCA1, BRCA2, BRINP1, CAMSAP2, CAMSAP3, CBX6, CBX7, CCNF, CD27, CD59, CDHR2, CDK5RAP1, CDK5RAP2, CDK5RAP3, CDT1, CENPF, CER1, CHADL, CHFR, CHRD, CIC, CLIC2, CLMN, CLSPN, CMKL…	GO:0048519	[1, 2, 3]	negative regulation of biological process	{Group69=9.201317974334608E-59}	{Group69=4.968711706140688E-57}	286	GO:0048519
[ABHD5, ACTN3, ACTN4, ACVRL1, ADCY1, ADCYAP1, ADGRG1, ADGRL3, ADRB3, AGAP2, AHI1, AIFM2, AKAP9, AMBRA1, ANKLE2, ANKRD54, ANLN, ANO1, ANXA1, APOA1, ARHGEF10L, ARHGEF5, ARHGEF7, ARRDC3, ASPM, BAG3, BAP1, BCAP31, BCL9L, BEND6, BID, BLNK, BMP2, BMP5, BMP8A, BRCA1, BRCA2, BRINP1, CA2, CAMK2B, CAMKK1, CASP9, CCT5, CD248, CD27, CD5, CDCA5, CDK5RAP2, CDK5RAP3, CDON, CDX1, CEP135, CFAP69, CHFR, CHRD, CHTF…	GO:0048522	[2, 3, 4]	positive regulation of cellular process	{Group75=8.609947040373676E-160, Group78=0.0}	{Group75=6.1130623986653095E-158, Group78=0.0}	293	GO:0048522
[ACACB, ACTN3, ACVRL1, ADAMTS12, ADCYAP1, ADGRG1, ADGRV1, AGAP2, AHI1, AMBRA1, ANKLE2, ANXA1, APIP, APLP2, APOA1, ARHGAP28, ARRDC3, ASPM, BAG3, BAP1, BCL9L, BEND6, BID, BMP2, BMP5, BPIFB1, BRCA1, BRCA2, BRINP1, CAMSAP2, CAMSAP3, CBX6, CBX7, CCNF, CD27, CDHR2, CDK5RAP1, CDK5RAP2, CDK5RAP3, CDT1, CENPF, CER1, CHADL, CHFR, CHRD, CIC, CLIC2, CLMN, CLSPN, CNOT3, COL28A1, COL6A3, CORO1B, CPAMD8, CRB2, …	GO:0048523	[2, 3, 4]	negative regulation of cellular process	{Group69=9.201317974334608E-59}	{Group69=4.968711706140688E-57}	261	GO:0048523
[ABCC1, ACTN3, ACVRL1, ADAMTS12, ADCY7, ADCYAP1, ADGRG1, ADRB3, AGAP2, AKAP1, AKAP5, ANKRD54, ANO1, ANXA1, APIP, APOA1, ARHGAP28, ARHGEF10L, ARHGEF16, ARHGEF17, ARHGEF2, ARHGEF28, ARHGEF40, ARHGEF5, ARHGEF7, ARL6IP1, ARMT1, ARRDC3, ASPM, BAP1, BCAP31, BCL9L, BEND6, BID, BLNK, BMP2, BMP5, BMP8A, BOLA-NC1, BOP1, BPIFB1, BRCA1, C1R, C7, C8B, CASP9, CD27, CD48, CD59, CDK5RAP3, CER1, CHRD, CLIC2, CMKL…	GO:0048583	[2, 3]	regulation of response to stimulus	{Group76=3.1828290232046905E-218}	{Group76=2.355293477171471E-216}	243	GO:0048583
[ABCC1, ACVRL1, ADCYAP1, ADGRG1, ADRB3, AGAP2, ANO1, ANXA1, APOA1, ARHGEF5, ARL6IP1, ASPM, BCAP31, BID, BLNK, BMP2, BMP5, BMP8A, BOLA-NC1, BPIFB1, BRCA1, C1R, C7, C8B, CD27, CD59, CDK5RAP3, CMKLR1, COL20A1, CRB2, CSNK1E, CUX2, CYP27B1, DACT1, DUOX1, EPS8, EXOSC6, F10, F2RL2, FGF23, FLNA, FMN2, FOXC2, GAS6, GH1, GHR, GNAS, GRB7, GRIP2, GSDME, IFIH1, IGFBP5, IKBKE, IKBKG, IL18R1, IL18RAP, IL36B, IL…	GO:0048584	[2, 3, 4]	positive regulation of response to stimulus	{Group76=3.1828290232046905E-218}	{Group76=2.355293477171471E-216}	117	GO:0048584
[ACTN3, ADAMTS12, ADCY7, ANXA1, APOA1, ARRDC3, BCL9L, BEND6, BID, BMP2, BMP5, BPIFB1, BRCA1, CD59, CDK5RAP3, CER1, CHRD, CLIC2, CORO1B, CSN2, CSNK1E, DACT1, DLC1, DUSP5, DUSP9, EGFL7, ENPP1, ENPP3, GAS6, GRN, HELB, IGFBP5, IL36RN, IRAK3, ITFG2, LATS1, LATS2, LDLR, LOXL3, LTBP1, MAPK8IP2, MARVELD3, MB21D1, NDUFS3, NLRP12, NOTCH1, NPHP4, P2RX7, PAK5, PARP14, PARP3, PDE2A, PIK3IP1, PKHD1, PLCL2, PLG…	GO:0048585	[2, 3, 4]	negative regulation of response to stimulus	{Group76=3.1828290232046905E-218}	{Group76=2.355293477171471E-216}	97	GO:0048585
[ACVRL1, ADGRG1, AHI1, ANXA1, BMP2, BMP5, BRCA1, CC2D2A, CDH13, CDX1, CELSR1, CHRD, CNOT3, CNTNAP1, COL4A1, CRB2, DMP1, EIF2AK3, ENPEP, FOXC2, GBX2, HSPB6, HYAL1, LAMA3, LATS1, LDB3, MYBPC1, MYOM1, NEBL, NOTCH1, NOTCH3, NPHS1, OBSL1, PLXND1, PRKACB, PRKDC, PROX2, PTPRB, RGMA, ROBO4, ROR2, RTN4, SDK1, SHROOM3, SRPX2, ST14, STAB1, STARD13, STIM1, THBS1, TSPAN12, TULP3, VTN, WDR1, ZFPM1]	GO:0048646	[2, 3, 4]	anatomical structure formation involved in morphogenesis	{Group42=8.557831892474313E-18}	{Group42=2.1394579731185783E-16}	55	GO:0048646
[ADCY1, ADCYAP1, ADGRF1, AHI1, BMP5, CABP4, CAMK2B, CAMSAP2, CAMSAP3, CBX6, CDH23, CELSR3, CHADL, CLRN1, CNTNAP1, CPNE9, CRB1, CUX2, DRGX, EPHA10, FKBP4, GAK, GBA2, GBX2, IFT20, IMPACT, INPP5J, IST1, KEL, LAMA2, LAMB2, LHX6, LOC525592, MACF1, MAP1S, MAP4K4, MAPK8, MAPK8IP2, MICALL1, MYCBP2, MYO16, NCKAP1, NOTCH1, NPHP4, NRCAM, OBSL1, PLXNA3, PLXNB2, PLXNB3, PLXNC1, PLXND1, PTPRO, PTPRZ1, RASAL1, …	GO:0048666	[4, 5, 7, 8, 9]	neuron development	{Group77=2.880937145949105E-106}	{Group77=1.814990401947936E-104}	80	GO:0048666
[ABCA12, ACACB, ACTN3, ACVRL1, ADAM19, ADAMTS12, ADCY1, ADCYAP1, ADGRF1, ADGRG1, ADGRL3, ADGRV1, AGAP2, AHI1, AMBRA1, AMH, ANKRD54, ANLN, ANXA1, APOA1, ARHGEF7, ARL11, ARRDC3, ASPM, ASTN1, ATP7B, B3GNT5, BEND6, BFSP1, BMP2, BMP5, BOLA-DOA, BRCA1, BRCA2, BRINP1, BSN, CABP4, CAMK2B, CAMSAP2, CAMSAP3, CAPN1, CASP14, CBX6, CC2D2A, CD248, CD27, CDH13, CDH23, CDK5RAP2, CDON, CDX1, CELSR1, CELSR3, CENPF…	GO:0048731	[3, 4]	system development	{Group77=2.880937145949105E-106}	{Group77=1.814990401947936E-104}	294	GO:0048731
[ABCA12, ACACB, ACTN3, ACVR2B, ACVRL1, ADAM19, ADAMTS12, ADCY1, ADCYAP1, ADGRF1, ADGRG1, ADGRL3, ADGRV1, AFF3, AGAP2, AHI1, AMBRA1, AMH, ANKRD54, ANLN, ANXA1, APOA1, ARHGEF7, ARL11, ARRDC3, ASPM, ASTN1, ATP7B, B3GNT5, BEND6, BFSP1, BMP2, BMP5, BMP8A, BOLA-DOA, BRCA1, BRCA2, BRINP1, BSN, CA2, CABP4, CAMK2B, CAMSAP2, CAMSAP3, CAPN1, CASP14, CBX6, CC2D2A, CCDC151, CCDC155, CD248, CD27, CDH10, CDH13,…	GO:0048856	[2]	anatomical structure development	{Group77=2.880937145949105E-106}	{Group77=1.814990401947936E-104}	357	GO:0048856
[ABCA12, ACTN3, ACVRL1, ADAMTS12, ADCY1, ADCYAP1, ADGRF1, ADGRG1, ADGRL3, ADGRV1, AHI1, AMH, ANKRD54, ANLN, ANXA1, APOA1, ARHGEF7, ARL11, ASPM, ASTN1, BEND6, BFSP1, BMP2, BMP5, BMP8A, BOLA-DOA, BRCA2, BRINP1, CABP4, CALR3, CAMK2B, CAMSAP2, CAMSAP3, CASP14, CBX6, CCDC155, CD27, CDH10, CDH13, CDH23, CDH9, CDHR2, CDHR3, CDK5RAP2, CDON, CELSR1, CELSR3, CHADL, CHRD, CLRN1, CMKLR1, CNOT3, CNTNAP1, COL1…	GO:0048869	[2]	cellular developmental process	{Group77=2.880937145949105E-106}	{Group77=1.814990401947936E-104}	274	GO:0048869
[ACVRL1, ADAMTS12, ADGRG1, ADGRL3, ANLN, ANXA1, APOA1, ARHGEF5, ASPM, ASTN1, BMP2, CAMK2B, CAMSAP3, CCR8, CD151, CD248, CELSR1, CELSR3, CER1, CFAP69, CHRD, CLRN1, CMKLR1, CORO1B, CRB2, DLC1, DNAH5, DOCK8, DRC7, DRGX, DUOX1, EGFLAM, ENPEP, EPS8, FLNA, FOXC2, FUT7, GAS6, GBX2, GRB7, GRN, HSPG2, HYAL1, IGFBP5, IL36B, IL36RN, ITGA11, ITGB3, KIT, LAMA2, LAMA3, LAMB1, LAMB2, LGALS8, LRP5L, MACF1, MAP4K…	GO:0048870	[2, 3]	cell motility	{Group66=1.6524760194165925E-54}	{Group66=8.592875300966281E-53}	101	GO:0048870
[ABCA12, ABHD5, ACO1, ADCYAP1, ANO1, APOA1, ATP13A5, ATP2B3, ATP7B, BCAP31, CA2, CCR8, CDH23, CL46, CLIC2, CMKLR1, CP, CYP27B1, DAG1, DGAT1, ENPP1, F2RL2, FGF23, GAS6, GRM5, GRN, HRH4, IGFBP5, JPH1, JPH3, KCNA1, KEL, LDLR, LPAR6, LRP5L, MBD5, MCOLN1, MCOLN3, NCOA4, P2RX7, PCK1, PDK4, PKHD1, PLCE1, PLCH2, RCN3, RMI1, RTN4, RYR1, SCN7A, SLC22A17, SLC26A4, SLC9A4, STIM1, STXBP4, TFRC, TMC8, TMEM175,…	GO:0048878	[4]	chemical homeostasis	{Group36=1.0703126622481521E-64}	{Group36=6.314844707264098E-63}	60	GO:0048878
[ABCA12, ABCC1, ABHD5, ACACB, ACKR1, ACTN3, ACTN4, ACVR2B, ACVRL1, ADAM19, ADAM2, ADAMTS12, ADCY1, ADCY7, ADCYAP1, ADGRF1, ADGRG1, ADGRL3, ADGRV1, ADM2, ADRB3, AEN, AFF1, AFF2, AFF3, AGAP2, AHI1, AHNAK, AIFM2, AKAP1, AKAP5, AKAP6, AKAP9, AMBRA1, AMFR, AMH, ANKLE2, ANKRD54, ANLN, ANO1, ANXA1, AOC3, APBB1, APBB3, APIP, APLP2, APOA1, ARFGAP1, ARHGAP23, ARHGAP28, ARHGAP30, ARHGAP33, ARHGAP9, ARHGEF10…	GO:0050789	[1, 2]	regulation of biological process	{Group76=3.1828290232046905E-218}	{Group76=2.355293477171471E-216}	740	GO:0050789
[ABHD5, ACACB, ACAP2, ADCYAP1, ADGRV1, ADRB3, AGAP2, AKAP5, ALS2CL, AMBRA1, ANKRD54, ANXA1, AOC3, APLP2, APOA1, ARFGAP1, ARHGAP23, ARHGAP28, ARHGAP30, ARHGAP33, ARHGAP9, ARHGEF5, ARHGEF7, ARRDC3, BAG3, BCAP31, BID, BMP2, CAMKK1, CAMSAP3, CAPN1, CASP9, CCNF, CD27, CDK5RAP1, CDK5RAP3, CHTF18, CLSPN, COL28A1, COL6A3, CPAMD8, CRB2, CSN2, CYP27B1, DAXX, DBF4B, DGKQ, DLC1, DOCK8, DUSP5, DUSP9, ELMOD3, …	GO:0050790	[3]	regulation of catalytic activity	{Group63=8.508101798651175E-60, Group75=8.609947040373676E-160}	{Group63=4.679455989258146E-58, Group75=6.1130623986653095E-158}	144	GO:0050790
[ACACB, ACTN3, ACVRL1, ADAMTS12, ADGRG1, ADGRL3, ADGRV1, AGAP2, AHI1, ANKRD54, ANXA1, APOA1, ASPM, BEND6, BMP2, BMP5, BOLA-DOA, BRCA1, BRCA2, BRINP1, CAMK2B, CAMSAP2, CD27, CDK5RAP2, CDON, CDX1, CELSR1, CELSR3, CENPF, CER1, CHRD, CLSTN1, CMKLR1, CNOT3, CORO1B, CPNE9, CRB2, CSN2, CUX2, CYP27B1, DACT1, DLC1, DMP1, DNMBP, ENPP1, EPS8, EXOSC6, EZR, FAM171A1, FGF23, FKBP4, FLNA, FMNL1, FOXC2, GAK, GAS…	GO:0050793	[2, 3]	regulation of developmental process	{Group77=2.880937145949105E-106}	{Group77=1.814990401947936E-104}	160	GO:0050793
[ABHD5, ACACB, ACKR1, ACTN3, ACTN4, ACVR2B, ACVRL1, ADAMTS12, ADCY1, ADCY7, ADCYAP1, ADGRF1, ADGRG1, ADGRL3, ADGRV1, ADM2, ADRB3, AEN, AFF1, AFF2, AFF3, AGAP2, AHI1, AHNAK, AIFM2, AKAP1, AKAP5, AKAP9, AMBRA1, AMFR, AMH, ANKLE2, ANKRD54, ANLN, ANO1, ANXA1, APBB1, APBB3, APIP, APLP2, APOA1, ARFGAP1, ARHGAP23, ARHGAP28, ARHGAP30, ARHGAP33, ARHGAP9, ARHGEF10L, ARHGEF16, ARHGEF17, ARHGEF2, ARHGEF28, A…	GO:0050794	[2, 3]	regulation of cellular process	{Group76=3.1828290232046905E-218, Group78=0.0}	{Group76=2.355293477171471E-216, Group78=0.0}	686	GO:0050794
[ABCA4, ADAM2, ADCY1, ADGRF1, ADGRV1, AFF2, BOTA-T2R10B, BRINP1, CABP4, CDH23, CHRM5, CHRNB3, CIC, CLRN1, CNTNAP1, CPLX3, CRX, CRYBG3, CUX2, DRGX, GABRG1, GABRQ, GABRR3, GCH1, GLRA2, GPR179, GRIN2A, GRM5, IFT20, JPH3, KCNA1, KIT, LAMB2, LDLR, LRIG1, MAPK8IP2, MYCBP2, MYO6, OR11L1, OR1L1, OR2T11, OR4D5, OR4K14, OR52M1, OR6V1, OR6Y1, OTOG, P2RX7, PAK5, PIGR, PPEF2, PPOX, PSAP, PTPRZ1, RBP3, RIN1, R…	GO:0050877	[3]	nervous system process	{Group31=6.46348863101189E-8}	{Group31=1.292697726202378E-7}	70	GO:0050877
[ABCC1, ABTB2, ACACB, ACKR1, ACO1, ACTN3, ACTN4, ACVR2B, ACVRL1, ADAM2, ADAMTS12, ADCY1, ADCY7, ADCYAP1, ADGRF1, ADGRG1, ADGRL3, ADGRV1, ADM2, ADRB3, AEN, AFF3, AGAP2, AHI1, AKAP1, AKAP5, AKAP6, AKAP9, AMBRA1, AMFR, AMH, ANKRD54, ANO1, ANXA1, AOC3, AP5Z1, APIP, APOA1, APOBEC3Z1, ARHGAP23, ARHGAP28, ARHGAP30, ARHGAP33, ARHGAP9, ARHGEF10L, ARHGEF16, ARHGEF17, ARHGEF2, ARHGEF28, ARHGEF40, ARHGEF5, A…	GO:0050896	[1]	response to stimulus	{Group76=3.1828290232046905E-218}	{Group76=2.355293477171471E-216}	559	GO:0050896
[ACAP2, AMBRA1, ANLN, ARHGEF10L, ARHGEF16, ARHGEF17, ARHGEF2, ARHGEF28, ARHGEF40, ARHGEF5, ARHGEF7, DENND1A, DENND6A, DIAPH2, DNMBP, DOCK2, DOCK8, EEF1D, EPS8, FGD4, FGD5, FGD6, FLNA, FMNL1, IFT20, IPO11, IPO4, IQSEC1, MCF2L, MICALL1, MYCBP2, NCKAP1, PAK5, PLCE1, PLEKHG1, PLEKHG5, RAB11FIP5, RALGDS, RALGPS1, RAPGEF3, RAPGEFL1, RASGEF1C, RASGRP4, RILP, RIMS2, RIN1, SGSM3, SORL1, SYTL2, SYTL3, TBC1…	GO:0051020	[4]	GTPase binding	{Group32=1.2676104278164083E-35}	{Group32=5.323963796828915E-34}	56	GO:0051020
[ABCA12, ADCY1, ADCYAP1, AHI1, AKAP6, AKAP9, ANO1, ANXA1, APOA1, ARFGAP1, ARHGEF5, ARHGEF7, ARL6IP1, BAG3, BCAP31, BET1L, CA2, CHRNB3, CL46, CLIC2, CPLX3, CRACR2B, CSN2, DGKQ, ENPP1, FGF23, FLNA, FRMD4A, FXYD5, GAPDH, GAS6, GH1, GRM5, ICE1, IFIH1, IL36RN, ITGB3, JPH3, KCNA1, KCNA6, KCNH4, KCNJ4, KEL, LRP5L, MAPK8IP2, MIEF2, MYO6, MYOM1, NLRP12, NOTCH1, NPHS1, NPVF, OAS2, OAZ1, P2RX7, PM20D1, PPOX…	GO:0051049	[3, 4]	regulation of transport	{Group51=2.6484278028069215E-41}	{Group51=1.1917925112631146E-39}	84	GO:0051049
[ACVRL1, ADAMTS12, ADGRG1, ADGRV1, ANXA1, ASPM, BMP2, BRCA2, BRINP1, CDK5RAP2, CER1, CHRD, CSN2, ENPP1, FGF23, FKBP4, FOXC2, GAK, GAS6, GLIS1, GNAS, IGFBP5, INPP5J, LDLR, LOXL3, NOTCH1, NOTCH3, PARP3, PLXNA3, PRKACB, RGMA, RIOX1, RTN4, RTN4RL1, SEMA3F, SEMA5A, SEMA6C, SEMA7A, SKI, SORL1, STAB1, STARD13, TERT, THBS1, TLX3, TMEM131L, TNN, TRAF3IP1, TRIM72, TULP3, USH2A, USP19, WDR77, ZFPM1, ZHX2]	GO:0051093	[2, 3, 4]	negative regulation of developmental process	{Group40=3.651341481268062E-45}	{Group40=1.7161304961959891E-43}	55	GO:0051093
[ACACB, ACTN3, ACVRL1, ADGRL3, AGAP2, AHI1, ANKRD54, ANXA1, APOA1, ASPM, BEND6, BMP2, BMP5, BRCA1, BRINP1, CAMK2B, CD27, CDON, CLSTN1, CMKLR1, CORO1B, CPNE9, CRB2, CUX2, CYP27B1, EXOSC6, FLNA, FOXC2, GAS6, GH1, HOXB4, HSPB6, HYAL1, IL20, IL6ST, IMPACT, IST1, ITGB3, KIT, KRT17, LRP5L, MACF1, MB21D1, MIEF2, NCOA1, NOTCH1, OBSL1, P2RX7, PDCD2, PLXNB2, PLXNB3, PLXNC1, PLXND1, PROM1, PRP2, PTCH2, RAG1…	GO:0051094	[2, 3, 4]	positive regulation of developmental process	{Group77=2.880937145949105E-106}	{Group77=1.814990401947936E-104}	75	GO:0051094
[ACVRL1, ADGRL3, AHI1, AKAP9, ANLN, ANXA1, APOA1, ARFGAP1, ARHGAP28, ARHGEF10L, ARHGEF5, BAP1, BID, BMP5, BRCA1, CAMK2B, CAMSAP2, CAMSAP3, CCDC151, CCNF, CCT5, CDCA5, CDHR2, CDK5RAP2, CELSR1, CEP135, CEP250, CHADL, CLRN1, CLSTN1, CNTNAP4, CORO1B, CPLX3, CPNE9, CSN1S1, CUL9, CUX2, CYP27B1, DACT1, DCP2, DGKQ, DLC1, DNMBP, ENPP1, EPS8, EZR, FAM171A1, FKBP4, FLNA, FMN2, FMNL1, FYCO1, GAK, GBA2, GRN, …	GO:0051128	[3, 4]	regulation of cellular component organization	{Group47=4.597173366342622E-33}	{Group47=1.8848410802004751E-31}	142	GO:0051128
[ADGRL3, AHI1, ANLN, ANXA1, APOA1, ARHGEF10L, ARHGEF5, BID, BMP5, BRCA1, CAMK2B, CCT5, CDCA5, CDK5RAP2, CEP135, CLRN1, CLSTN1, CORO1B, CPNE9, CUX2, EPS8, FLNA, FMN2, FYCO1, GRN, HYAL1, ICE1, IST1, ITGB3, KATNB1, MACF1, MIEF2, NPHP4, NPHS1, NSD3, OBSL1, P2RX7, PIEZO1, PLK4, PLXNA3, PLXNB2, PLXNB3, PLXNC1, PLXND1, RASAL1, RNF40, RP1, RTEL1, SCARF1, SCIN, SEMA7A, SPSB1, SREBF1, SRPX2, STS, SYT1, SYT…	GO:0051130	[3, 4, 5]	positive regulation of cellular component organization	{Group47=4.597173366342622E-33}	{Group47=1.8848410802004751E-31}	63	GO:0051130
[ACTN3, ACTN4, ACVRL1, ADCY1, ADCYAP1, ADGRF1, ADRB3, AFF1, AFF2, AFF3, AGAP2, AHI1, AHNAK, AKAP9, ANKLE2, ANKRD54, APBB1, APBB3, APIP, APLP2, APOA1, ARHGEF10L, ARHGEF5, ARID2, ARRDC3, BAG3, BAP1, BCAP31, BCL9L, BEND6, BID, BMP2, BMP5, BMP8A, BPTF, BRCA1, BRCA2, BRF2, CAMKK1, CASP9, CBX6, CBX7, CCNF, CCT5, CD27, CDK5RAP1, CDK5RAP2, CDK5RAP3, CDX1, CELSR3, CENPF, CER1, CHFR, CHRD, CHTF18, CIC, CIZ…	GO:0051171	[3, 4]	regulation of nitrogen compound metabolic process	{Group75=8.609947040373676E-160, Group78=0.0}	{Group75=6.1130623986653095E-158, Group78=0.0}	327	GO:0051171
[ACTN3, ACVRL1, APLP2, BAG3, BAP1, BEND6, BMP2, BRCA1, CBX6, CBX7, CD27, CDK5RAP1, CDK5RAP3, CENPF, CIC, CNOT3, COL28A1, COL6A3, CPAMD8, CRB2, CSN2, CUX2, DACT1, DAXX, DCP2, DGKQ, DHX34, DUSP5, DUSP9, ELF3, ENPP1, FETUB, FLNA, FMN2, FOXC2, GAS6, GH1, GLIS1, GRB7, HELB, HOXB4, IGFBP5, IMPACT, INPP5J, IRAK3, ITIH1, ITIH2, ITIH3, LATS1, LATS2, LDLR, LOXL3, MARVELD3, MB21D1, MBD2, MDM2, MYCBP2, NFE2L…	GO:0051172	[3, 4, 5]	negative regulation of nitrogen compound metabolic process	{Group64=1.3240177234046145E-40, Group69=9.201317974334608E-59}	{Group64=5.825677982980304E-39, Group69=4.968711706140688E-57}	118	GO:0051172
[ACTN4, ACVRL1, ADCYAP1, ADRB3, AGAP2, AHI1, AKAP9, ANKLE2, ARHGEF10L, ARHGEF5, ARRDC3, BAP1, BCAP31, BCL9L, BID, BMP2, BMP5, BMP8A, BRCA1, BRCA2, CAMKK1, CASP9, CCT5, CD27, CDK5RAP2, CDK5RAP3, CDX1, CHFR, CHTF18, CIZ1, CLSPN, CRX, CSNK1E, DACT1, DAXX, DBF4B, DGKQ, DLC1, EBF4, EIF2AK3, ELF3, EPAS1, EXOSC6, FASTKD2, FBLN1, FGF23, FMN2, FOXC2, FOXI1, GALR3, GAS6, GBX2, GH1, GHR, GLIS1, GMEB2, GPBP1…	GO:0051173	[3, 4, 5]	positive regulation of nitrogen compound metabolic process	{Group70=5.800284928916873E-81, Group75=8.609947040373676E-160, Group78=0.0}	{Group70=3.5381738066392926E-79, Group75=6.1130623986653095E-158, Group78=0.0}	160	GO:0051173
[ACTN3, ACVRL1, ADCYAP1, ADRB3, AKAP9, AMBRA1, ANKLE2, ANKRD54, APIP, APOA1, ARHGEF5, BMP2, BMP5, BMP8A, CAMKK1, CAMSAP3, CCNF, CD27, CDK5RAP1, CDK5RAP3, CELSR3, CLSPN, COX7A1, CSN2, DACT1, DAXX, DBF4B, DGKQ, DLC1, DUSP5, DUSP9, EIF2AK4, ENPP1, FGF23, GAS6, GCN1, GH1, GHR, GRM5, GSDME, HRH4, IFNAG, IL36B, IL36RN, IL6ST, IMPACT, INAVA, INPP5J, IRAK3, ITGB3, KIT, KLB, LATS1, LATS2, LDLR, LEFTY2, MA…	GO:0051174	[4, 5]	regulation of phosphorus metabolic process	{Group58=1.0649077380341527E-68, Group70=5.800284928916873E-81, Group75=8.609947040373676E-160}	{Group58=6.389446428204916E-67, Group70=3.5381738066392926E-79, Group75=6.1130623986653095E-158}	96	GO:0051174
[ABCA12, ABCA13, ABCA4, ABCA5, ABCA6, ABCA9, ABCC1, ABCC11, ABCC12, ABCC2, ABCC3, ABCC6, ABHD5, ACACB, ACTN3, ACTN4, ACVRL1, ADAMTS12, ADCY1, ADCYAP1, ADGRG1, ADGRL3, AHI1, AKAP11, AKAP5, AKAP6, AKAP9, ANKRD54, ANLN, ANO1, ANXA1, AP1G2, AP4E1, AP5Z1, APOA1, AQP8, ARFGAP1, ARHGEF5, ARHGEF7, ARL11, ARL6IP1, ASPM, ASTN1, ATG4B, ATP10A, ATP11B, ATP13A5, ATP2B3, ATP6V0E2, ATP7B, ATP8B3, BAG3, BCAP31, …	GO:0051179	[1]	localization	{Group72=5.4609391116145194E-114}	{Group72=3.5496104225494376E-112}	441	GO:0051179
[ABCA12, ABCA13, ABCA4, ABCA5, ABCA6, ABCA9, ABCC1, ABCC11, ABCC12, ABCC2, ABCC3, ABCC6, ACTN3, ACTN4, ADCY1, ADCYAP1, AHI1, AKAP5, AKAP6, AKAP9, ANKRD54, ANO1, ANXA1, AP1G2, AP4E1, AP5Z1, APOA1, AQP8, ARFGAP1, ARHGEF5, ARHGEF7, ARL11, ARL6IP1, ATG4B, ATP10A, ATP11B, ATP13A5, ATP2B3, ATP6V0E2, ATP7B, ATP8B3, BAG3, BCAP31, BET1L, BID, BIN2, BRCA2, CA2, CABP4, CAMSAP3, CCDC155, CCDC88B, CCT5, CD163…	GO:0051234	[2]	establishment of localization	{Group72=5.4609391116145194E-114}	{Group72=3.5496104225494376E-112}	316	GO:0051234
[ACACB, ACKR1, ACTN3, ACVRL1, ADAMTS12, ADCY7, ADCYAP1, ADGRG1, ADGRL3, AGAP2, AHI1, ANKRD54, ANXA1, APOA1, ARRDC3, ASPM, BAP1, BEND6, BMP2, BMP5, BOLA-DOA, BRCA1, BRCA2, BRINP1, CAMK2B, CAMSAP2, CD27, CDK5RAP2, CDON, CDX1, CELSR1, CELSR3, CENPF, CER1, CHRD, CLSTN1, CMKLR1, CNOT3, CPNE9, CRB2, CSN2, CUX2, CYP27B1, DACT1, DMP1, DSC2, EIF2AK3, ENPP1, EXOSC6, FGF23, FKBP4, FOXC2, GAK, GAS6, GBX2, GC…	GO:0051239	[2, 3]	regulation of multicellular organismal process	{Group40=3.651341481268062E-45, Group77=2.880937145949105E-106}	{Group40=1.7161304961959891E-43, Group77=1.814990401947936E-104}	181	GO:0051239
[ACACB, ACTN3, ACVRL1, ADCYAP1, ADGRL3, AGAP2, ANKRD54, ANXA1, ASPM, BEND6, BMP2, BMP5, BRCA1, BRINP1, CAMK2B, CD27, CLSTN1, CMKLR1, CNOT3, CPNE9, CRB2, CUX2, CYP27B1, EIF2AK3, EXOSC6, FOXC2, GAS6, GCH1, GH1, HSPB6, HYAL1, IFIH1, IL18R1, IL20, IL36B, IL36RN, IL6ST, IMPACT, INAVA, IST1, KIT, KRT17, LRP5L, MACF1, MB21D1, NCOA1, NOTCH1, OBSL1, P2RX7, PDCD2, PLXNB2, PLXNB3, PLXNC1, PLXND1, POLR3D, PP…	GO:0051240	[2, 3, 4]	positive regulation of multicellular organismal process	{Group77=2.880937145949105E-106}	{Group77=1.814990401947936E-104}	80	GO:0051240
[ACTN3, ACVRL1, ADAMTS12, ADCY7, ADGRG1, ANXA1, APOA1, ARRDC3, ASPM, BMP2, BRCA2, BRINP1, CDK5RAP2, CER1, CHRD, CMKLR1, CSN2, FGF23, FKBP4, FOXC2, GAK, GAS6, GNAS, GPR149, GRN, HPGDS, IGFBP5, IL18R1, IL36RN, INPP5J, IRAK3, LDLR, LOXL3, MARVELD3, NLRP12, NOTCH1, NOTCH3, NPVF, P2RX7, PARP3, PLCL2, PLG, PLXNA3, PRKACB, PROS1, PTI, PTPRO, PTPRR, RGMA, RIOX1, RTN4, RTN4RL1, SEMA3F, SEMA5A, SEMA6C, SEM…	GO:0051241	[2, 3, 4]	negative regulation of multicellular organismal process	{Group40=3.651341481268062E-45, Group77=2.880937145949105E-106}	{Group40=1.7161304961959891E-43, Group77=1.814990401947936E-104}	72	GO:0051241
[ACVRL1, ADCYAP1, ADRB3, AKAP9, ANKLE2, ANKRD54, APIP, APLP2, APOA1, ARHGEF5, ARRDC3, BCAP31, BID, BMP2, BMP5, BMP8A, BRCA1, CAMKK1, CASP9, CCNF, CD27, CDK5RAP1, CDK5RAP3, CELSR3, CHFR, CLSPN, CNOT3, COL28A1, COL6A3, CPAMD8, CRB2, CSN2, CSNK1E, DACT1, DAXX, DBF4B, DGKQ, DLC1, DPH1, DUSP5, DUSP9, EEF1D, EEFSEC, EIF2AK3, EIF2AK4, ENPP1, FASTKD2, FBLN1, FETUB, FGF23, FLNA, FMN2, GAPDH, GAS6, GCN1, G…	GO:0051246	[4, 5]	regulation of protein metabolic process	{Group63=8.508101798651175E-60, Group64=1.3240177234046145E-40, Group70=5.800284928916873E-81, Group73=6.801258577923541E-209, Group75=8.609947040373676E-160, Group78=0.0}	{Group63=4.679455989258146E-58, Group64=5.825677982980304E-39, Group70=3.5381738066392926E-79, Group73=4.89690617610495E-207, Group75=6.1130623986653095E-158, Group78=0.0}	156	GO:0051246
[ACVRL1, ADCYAP1, ADRB3, AKAP9, ANKLE2, ARHGEF5, ARRDC3, BCAP31, BID, BMP2, BMP5, BMP8A, BRCA1, CAMKK1, CASP9, CD27, CDK5RAP3, CHFR, CLSPN, CSNK1E, DACT1, DAXX, DBF4B, DGKQ, DLC1, FASTKD2, FBLN1, FGF23, GAS6, GH1, GHR, GRM5, GRN, GSDME, IFNAG, IL36B, IL36RN, IL6ST, IMPACT, INAVA, IST1, KIT, KLB, KRT17, LATS1, LDLR, LEFTY2, MAP3K1, MAP3K15, MAP3K19, MAP3K7, MAP4K4, MAPK8IP2, MUC20, MUSK, MYCBP2, N…	GO:0051247	[4, 5, 6]	positive regulation of protein metabolic process	{Group70=5.800284928916873E-81, Group75=8.609947040373676E-160}	{Group70=3.5381738066392926E-79, Group75=6.1130623986653095E-158}	84	GO:0051247
[APLP2, BRCA1, CD27, CDK5RAP1, CDK5RAP3, CNOT3, COL28A1, COL6A3, CPAMD8, CRB2, CSN2, DACT1, DGKQ, DUSP5, DUSP9, ENPP1, FETUB, FLNA, FMN2, GAS6, GH1, GRB7, IGFBP5, IMPACT, INPP5J, IRAK3, ITIH1, ITIH2, ITIH3, LATS1, LATS2, LDLR, MARVELD3, MYCBP2, NLRP12, P2RX7, PARP14, PI3, PLAT, PPEF2, PPP1R15B, PRKDC, PTI, PTPRR, RAG1, RBM23, RILP, SAMD4B, SERPINB10, SERPINB9, SERPINE1, SERPINE3, SH3RF1, SHMT1, S…	GO:0051248	[4, 5, 6]	negative regulation of protein metabolic process	{Group64=1.3240177234046145E-40, Group69=9.201317974334608E-59, Group75=8.609947040373676E-160}	{Group64=5.825677982980304E-39, Group69=4.968711706140688E-57, Group75=6.1130623986653095E-158}	63	GO:0051248
[BAG3, BAP1, BEND6, BMP2, BRCA1, CBX6, CBX7, CENPF, CIC, CUX2, DACT1, DAXX, DHX34, ELF3, FLNA, FOXC2, GAS6, GLIS1, HOXB4, IMPACT, LOXL3, MBD2, MDM2, NFE2L3, NOTCH1, NOTCH3, NRDE2, NRIP1, PDE2A, PHF10, PROX2, RIOX1, RNF40, SIN3B, SKI, SLIRP, SMYD1, SOX5, TBX15, TERT, TIMELESS, TLE2, ZBTB42, ZFHX4, ZFPM1, ZHX2, ZHX3, ZNF12, ZNF217, ZNF674, ZNFX1]	GO:0051253	[4, 5, 6, 7, 8]	negative regulation of RNA metabolic process	{Group69=9.201317974334608E-59}	{Group69=4.968711706140688E-57}	51	GO:0051253
[ACTN4, ACVRL1, ADCYAP1, AGAP2, AHI1, ARHGEF10L, BAP1, BCL9L, BMP2, BMP5, BRCA1, BRCA2, CDK5RAP2, CDK5RAP3, CDX1, CRX, DAXX, EBF4, EIF2AK3, ELF3, EPAS1, FGF23, FOXC2, FOXI1, GALR3, GBX2, GLIS1, GMEB2, GPBP1L1, GTPBP1, HIVEP3, HOXB4, ICE1, IKBKG, IKZF3, ING1, LHX6, LMX1A, LRP5L, MEF2D, MYO6, NCOA1, NCOA3, NCOA4, NEK4, NFE2L3, NKX2-6, NOL11, NOTCH1, NOTCH3, NRIP1, NSD3, PHF10, PML, PPARGC1B, PRDM2,…	GO:0051254	[4, 5, 6, 7, 8]	positive regulation of RNA metabolic process	{Group75=8.609947040373676E-160, Group78=0.0}	{Group75=6.1130623986653095E-158, Group78=0.0}	78	GO:0051254
[ACVRL1, ADGRG1, ANXA1, BMP2, CAMK2B, CAMSAP3, CFAP69, CHRD, CMKLR1, CORO1B, DLC1, DOCK8, DSC2, DUOX1, FLNA, FOXC2, GAS6, GRB7, GRN, HYAL1, IGFBP5, ITGB3, KIT, LAMA2, LAMA3, MACF1, MAP4K4, MARVELD3, MIIP, MPP1, MYCBP2, NISCH, NOTCH1, PLXNA3, PLXNB2, PLXNB3, PLXNC1, PLXND1, PTPRR, ROR2, RTN4, SEMA3F, SEMA5A, SEMA6C, SEMA7A, SLK, SORL1, SRPX2, SST, STARD13, STS, SYNE2, TBCCD1, TMSB4, TRIP6, TTLL6, …	GO:0051270	[3, 4]	regulation of cellular component movement	{Group51=2.6484278028069215E-41, Group66=1.6524760194165925E-54}	{Group51=1.1917925112631146E-39, Group66=8.592875300966281E-53}	59	GO:0051270
[ANXA1, ARID1B, BAP1, BRCA1, BRCA2, BRD1, CABIN1, CCDC155, CCT5, CDCA5, CDK5RAP2, CDT1, CHD1, CHTF18, CTC1, DAXX, DCP2, DNA2, ESCO2, GRWD1, HELB, INCENP, ING1, KANSL1, KATNB1, L3MBTL2, LATS1, MAP1S, MBD2, MCM9, MMAB, NCAPD2, NCOA1, NRDE2, NSD3, PARP3, PHF10, POLQ, PRKDC, PRM2, RAD50, RAG1, RIOX1, RNF40, RPA1, RTEL1, SETD1A, SETDB2, SGO2, SIN3B, SLX4, SMYD1, SPSB1, SPTY2D1, SUPT7L, TEP1, TERT, TOP…	GO:0051276	[4]	chromosome organization	{Group39=2.322899049588687E-16}	{Group39=4.413508194218505E-15}	66	GO:0051276
[ABHD5, ACAP2, ADCYAP1, AGAP2, ALS2CL, ANXA1, APLP2, APOA1, ARFGAP1, ARHGAP23, ARHGAP28, ARHGAP30, ARHGAP33, ARHGAP9, ARHGEF5, ARHGEF7, BCAP31, BID, BMP2, CAMSAP3, CASP9, CD27, CDK5RAP3, COL28A1, COL6A3, CPAMD8, CRB2, CSN2, DLC1, DOCK8, ELMOD3, FBLN1, FETUB, FGD6, GAS6, GNAS, GRN, IQSEC1, ITIH1, ITIH2, ITIH3, NDE1, NES, NLRP12, OAS2, PDCD2, PI3, PLXNB2, PLXNB3, PLXNC1, PLXND1, PPP1R15B, PPP2R3A, …	GO:0051336	[4]	regulation of hydrolase activity	{Group63=8.508101798651175E-60}	{Group63=4.679455989258146E-58}	86	GO:0051336
[ABCA12, ADCY1, AHI1, AKAP5, AKAP9, ANKRD54, ANLN, ANO1, AP1G2, AP4E1, AP5Z1, ARL11, ARL6IP1, ASPM, BAG3, BCAP31, BET1L, BID, BRCA2, CAMSAP3, CC2D2A, CCDC155, CCDC88B, CCT5, CDCA5, CDK5RAP2, CDK5RAP3, CDT1, CELSR1, CENPF, CEP192, CEP250, CEP68, CEP72, CHRNB3, CIZ1, CLIC2, CLMN, CLSTN1, CMTM6, CNTLN, CNTNAP1, COG7, CORO1B, CPLX3, CRACR2B, CSNK1E, DAG1, DCTN1, DENND1A, DGKQ, DLG1, ESCO2, ESYT3, EXO…	GO:0051641	[2]	cellular localization	{Group72=5.4609391116145194E-114}	{Group72=3.5496104225494376E-112}	170	GO:0051641
[ADCY1, AKAP5, ANKRD54, ANO1, AP1G2, AP4E1, AP5Z1, ARL11, ARL6IP1, BAG3, BCAP31, BET1L, BID, CAMSAP3, CCDC155, CCDC88B, CDCA5, CDK5RAP2, CDT1, CENPF, CHRNB3, CLIC2, CLMN, CMTM6, COG7, CPLX3, DAG1, DCTN1, DENND1A, DGKQ, FLNA, FMN2, FYCO1, GAK, GAPDH, GAS6, GNPTAB, GOSR2, GRIP2, ICE1, IFT20, IKBKG, IPO11, IPO4, ITGB3, JPH1, JPH3, KATNB1, KIF1C, KIT, LDLR, LOC525592, LRP5L, MCOLN1, MCOLN3, MIA3, MIC…	GO:0051649	[3]	establishment of localization in cell	{Group72=5.4609391116145194E-114}	{Group72=3.5496104225494376E-112}	112	GO:0051649
[ACVRL1, ADAMTS12, ADGRG1, ADGRL3, ANLN, ANXA1, APOA1, ARHGEF5, ASPM, ASTN1, BMP2, CAMK2B, CAMSAP3, CCR8, CD151, CD248, CELSR1, CELSR3, CER1, CFAP69, CHRD, CLRN1, CMKLR1, CORO1B, CRB2, DLC1, DNAH5, DOCK8, DRC7, DRGX, DUOX1, EGFLAM, ENPEP, EPS8, FLNA, FOXC2, FUT7, GAS6, GBX2, GRB7, GRN, HSPG2, HYAL1, IGFBP5, IL36B, IL36RN, ITGA11, ITGB3, KIT, LAMA2, LAMA3, LAMB1, LAMB2, LGALS8, LRP5L, MACF1, MAP4K…	GO:0051674	[2]	localization of cell	{Group66=1.6524760194165925E-54}	{Group66=8.592875300966281E-53}	101	GO:0051674
[ADAM2, ANXA1, APOBEC3Z1, ASPM, ATP8B3, BCAP31, BMP2, BPIFB1, BRCA2, BRINP1, C7, CALR3, CCDC155, CCT5, CD207, CFAP69, CHD1, CIC, CNPY3, COL20A1, CUBN, CYP27B1, DEFB122A, DIAPH2, EPOR, FETUB, FKBP4, FMN2, GALNTL5, GAS6, GBP2, GBP4, GCH1, GPR149, GRN, GSDME, HPGDS, HYAL1, IFIH1, IFNAG, IFT20, IGF2R, IGFBP5, IKBKE, IKZF3, IL18RAP, IL36B, IL36RN, INAVA, IRAK3, IST1, KIT, LGR5, LYZL6, MAPK8IP2, MB21D1…	GO:0051704	[1]	multi-organism process	{Group67=1.3354453917564799E-52}	{Group67=6.810771497958047E-51}	102	GO:0051704
[ANXA1, APOBEC3Z1, BMP2, BPIFB1, C7, CCT5, CD207, CNPY3, COL20A1, CUBN, CYP27B1, DEFB122A, GBP2, GBP4, GCH1, GRN, GSDME, HYAL1, IFIH1, IFNAG, IKBKE, IKZF3, IL18RAP, IL36B, IL36RN, INAVA, IRAK3, LYZL6, MB21D1, NECTIN2, NLRP9, OAS2, P2RX7, PARP14, PLA2G6, PML, POLR3D, PRKDC, PTI, RNF216, RTN4, SCN7A, SERPINB9, STAB1, STAB2, STS, STXBP4, TLR10, TRAF3IP1, TRIM10, TRIM15, UBD, UNC93B1, VNN1]	GO:0051707	[2, 4]	response to other organism	{Group67=1.3354453917564799E-52}	{Group67=6.810771497958047E-51}	54	GO:0051707
[ABTB2, ACACB, ACKR1, ACTN3, ACTN4, ACVR2B, ACVRL1, ADAMTS12, ADCY1, ADCY7, ADCYAP1, ADGRF1, ADGRG1, ADGRL3, ADGRV1, ADM2, ADRB3, AEN, AGAP2, AHI1, AKAP1, AKAP5, AKAP6, AKAP9, AMBRA1, AMFR, AMH, ANKRD54, ANO1, ANXA1, AP5Z1, APIP, APOA1, ARHGAP23, ARHGAP28, ARHGAP30, ARHGAP33, ARHGAP9, ARHGEF10L, ARHGEF16, ARHGEF17, ARHGEF2, ARHGEF28, ARHGEF40, ARHGEF5, ARHGEF7, ARMT1, ARRDC3, ASPM, AVP, BAG3, BAP…	GO:0051716	[2]	cellular response to stimulus	{Group76=3.1828290232046905E-218}	{Group76=2.355293477171471E-216}	470	GO:0051716
[ADCYAP1, ANXA1, ASPM, BAP1, BID, BMP2, BOP1, BRCA1, BRCA2, BRINP1, CABLES1, CCNF, CCP110, CDCA5, CDK5RAP1, CDK5RAP2, CDK5RAP3, CDT1, CENPF, CEP250, CHFR, CLSPN, CTC1, CUL9, DACT1, DBF4B, DNA2, EIF2AK4, HYAL1, INCENP, LATS1, LATS2, MAP9, MDM2, MDM4, MIIP, MMAB, MUS81, NOTCH1, NUDT6, OBSL1, PARP3, PIM3, PKHD1, PLK4, PML, PRKDC, RAD9A, SGSM3, SON, SPAG5, SPSB1, STXBP4, TIMELESS, TOP2A, TOP2B, TTC28]	GO:0051726	[3, 4]	regulation of cell cycle	{Group41=3.8029687449461287E-19}	{Group41=1.0268015611354547E-17}	57	GO:0051726
[ADGRG1, ADGRL3, ASPM, BEND6, BMP2, BMP5, BRINP1, CAMK2B, CAMSAP2, CDK5RAP2, CDON, CELSR1, CLSTN1, CPNE9, CUX2, FKBP4, GAK, GBX2, IL6ST, IMPACT, INPP5J, IST1, KEL, LDLR, MACF1, MYCBP2, NCOA1, NOTCH1, NOTCH3, OBSL1, PLXNA3, PLXNB2, PLXNB3, PLXNC1, PLXND1, PRKACB, PTPRZ1, RASAL1, RGMA, RTN4, RTN4RL1, SCARF1, SDK1, SEMA3F, SEMA5A, SEMA6C, SEMA7A, SKI, SORL1, SRPX2, SYT1, SYT17, TLX3, TRAF3IP1, TULP3…	GO:0051960	[4, 5, 6]	regulation of nervous system development	{Group77=2.880937145949105E-106}	{Group77=1.814990401947936E-104}	58	GO:0051960
[ABCA12, ABCA13, ABCA4, ABCA5, ABCA6, ABCA9, ABCC1, ABCC11, ABCC12, ABCC2, ABCC3, ABCC6, AKAP6, AKAP9, ANO1, ANXA1, AQP8, ARL6IP1, ATP2B3, ATP6V0E2, ATP7B, CA2, CABP4, CHRNB3, CLIC2, CNNM3, COX7A1, CPLX3, CSN2, ENPP1, FLNA, FXYD5, GABRD, GABRG1, GABRQ, GABRR3, GAS6, GJC2, GLRA2, GPR155, GRIN2A, GRM5, JPH1, JPH3, KCNA1, KCNA6, KCNAB3, KCNH4, KCNJ4, KCNK15, KCNU1, KEL, MAPK8IP2, MCOLN1, MCOLN3, MFS…	GO:0055085	[4]	transmembrane transport	{Group72=5.4609391116145194E-114}	{Group72=3.5496104225494376E-112}	113	GO:0055085
[ACACB, ACO1, ACTN3, ADI1, AIFM2, AKR1E2, ALDH16A1, ALDH3A1, ALKBH4, AOC3, AOX1, APOA1, BAP1, BID, BMP2, C7H5orf63, CLIC2, COQ10B, COX7A1, CP, CYP27B1, CYP4A11, D2HGDH, DAO, DDO, DUOX1, ENPP1, ETFA, F8, FADS1, FASN, FGF23, FOXRED1, GAPDH, GCH1, GYG2, HACL1, HAO1, HSD17B3, IDO1, IDO2, IFI30, IL6ST, IYD, LOXHD1, LOXL3, LOXL4, NDOR1, NDUFA10, NDUFAF1, NDUFS1, NDUFS3, NDUFV3, NOXRED1, NQO2, NSDHL, OS…	GO:0055114	[2]	oxidation-reduction process	{Group33=1.2371780191151476E-16}	{Group33=2.4743560382302952E-15}	80	GO:0055114
[ACKR1, ACVR2B, ACVRL1, ADGRF1, ADGRG1, ADGRL3, ADGRV1, ADRB3, BOTA-T2R10B, CCNF, CCR8, CD27, CD48, CDK5RAP1, CDK5RAP3, CELSR1, CELSR2, CELSR3, CHRM5, CHRNB3, CMKLR1, CNR1, EPHA10, EPOR, F2RL2, GABRD, GABRG1, GABRQ, GABRR3, GALR3, GFRA2, GFRA4, GHR, GLRA2, GPR149, GPR156, GPR157, GPR179, GPR26, GRIN2A, GRM5, HRH4, IGF2R, IL17RB, IL17RC, IL17RD, IL17REL, IL18R1, IL18RAP, IL36RN, IL4R, IL6ST, ITGA1…	GO:0060089	[1]	molecular transducer activity	{Group45=1.6225650768881759E-12}	{Group45=1.9470780922658112E-11}	106	GO:0060089
[ACACB, ACTN4, ACVRL1, ADAM19, ADAM2, ADCY1, ADCYAP1, ADGRF1, ADRB3, AFF1, AFF2, AFF3, AGAP2, AHI1, AHNAK, AKAP9, AMH, ANKLE2, ANKRD54, APBB1, APBB3, APIP, APLP2, APOA1, ARHGEF10L, ARHGEF5, ARID2, ARRDC3, BAG3, BAP1, BCAP31, BCL9L, BEND6, BID, BMP2, BMP5, BMP8A, BPTF, BRCA1, BRCA2, BRF2, CAMKK1, CASP9, CBX6, CBX7, CCNF, CCT5, CD27, CDK5RAP1, CDK5RAP2, CDK5RAP3, CDX1, CELSR3, CENPF, CER1, CHFR, CH…	GO:0060255	[3, 4]	regulation of macromolecule metabolic process	{Group75=8.609947040373676E-160, Group78=0.0}	{Group75=6.1130623986653095E-158, Group78=0.0}	339	GO:0060255
[ACTN3, ADGRG1, APOA1, ASPM, BEND6, BMP2, BMP5, BRINP1, CAMK2B, CAMSAP2, CDK5RAP2, CDON, CPNE9, CUX2, FKBP4, FLNA, GAK, GRN, IL6ST, IMPACT, INPP5J, IST1, ITGB3, KEL, LDLR, MACF1, MYCBP2, NCOA1, NOTCH1, NOTCH3, OBSL1, PLXNA3, PLXNB2, PLXNB3, PLXNC1, PLXND1, PTPRZ1, RASAL1, RGMA, RTN4, RTN4RL1, SCARF1, SDK1, SEMA3F, SEMA5A, SEMA6C, SEMA7A, SKI, SORL1, SREBF1, SYT1, SYT17, TLX3, ZHX2, ZNF609, ZNF804…	GO:0060284	[4, 5]	regulation of cell development	{Group77=2.880937145949105E-106}	{Group77=1.814990401947936E-104}	56	GO:0060284
[ABCA12, ACVRL1, ADAMTS12, AGAP2, AHI1, AMBRA1, ANXA1, BFSP1, BMP2, BMP5, BRCA2, CA2, CAMSAP3, CASP14, CC2D2A, CDHR2, CDX1, CELSR1, CELSR3, CER1, CLRN1, COL4A1, CRB2, CYP27B1, DACT1, DEUP1, DNPH1, ELF3, FASN, FLNA, FOXC2, FRAS1, FREM2, GBX2, HOXB4, IFT20, IGFBP5, INTU, KRT17, LAMA3, LAMB2, LATS1, LGR5, LOXL3, LRP5L, MCOLN3, NKX2-6, NOTCH1, NPHS1, NSDHL, PCK1, PDE2A, PLK4, PLXND1, PRKACB, PRKDC, P…	GO:0060429	[4]	epithelium development	{Group48=5.103427978244323E-60}	{Group48=2.857919667816821E-58}	79	GO:0060429
[ACACB, ADCYAP1, ADSL, APIP, APOA1, ARHGAP28, ARHGEF5, BID, BIN2, BOLA-DMA, BOP1, BRF2, CABIN1, CAMSAP2, CAMSAP3, CCDC151, CDK5RAP2, CDT1, CEP192, CORO1B, COX7A1, DACT1, DAXX, DGAT1, DGKQ, DNAH5, DNAJB12, DNAJC28, EIF2AK3, EPS8, FASTKD2, FKBP4, FMN2, FOXRED1, GBA2, GCH1, GEMIN4, GRB7, GRWD1, HACL1, ICE1, IKBKE, IMPACT, KANK3, KCNA1, KCNA6, LATS1, LSM14A, MAT1A, MBD2, MCOLN1, MDN1, MIEF2, MRPS2, M…	GO:0065003	[4]	protein-containing complex assembly	{Group61=3.035201301056314E-109}	{Group61=1.942528832676041E-107}	106	GO:0065003
[ABCA12, ABCA4, ABCC1, ABHD5, ACACB, ACAP2, ACKR1, ACO1, ACTN3, ACTN4, ACVR2B, ACVRL1, ADAM19, ADAM2, ADAMTS12, ADCY1, ADCY7, ADCYAP1, ADGRF1, ADGRG1, ADGRL3, ADGRV1, ADM2, ADRB3, AEN, AFF1, AFF2, AFF3, AGAP2, AHI1, AHNAK, AIFM2, AKAP1, AKAP5, AKAP6, AKAP9, ALS2CL, AMBRA1, AMFR, AMH, ANKLE2, ANKRD54, ANLN, ANO1, ANXA1, AOC3, APBB1, APBB3, APIP, APLP2, APOA1, ARFGAP1, ARHGAP23, ARHGAP28, ARHGAP30,…	GO:0065007	[1]	biological regulation	{Group76=3.1828290232046905E-218}	{Group76=2.355293477171471E-216}	801	GO:0065007
[ABCA12, ABCA4, ABCC1, ABHD5, ACACB, ACO1, ACTN3, ACVRL1, ADCY1, ADCYAP1, ADGRL3, ADGRV1, ADRB3, AKAP6, AKAP9, ANKRD54, ANO1, ANXA1, APOA1, ARHGAP28, ARHGEF7, ARL6IP1, ARRDC3, ASPM, ATP10A, ATP11B, ATP13A5, ATP2B3, ATP7B, ATP8B3, AVP, BAG3, BAP1, BCAP31, BID, BMP2, BMP5, BRCA2, CA2, CAMK2B, CCR8, CCT5, CDH23, CDHR2, CER1, CHFR, CHRNB3, CIZ1, CL46, CLIC2, CLMN, CLRN1, CLSTN1, CMKLR1, CMTM6, CNOT3,…	GO:0065008	[2]	regulation of biological quality	{Group36=1.0703126622481521E-64}	{Group36=6.314844707264098E-63}	256	GO:0065008
[ABHD5, ACACB, ACAP2, ADCY1, ADCYAP1, ADGRF1, ADGRV1, ADM2, ADRB3, AGAP2, AKAP5, AKAP6, AKAP9, ALS2CL, AMBRA1, AMH, ANKRD54, ANXA1, AOC3, APLP2, APOA1, ARFGAP1, ARHGAP23, ARHGAP28, ARHGAP30, ARHGAP33, ARHGAP9, ARHGEF10L, ARHGEF16, ARHGEF17, ARHGEF2, ARHGEF28, ARHGEF40, ARHGEF5, ARHGEF7, ARRDC3, AVP, BAG3, BCAP31, BID, BMP2, BMP5, BMP8A, CABP4, CAMKK1, CAMSAP3, CAPN1, CASP9, CCNF, CD27, CDCA5, CDK…	GO:0065009	[2]	regulation of molecular function	{Group63=8.508101798651175E-60}	{Group63=4.679455989258146E-58}	223	GO:0065009
[ABCA6, ABTB2, ACSM1, ADCYAP1, AEN, AFF1, AFF2, AFF3, AGAP2, AKAP11, ALG12, ANKRD12, ANLN, ANXA1, AP5Z1, APRT, ARHGEF5, ARID1B, BAP1, BOD1L1, BOP1, BPTF, BRCA1, BRCA2, BRD1, CABIN1, CALR3, CBX7, CCDC155, CCT5, CDK5RAP3, CELSR1, CENPF, CEP164, CHD1, CHFR, CHTF18, CIZ1, COG7, CSN1S1, CSN2, CTC1, CWC27, DACT1, DAG1, DAXX, DCP2, DDX47, DDX54, DGKQ, DHX37, DNA2, DPH1, DPP3, EBNA1BP2, EEF1D, ELF3, EMG1…	GO:0070013	[3, 4, 5, 6]	intracellular organelle lumen	{Group74=4.753459309617536E-217}	{Group74=3.4700252960208015E-215}	215	GO:0070013
[ABCA12, AHI1, AKAP5, ANLN, AP1G2, AP4E1, ARL11, ARL6IP1, BAG3, BCAP31, BID, BRCA2, CAMSAP3, CC2D2A, CCT5, CDCA5, CDK5RAP3, CELSR1, CEP192, CEP250, CEP68, CEP72, CIZ1, CLMN, CLSTN1, CNTLN, CNTNAP1, COG7, CORO1B, CRACR2B, CSNK1E, DAG1, DLG1, ESCO2, EXOC3, EXOC3L4, FLNA, GAK, GAS6, GBP2, GNPTAB, GOSR2, GPR179, GRIP2, ICE1, IFT20, IPO11, IPO4, LAMP3, LAMP5, LATS1, LOC525592, MACF1, MCM9, MIA3, MICAL…	GO:0070727	[3]	cellular macromolecule localization	{Group72=5.4609391116145194E-114}	{Group72=3.5496104225494376E-112}	111	GO:0070727
[ABTB2, ACKR1, ACVR2B, ACVRL1, ADAMTS12, ADCY1, ADCY7, ADCYAP1, AKAP6, AMFR, ANO1, ANXA1, APOA1, ARHGEF5, BAG3, BCL9L, BMP2, BMP5, BMP8A, BRCA1, BRF2, BRINP1, BSPRY, CA2, CASP9, CCR8, CDK5RAP3, CER1, CHRD, CHRM5, CLIC2, CMKLR1, COL4A1, CORO1B, CPNE4, CPNE9, CRB2, CSN1S1, CSN2, CUX2, CYP27B1, DAXX, DNAJB12, DOCK8, DUOX1, EIF2AK3, ENPP1, EPOR, EPS8, FAM83G, FASN, FGF23, FKBP4, FMN2, FOXC2, GAS6, GB…	GO:0070887	[3]	cellular response to chemical stimulus	{Group59=1.87707213409103E-30}	{Group59=7.132874109545914E-29}	153	GO:0070887
[AHI1, AMBRA1, ARHGEF5, ASPM, ATG2A, ATG4B, B9D2, BIN2, BOP1, CC2D2A, CCDC151, CCDC155, CCP110, CDK5RAP2, CELSR3, CEP135, CEP164, CEP250, CEP72, CFAP206, CFAP221, CFAP54, DAG1, DEUP1, DNAH5, FASTKD2, FLNA, GRB7, HAUS6, IFT20, INTU, KIAA0586, LDB3, LSM14A, MAP9, MDN1, MRPS2, MYBPC1, MYOM1, NEBL, NEK8, OBSL1, ODF2L, P2RX7, PKHD1, PLK4, RILP, RP1, RPL5, SH3PXD2B, SPAG17, SYNE2, TBC1D7, TCTN2, TMEM17…	GO:0070925	[4]	organelle assembly	{Group13=8.649174845311147E-18}	{Group13=2.0758019628746752E-16}	62	GO:0070925
[ACKR1, ACVR2B, ACVRL1, ADAMTS12, ADCY1, ADCY7, ADCYAP1, AKAP6, AMFR, ANO1, ANXA1, APOA1, BAG3, BCL9L, BMP2, BMP5, BMP8A, BRCA1, BRINP1, BSPRY, CA2, CASP9, CCR8, CDK5RAP3, CER1, CHRD, CHRM5, COL4A1, CORO1B, CRB2, CSN2, CUX2, CYP27B1, DAXX, DNAJB12, DOCK8, DUOX1, EIF2AK3, ENPP1, EPOR, EPS8, FAM83G, FASN, FGF23, FKBP4, FOXC2, GAS6, GBP2, GBP4, GFRA2, GH1, GHR, GLRA2, GRM5, GSDME, HRH4, HYAL1, IFIH1…	GO:0071310	[4]	cellular response to organic substance	{Group59=1.87707213409103E-30}	{Group59=7.132874109545914E-29}	124	GO:0071310
[ACVR2B, ACVRL1, ADAMTS12, ADCYAP1, AKAP6, ANXA1, BCL9L, BMP2, BMP5, BMP8A, BRCA1, CA2, CASP9, CER1, CHRD, CHRM5, COL4A1, CORO1B, CRB2, DAXX, ENPP1, FAM83G, FGF23, FKBP4, FOXC2, GH1, GHR, GLRA2, GRM5, HRH4, HYAL1, IGFBP5, IMPACT, IRS4, ITGB3, KIT, KLB, LATS1, LATS2, LGR5, LOC515624, LTBP1, MBD5, MTMR4, MUS81, NCOA1, NCOA3, NOTCH1, NRIP1, P2RY4, PCK1, PDE2A, PDK4, PMEPA1, PRKDC, RGMA, ROR2, SHCBP1…	GO:0071495	[3]	cellular response to endogenous stimulus	{Group59=1.87707213409103E-30}	{Group59=7.132874109545914E-29}	72	GO:0071495
[ABCA12, ABCA13, ABCA4, ABCA5, ABCA6, ABCA9, ABCC1, ABCC11, ABCC2, ACTN4, ADCYAP1, AKAP5, ANO1, ANXA1, AP1G2, AP4E1, APOA1, ARHGEF5, ARHGEF7, ARL11, ARL6IP1, ATG4B, ATP10A, ATP11B, ATP8B3, BAG3, BCAP31, BET1L, BID, CA2, CAMSAP3, CENPF, CHRM5, CLSTN1, CMTM6, COG7, CPLX3, CUBN, DAG1, ENPP1, ESYT3, EXOC2, EXOC3, FLNA, FRAS1, FRMD4A, GAS6, GH1, GNPTAB, GOSR2, GRIP2, ICE1, IFIH1, IFT20, IL36RN, IPO11,…	GO:0071702	[4]	organic substance transport	{Group72=5.4609391116145194E-114}	{Group72=3.5496104225494376E-112}	149	GO:0071702
[ABHD5, ACACB, ACO1, ACSM1, ACTN3, ACTN4, ACVR2B, ACVRL1, ADAL, ADAM11, ADAM19, ADAM2, ADAM3A, ADAM7, ADAMDEC1, ADAMTS10, ADAMTS12, ADAMTS13, ADAMTS15, ADAMTS8, ADAMTSL1, ADAMTSL4, ADCY1, ADCY7, ADCYAP1, ADGRF1, ADI1, ADRB3, ADSL, ADSS, AEN, AFF1, AFF2, AFF3, AGAP2, AHI1, AHNAK, AK5, AKAP9, ALDH3A1, ALG12, ALKBH4, ALPK1, AMBRA1, AMDHD1, AMFR, AMH, ANKLE2, ANKRD54, ANXA1, AOC3, AOX1, AP5Z1, APBB1,…	GO:0071704	[2]	organic substance metabolic process	{Group53=6.801258577923541E-209, Group73=6.801258577923541E-209, Group78=0.0}	{Group53=4.89690617610495E-207, Group73=4.89690617610495E-207, Group78=0.0}	698	GO:0071704
[ABCA12, ABCC1, ABCC11, ACTN4, ADCYAP1, AKAP5, ANO1, ANXA1, AP1G2, AP4E1, APOA1, ARHGEF5, ARHGEF7, ARL11, ARL6IP1, ATG4B, BAG3, BCAP31, BET1L, BID, CA2, CAMSAP3, CENPF, CHRM5, CLSTN1, CMTM6, COG7, CPLX3, CUBN, DAG1, EXOC2, EXOC3, FLNA, FRAS1, FRMD4A, GAS6, GH1, GNPTAB, GOSR2, GRIP2, ICE1, IFIH1, IFT20, IL36RN, IPO11, IPO4, IST1, ITGB3, LOC525592, LRP5L, MACF1, MIA3, MICALL1, MIEF2, MON1B, MYO6, M…	GO:0071705	[4]	nitrogen compound transport	{Group72=5.4609391116145194E-114}	{Group72=3.5496104225494376E-112}	118	GO:0071705
[ABCA4, ABCC1, ACACB, ACTN3, ACVRL1, ADCY1, ADCYAP1, ADGRF1, ADGRL3, ADSL, AFF2, AHI1, AIFM2, AJM1, AKAP9, ALKBH4, ALS2CL, AMBRA1, ANKLE2, ANLN, ANXA1, APIP, APOA1, ARFGAP1, ARHGAP28, ARHGEF10L, ARHGEF17, ARHGEF5, ARHGEF7, ARID1B, ASPM, ATG2A, ATG4B, ATP10A, ATP11B, ATP8B3, AVIL, B9D2, BAP1, BET1L, BID, BIN2, BMP5, BOLA-DMA, BOP1, BRCA1, BRCA2, BRD1, BRF2, BSN, CABIN1, CABP4, CAMK2B, CAMSAP2, CAM…	GO:0071840	[1]	cellular component organization or biogenesis	{Group61=3.035201301056314E-109}	{Group61=1.942528832676041E-107}	428	GO:0071840
[ABCA12, ABCA4, ABCC1, ABCC11, ABCC2, ABCC6, ACVR2B, ACVRL1, ADAM7, ADCY1, ADCY7, ADGRF1, ADGRG1, ADGRL3, ADI1, ADRB3, ADSS, AHNAK, AKAP11, AKAP5, AKAP9, ALDH3A1, ANLN, ANO1, ANXA1, AOC3, ARHGAP33, ARHGEF5, ARHGEF7, ARL11, ARRDC3, ASTN1, ATP10A, ATP11B, ATP7B, ATP8B3, BAG3, BCAP31, BFSP1, BIN2, BMP2, BOLA-DMA, BOLA-DOA, BOLA-DQA5, BOLA-NC1, BRCA1, C7, C8B, CA2, CAPN1, CBX6, CCR8, CD151, CD163, CD…	GO:0071944	[2, 3]	cell periphery	{Group65=1.9800376026560548E-136}	{Group65=1.3662259458326777E-134}	344	GO:0071944
[ACACB, ACVRL1, ADGRG1, AHI1, ANXA1, BMP2, BMP5, BRCA1, CC2D2A, CDH13, CER1, COL4A1, CRB2, DNAH5, ECE2, EIF2AK3, ENPEP, EPOR, FOXC2, FREM2, GBX2, HSPB6, HYAL1, IFT20, KIT, LDB3, LDLR, LGALS8, LRP5L, LTBP1, MYBPC1, MYO18B, MYOM1, NEBL, NEK8, NKX2-6, NOTCH1, NOTCH3, NSDHL, OBSL1, PLG, PLXND1, PRKDC, PROX2, PTPRB, ROBO4, RTN4, SH3PXD2B, SLIT3, SMYD1, SRPX2, STAB1, STARD13, TAZ, THBS1, TRAF3IP1, TSPA…	GO:0072359	[4, 5]	circulatory system development	{Group42=8.557831892474313E-18}	{Group42=2.1394579731185783E-16}	58	GO:0072359
[ABHD5, ACACB, ACTN3, ACTN4, ACVRL1, ADCY1, ADCYAP1, ADGRF1, ADRB3, AFF1, AFF2, AFF3, AGAP2, AHI1, AHNAK, AKAP9, AMBRA1, ANKLE2, ANKRD54, ANXA1, APBB1, APBB3, APIP, APLP2, APOA1, ARHGEF10L, ARHGEF5, ARID2, ARRDC3, BAG3, BAP1, BCAP31, BCL9L, BEND6, BID, BMP2, BMP5, BMP8A, BPTF, BRCA1, BRCA2, BRF2, CAMKK1, CASP9, CBX6, CBX7, CCNF, CCT5, CD27, CDK5RAP1, CDK5RAP2, CDK5RAP3, CDX1, CELSR3, CENPF, CER1,…	GO:0080090	[3, 4]	regulation of primary metabolic process	{Group75=8.609947040373676E-160, Group76=3.1828290232046905E-218, Group78=0.0}	{Group75=6.1130623986653095E-158, Group76=2.355293477171471E-216, Group78=0.0}	337	GO:0080090
[ABCC1, ADAMTS12, ADCY7, ANXA1, APOA1, ARHGEF5, ARMT1, BAP1, BCAP31, BID, BMP2, BPIFB1, BRCA1, CASP9, CD27, CSN2, DACT1, DUOX1, EIF2AK3, EIF2AK4, ENPP3, FMN2, FOXC2, GCH1, GRN, HELB, IFIH1, IKBKE, IL18RAP, IL36B, IL36RN, IMPACT, INAVA, IRAK3, LDLR, MAP3K7, MAP4K4, MAPK8IP2, MARVELD3, MB21D1, NECTIN2, NEK4, NLRP12, PARG, PARP14, PARP3, PDE2A, PHLPP1, PLG, POLQ, POLR3D, PPP1R15B, PRKDC, PROS1, PSAP…	GO:0080134	[3, 4]	regulation of response to stress	{Group56=1.2892092930447076E-57}	{Group56=6.83280925313695E-56}	78	GO:0080134
[ACACB, ACTN4, ACVRL1, ADCY1, ADCYAP1, ADGRF1, AEN, AFF1, AFF2, AFF3, AGAP2, AHI1, AHNAK, AP5Z1, APBB1, APBB3, APOBEC3Z1, AQR, ARHGEF10L, ARHGEF5, ARID2, BAG3, BAP1, BCL9L, BEND6, BMP2, BMP5, BMP8A, BOD1L1, BOP1, BPTF, BRCA1, BRCA2, BRF2, CBX6, CBX7, CCDC155, CCT5, CDADC1, CDCA5, CDK5RAP1, CDK5RAP2, CDK5RAP3, CDX1, CENPF, CER1, CHRD, CHTF18, CIC, CIZ1, CMKLR1, CMTR2, CNOT3, CRB2, CRX, CTC1, CUX2,…	GO:0090304	[4, 5]	nucleic acid metabolic process	{Group62=7.108730719280052E-105, Group74=4.753459309617536E-217, Group78=0.0}	{Group62=4.407413045953632E-103, Group74=3.4700252960208015E-215, Group78=0.0}	289	GO:0090304
[ABCA12, ABCA13, ABCA4, ABCA5, ABCA6, ABCA9, ABCC1, ABCC11, ABCC12, ABCC2, ABCC3, ABCC6, ACACB, ACBD3, ACO1, ACSM1, ACVR2B, ACVRL1, ADCY1, ADCY7, ADRB3, ADSS, AEN, AFF1, AFF2, AFF3, AGAP2, AIFM2, AK5, AKAP1, AKAP9, ALPK1, AOX1, APOA1, APOBEC3Z1, APRT, AQR, ARHGAP28, ARID1B, ARID2, ARL11, ATP10A, ATP11B, ATP13A5, ATP2B3, ATP7B, ATP8B3, BAG3, BAP1, BAZ2B, BMP2K, BPTF, BRCA1, BRCA2, BRF2, CAMK2B, CA…	GO:0097159	[2]	organic cyclic compound binding	{Group62=7.108730719280052E-105, Group71=6.439788822335461E-155}	{Group62=4.407413045953632E-103, Group71=4.5078521756348227E-153}	392	GO:0097159
[ABCA12, ABCA13, ABCA4, ABCA5, ABCA6, ABCA9, ABCC1, ABCC11, ABCC12, ABCC2, ABCC3, ABCC6, ACACB, ACBD3, ACSM1, ACVR2B, ACVRL1, ADAMTS15, ADCY1, ADCY7, ADGRG1, ADSS, AGAP2, AK5, ALPK1, APLP2, APRT, ARHGAP28, ARL11, ATP10A, ATP11B, ATP13A5, ATP2B3, ATP7B, ATP8B3, BMP2K, CAMK2B, CAMKK1, CARNS1, CCT5, CDC42BPG, CHADL, CHD1, CHEK2, CHRD, CHST15, CHTF18, CKM, CL46, COASY, CSNK1E, DAG1, DAPK1, DDX10, DDX…	GO:0097367	[2]	carbohydrate derivative binding	{Group71=6.439788822335461E-155}	{Group71=4.5078521756348227E-153}	179	GO:0097367
[APOA1, ARHGAP28, ARHGEF10L, ARHGEF5, CAMSAP2, CAMSAP3, CCDC155, CCDC88B, CDK5RAP2, CEP192, CLRN1, CORO1B, CSN1S1, DIAPH2, DLC1, EPS8, EZR, FAM171A1, FLNA, FMN2, FOXC2, GBA2, KANK3, KATNB1, KRT17, LATS1, LDB3, LDLR, LOC535297, LOXL3, LOXL4, MAP1S, MYBPC1, MYOM1, NCKAP5L, NDE1, NEBL, NPHS1, OBSL1, PLOD1, SCIN, SHROOM2, SHROOM3, SLK, SORBS3, SPTB, SPTBN2, SREBF1, STMND1, STS, TMSB4, TUBGCP2, TUBGCP…	GO:0097435	[3]	supramolecular fiber organization	{Group55=5.827280359080602E-62}	{Group55=3.379822608266749E-60}	55	GO:0097435
[ABCA4, ACTN3, ADCY1, ADCYAP1, ADGRL3, AKAP5, ARFGAP1, ARID1B, BRINP1, BSN, CAMK2B, CBX6, CDH23, CDHR2, CHRM5, CHRNB3, CLRN1, CLSTN1, CNTNAP1, CNTNAP4, CPLX3, DGKQ, DLG1, ELMOD3, EPHA10, EPS8, FKBP15, FKBP4, GABRG1, GABRQ, GABRR3, GAPDH, GLRA2, GNAO1, GPR179, GRIN2A, GRM5, HRH4, IFT20, IL6ST, INPP5J, KCNA1, KCNA6, KIF1C, LAMP5, LDLR, LOC525592, MAP1S, MAPK8, MAPK8IP2, MPP1, MYCBP2, NPHP4, NRCAM, …	GO:0097458	[2, 3]	neuron part	{Group60=1.9229841053080462E-44}	{Group60=8.845726884417013E-43}	93	GO:0097458
[ABCA12, ABCA5, ACAP2, ACKR1, AMBRA1, ANXA1, AOC3, AP1G2, APOA1, ARRDC3, ASTN1, ATP11B, ATP7B, ATP8B3, AVP, BRCA2, CL46, CLRN1, CLSTN1, CMTM6, CPLX3, CUBN, DAG1, DENND1A, DENND6A, DGKQ, DSC2, ECE2, ENPEP, FASN, FMN2, FYCO1, GAPDH, GBP2, GBP4, GCH1, GNAS, GOSR2, GRN, HYAL1, IGF2R, IST1, LAMP3, LAMP5, LDLR, MARVELD3, MCOLN1, MICALL1, MROH2B, MYO6, NECAP2, NES, NOTCH1, PI4KA, PLAT, PLEKHG5, PPOX, PR…	GO:0097708	[3, 4, 5, 6]	intracellular vesicle	{Group43=4.9024810856391077E-20}	{Group43=1.3726947039789501E-18}	99	GO:0097708
[ABCC1, ABCC3, ABCC6, ACAP2, ACBD3, AIFM2, ANXA1, AP1G2, ARL6IP1, ATP7B, B3GNT5, BCAP31, BET1L, CAMK2B, CCDC155, CHPF, CHST10, CHST12, CHST4, CHST7, CHSY3, CLMN, CMTM6, COG7, CPLX3, CSNK1E, CUX2, DAG1, DAO, ECE2, FUT1, FUT6, FUT7, GALNT10, GALNT12, GALNT18, GALNT3, GALNT5, GALNT6, GAPDH, GBA2, GNPTAB, GOSR2, GRN, HGSNAT, IGF2R, ITFG2, JPH1, LAMP3, LAMP5, LGR5, LOC528098, MCOLN1, MCOLN3, MGAT4A, M…	GO:0098588	[3, 4]	bounding membrane of organelle	{Group54=8.333690007361295E-46}	{Group54=4.0001712035334217E-44}	97	GO:0098588
[ABCC1, ABCC2, ABCC6, ADCY1, AKAP5, AKAP9, ANXA1, ATP7B, CDHR2, CHRM5, CHRNB3, CLSTN1, CNTNAP4, CPLX3, CRB2, CUBN, DAG1, DLC1, DLG1, ENPEP, ENPP3, EPS8, EZR, F2RL2, GABRG1, GLRA2, GRIN2A, GRM5, ITGB3, LAMP5, LDLR, MACF1, MTCL1, MYO6, NOTCH1, PDE2A, PHLPP1, PHLPP2, PKHD1, PROM1, PTPRO, RIMS2, SHROOM2, SHROOM3, SLC22A11, SLC26A10, SLC26A4, SLC26A9, SLC6A18, SORCS3, SPTBN2, SREBF1, SRPX2, STIM1, STX…	GO:0098590	[2, 3, 4, 5, 6]	plasma membrane region	{Group14=2.051114170576605E-15}	{Group14=3.6920055070378887E-14}	62	GO:0098590
[ADAM19, ADGRL3, ANXA1, APOA1, ASTN1, BMP2, BMP5, CAMSAP3, CD27, CD5, CDH10, CDH13, CDH23, CDH9, CDHR2, CDHR3, CELSR1, CELSR2, CELSR3, CLSTN1, CRB1, CRB2, DENND6A, DLG1, DOCK8, DSC2, DSC3, FAT1, IL6ST, ITGB3, KIT, LAMA3, LOC539323, LOXL3, NECTIN2, NRCAM, PCDH20, PCDHA3, PCDHB1, PIEZO1, PLXNB3, PTPRS, RAG1, SDK1, SIRPA, SRPX2, STS, SYK, TENM4, TFRC, TMEM131L, TNFRSF13C, VEZT, VNN1, XG]	GO:0098609	[3]	cell-cell adhesion	{Group44=1.0800964860795366E-30}	{Group44=4.2123762957101925E-29}	55	GO:0098609
[ACAP2, ADCYAP1, ADM2, AGAP2, AKAP9, ALS2CL, AMH, ANKRD54, ANXA1, APLP2, APOA1, ARFGAP1, ARHGAP23, ARHGAP28, ARHGAP30, ARHGAP33, ARHGAP9, ARHGEF10L, ARHGEF16, ARHGEF17, ARHGEF2, ARHGEF28, ARHGEF40, ARHGEF5, ARHGEF7, AVP, BAG3, BMP2, BMP5, BMP8A, CABP4, CCNF, CD27, CER1, COL28A1, COL6A3, CPAMD8, CRB2, CSN2, DAXX, DBF4B, DENND1A, DENND6A, DGKQ, DLC1, DNMBP, DOCK2, DOCK8, EEF1D, ELMOD3, EPS8, FBLN1,…	GO:0098772	[3]	molecular function regulator	{Group63=8.508101798651175E-60}	{Group63=4.679455989258146E-58}	129	GO:0098772
[ACVR2B, ACVRL1, AKAP6, AP1G2, AP4E1, AP5Z1, ARL6IP1, ATP6V0E2, BET1L, BMP2, BOLA-DMA, BOLA-DOA, BOLA-DQA5, BOLA-NC1, C7, C8B, CCDC155, CDH10, CDH13, CDH9, CDHR2, CDHR3, CHCHD6, CHRNB3, CLMN, COX7A1, CPLX3, DAG1, DLG1, DUOX1, EPS8, FOXRED1, GJC1, GJC2, GNAO1, GNAS, GOSR2, GPR156, GRIN2A, IL18R1, IL18RAP, IL6ST, ITGA11, ITGB3, JSP.1, KCNA1, KCNA6, MEP1A, NDUFA10, NDUFAF1, NDUFS1, NDUFS3, NDUFV3, N…	GO:0098796	[2, 3]	membrane protein complex	{Group15=2.7511782767711066E-12}	{Group15=2.476060449093996E-11}	72	GO:0098796
[ABCC1, ABCC3, ABCC6, ACAP2, ADCY1, AIFM2, AKAP5, ANXA1, AP1G2, CCDC155, CLMN, CMTM6, CPLX3, DAG1, DAO, DLC1, ECE2, GAPDH, GOSR2, GRN, HGSNAT, IGF2R, ITFG2, LAMP3, LAMP5, LDLR, LOC525592, MCOLN1, MCOLN3, MICALL1, MIEF2, NECAP2, NES, PDE2A, PEX10, PI4KA, PNPLA8, RASSF9, RETSAT, RILP, SEC16A, SEC16B, SLC22A17, SLC25A17, SNAP47, SNX19, SREBF1, STIM1, SYT1, TFRC, TMEM175, TMEM59, TOMM34, UBAP1L, UNC1…	GO:0098805	[2]	whole membrane	{Group54=8.333690007361295E-46}	{Group54=4.0001712035334217E-44}	62	GO:0098805
[ACTN3, AHNAK, ANXA1, ASPM, BAG3, BFSP1, CAMSAP2, CAMSAP3, CCT5, CDK5RAP2, CDK5RAP3, CFAP206, CLRN1, COL4A1, CORO1B, DNAJB6, EVPL, EZR, FKBP15, FKBP4, FMN2, HSPH1, IGFN1, JPH1, KATNB1, KIF1C, KIF24, KIF27, KIFC2, KRT17, KRT24, KRT39, KRT7, KRT77, KRT79, LDB3, LOC535297, LTBP1, MACF1, MAP1S, MAP9, MYBPC1, MYO18B, MYO6, MYOM1, NCKAP5L, NEBL, NES, OBSL1, ODF2, PRTG, PYROXD1, RADIL, RYR1, SPAG5, STIM…	GO:0099080	[1]	supramolecular complex	{Group49=3.587984735893689E-47}	{Group49=1.7581125205879076E-45}	64	GO:0099080
[ACTN3, AHNAK, ANXA1, ASPM, BAG3, BFSP1, CAMSAP2, CAMSAP3, CCT5, CDK5RAP2, CDK5RAP3, CFAP206, CLRN1, COL4A1, CORO1B, DNAJB6, EVPL, EZR, FKBP15, FKBP4, FMN2, HSPH1, IGFN1, JPH1, KATNB1, KIF1C, KIF24, KIF27, KIFC2, KRT17, KRT24, KRT39, KRT7, KRT77, KRT79, LDB3, LOC535297, LTBP1, MACF1, MAP1S, MAP9, MYBPC1, MYO18B, MYO6, MYOM1, NCKAP5L, NEBL, NES, OBSL1, ODF2, PRTG, PYROXD1, RADIL, RYR1, SPAG5, STIM…	GO:0099081	[2]	supramolecular polymer	{Group49=3.587984735893689E-47}	{Group49=1.7581125205879076E-45}	64	GO:0099081
[ACTN3, AHNAK, ANXA1, ASPM, BAG3, BFSP1, CAMSAP2, CAMSAP3, CCT5, CDK5RAP2, CDK5RAP3, CFAP206, CLRN1, CORO1B, DNAJB6, EVPL, EZR, FKBP15, FKBP4, FMN2, HSPH1, IGFN1, JPH1, KATNB1, KIF1C, KIF24, KIF27, KIFC2, KRT17, KRT24, KRT39, KRT7, KRT77, KRT79, LDB3, LOC535297, LTBP1, MACF1, MAP1S, MAP9, MYBPC1, MYO18B, MYO6, MYOM1, NCKAP5L, NEBL, NES, OBSL1, ODF2, PRTG, PYROXD1, RADIL, RYR1, SPAG5, STIM1, SYNE2…	GO:0099512	[3]	supramolecular fiber	{Group49=3.587984735893689E-47, Group57=4.308926780677676E-120}	{Group49=1.7581125205879076E-45, Group57=2.886980943054043E-118}	63	GO:0099512
[ABCA4, ACTN3, ADCYAP1, ADGRG1, ADGRL3, AFAP1L1, AHI1, AKAP5, AMBRA1, ANLN, ANXA1, ARHGEF7, B9D2, BRINP1, CAMK2B, CBX6, CC2D2A, CCDC151, CDH23, CDHR2, CENPF, CEP164, CFAP206, CFAP221, CFAP54, CFAP69, CHRM5, CHRNB3, CLRN1, CNTNAP1, CNTNAP4, CORO1B, CPLX3, CRB1, DLC1, DLG1, DNAH10, DNAH3, DNAH5, DNAH9, DRC7, ELMOD3, EPHA10, EPS8, EZR, FAM92B, FKBP15, FKBP4, FMN2, GABRG1, GABRQ, GABRR3, GALR3, GLRA2…	GO:0120025	[3, 4]	plasma membrane bounded cell projection	{Group60=1.9229841053080462E-44}	{Group60=8.845726884417013E-43}	130	GO:0120025
[ADCY1, ADCYAP1, ADGRF1, AHI1, ANLN, ARHGEF7, B9D2, BMP5, CAMK2B, CAMSAP2, CAMSAP3, CBX6, CC2D2A, CCDC151, CDH23, CDHR2, CELSR3, CEP135, CEP164, CEP250, CFAP206, CFAP221, CFAP54, CHADL, CLRN1, CNTNAP1, CORO1B, CPNE9, CUX2, DNAH5, DRGX, EPHA10, EPS8, FAM161B, FKBP4, FLNA, GAK, GBX2, IFT20, IMPACT, INPP5J, INTU, IST1, KEL, KIAA0586, KIT, LAMA2, LAMB2, LOC525592, MACF1, MAP1S, MAP4K4, MAPK8IP2, MICA…	GO:0120036	[4]	plasma membrane bounded cell projection organization	{Group77=2.880937145949105E-106}	{Group77=1.814990401947936E-104}	105	GO:0120036
[ABCA4, ACTN3, AHI1, AKAP5, AMBRA1, B9D2, BRINP1, CBX6, CC2D2A, CCDC151, CDHR2, CENPF, CEP164, CFAP206, CFAP54, CFAP69, CHRM5, CNTNAP1, CNTNAP4, CPLX3, DLC1, DNAH10, DNAH3, DNAH5, DNAH9, EPS8, EZR, FAM92B, FKBP15, FKBP4, GABRG1, GNAO1, GPR179, HRH4, IFT20, IL6ST, INPP5J, INTU, KCNA1, KCNA6, KIAA0586, KIF1C, LAMP5, LYZL6, MACF1, MAP1S, MROH2B, MYO6, NEK8, NPHP4, ODF2, ODF2L, PDYN, PHLPP1, PHLPP2, …	GO:0120038	[3, 4, 5]	plasma membrane bounded cell projection part	{Group60=1.9229841053080462E-44}	{Group60=8.845726884417013E-43}	85	GO:0120038
[ACVR2B, ACVRL1, ADAM11, ADAM19, ADAM2, ADAM3A, ADAM7, ADAMDEC1, ADAMTS10, ADAMTS12, ADAMTS13, ADAMTS15, ADAMTS8, ADAMTSL1, ADAMTSL4, ADCYAP1, ALPK1, AMFR, ANKRD54, APLP2, ARHGEF5, ARMT1, ARRDC3, ATG4B, BAP1, BCAP31, BID, BMP2, BMP2K, BRCA1, C1R, C1RL, CAMK2B, CAMKK1, CAPN1, CAPN12, CAPN14, CASP14, CASP9, CCNF, CD27, CDC42BPG, CDK5RAP1, CDK5RAP3, CHEK2, CHFR, CLSPN, COL28A1, COL6A3, CPAMD8, CPXM1…	GO:0140096	[2]	catalytic activity, acting on a protein	{Group73=6.801258577923541E-209}	{Group73=4.89690617610495E-207}	226	GO:0140096
[ACACB, ACSM1, ACTN3, ADAL, ADAMTS12, ADCY1, ADCY7, ADSL, ADSS, ALG12, APOBEC3Z1, APRT, B3GNT5, BMP2, CDADC1, CHPF, CHST4, CHST7, COASY, COG7, DGAT1, DNPH1, EGFLAM, ENO4, ENPP1, FUT1, FUT6, FUT7, GAL3ST2, GALC, GALNT10, GALNT12, GALNT18, GALNT3, GALNT5, GALNT6, GAPDH, GART, GBA2, GNPTAB, GTPBP1, HYAL1, ITIH1, ITIH2, ITIH3, KIT, LARGE1, LARGE2, LOC518161, MANBA, MGAT4A, NGLY1, NPL, NUDT9, P2RX7, P…	GO:1901135	[3]	carbohydrate derivative metabolic process	{Group17=5.994059030034003E-18}	{Group17=1.5584553478088407E-16}	73	GO:1901135
[ABCA12, ABCA13, ABCA4, ABCA5, ABCA6, ABCA9, ABCC1, ABCC11, ABCC12, ABCC2, ABCC3, ABCC6, ACACB, ACBD3, ACSM1, ACVR2B, ACVRL1, ADCY1, ADCY7, ADSS, AGAP2, AIFM2, AK5, ALPK1, AOX1, APRT, ARHGAP28, ARL11, ATP10A, ATP11B, ATP13A5, ATP2B3, ATP7B, ATP8B3, BAG3, BMP2K, CAMK2B, CAMKK1, CARNS1, CCT5, CDC42BPG, CDX1, CHD1, CHEK2, CHFR, CHST15, CHTF18, CKM, COASY, CSNK1E, D2HGDH, DAG1, DAO, DAPK1, DDO, DDX10…	GO:1901265	[3]	nucleoside phosphate binding	{Group71=6.439788822335461E-155}	{Group71=4.5078521756348227E-153}	179	GO:1901265
[ACACB, ACSM1, ACTN3, ACTN4, ACVRL1, ADAL, ADCY1, ADCY7, ADCYAP1, ADGRF1, ADSL, ADSS, AEN, AFF1, AFF2, AFF3, AGAP2, AHI1, AHNAK, AK5, AMDHD1, AOX1, AP5Z1, APBB1, APBB3, APOA1, APOBEC3Z1, APRT, AQR, ARHGEF10L, ARHGEF5, ARID2, BAG3, BAP1, BCL9L, BEND6, BMP2, BMP5, BMP8A, BOD1L1, BOP1, BPTF, BRCA1, BRCA2, BRF2, CBX6, CBX7, CCDC155, CCT5, CDADC1, CDCA5, CDK5RAP1, CDK5RAP2, CDK5RAP3, CDX1, CENPF, CER1…	GO:1901360	[3]	organic cyclic compound metabolic process	{Group74=4.753459309617536E-217, Group78=0.0}	{Group74=3.4700252960208015E-215, Group78=0.0}	335	GO:1901360
[ABCA12, ABCA13, ABCA4, ABCA5, ABCA6, ABCA9, ABCC1, ABCC11, ABCC12, ABCC2, ABCC3, ABCC6, ACACB, ACBD3, ACO1, ACSM1, ACVR2B, ACVRL1, ADCY1, ADCY7, ADSS, AEN, AFF1, AFF2, AFF3, AGAP2, AIFM2, AK5, AKAP1, AKAP9, ALPK1, AOX1, APOBEC3Z1, APRT, AQR, ARHGAP28, ARID1B, ARID2, ARL11, ATP10A, ATP11B, ATP13A5, ATP2B3, ATP7B, ATP8B3, BAG3, BAP1, BAZ2B, BMP2K, BPTF, BRCA1, BRCA2, BRF2, CAMK2B, CAMKK1, CARNS1, …	GO:1901363	[2]	heterocyclic compound binding	{Group62=7.108730719280052E-105, Group71=6.439788822335461E-155}	{Group62=4.407413045953632E-103, Group71=4.5078521756348227E-153}	388	GO:1901363
[ACACB, ACSM1, ACTN3, ACVR2B, ACVRL1, ADAL, ADAM11, ADAM19, ADAM2, ADAM3A, ADAM7, ADAMDEC1, ADAMTS10, ADAMTS12, ADAMTS13, ADAMTS15, ADAMTS8, ADAMTSL1, ADAMTSL4, ADCY1, ADCY7, ADCYAP1, ADI1, ADRB3, ADSL, ADSS, AKAP9, ALG12, ALKBH4, ALPK1, AMDHD1, AMFR, ANKLE2, ANKRD54, ANXA1, AOC3, AOX1, APIP, APLP2, APOA1, APOBEC3Z1, APRT, ARHGEF5, ARMT1, ARRDC3, ART1, ASAH2, ASNSD1, ATG4B, ATP7B, B3GNT5, BAP1, B…	GO:1901564	[3]	organonitrogen compound metabolic process	{Group53=6.801258577923541E-209, Group73=6.801258577923541E-209, Group78=0.0}	{Group53=4.89690617610495E-207, Group73=4.89690617610495E-207, Group78=0.0}	409	GO:1901564
[ADAL, ADAMTS12, AMDHD1, AMFR, AOX1, APOBEC3Z1, ASAH2, BAP1, BCAP31, BHMT, CCNF, CDADC1, CDK5RAP3, CHFR, CSNK1E, CUL9, DACT1, DAO, DDO, DNAJB12, DPYS, ENOSF1, ENPEP, FBXL21, FBXL4, FLNA, FMN2, FOXRED2, GALC, GBA2, GCAT, GPT, HYAL1, IDO1, IDO2, LATS1, LDLR, LOC518161, MANBA, MAT1A, MCCC2, MGC157408, MYCBP2, NGLY1, NUDT9, OAZ1, P2RX7, PAG18, PAG19, PAG8, PDE2A, PLEKHG5, PNPLA8, PSAP, RCN3, RGMA, RI…	GO:1901565	[4]	organonitrogen compound catabolic process	{Group52=1.1364157944396702E-24}	{Group52=3.6365305422069445E-23}	77	GO:1901565
[ACACB, ADAL, ADCY1, ADCY7, ADI1, ADSL, ADSS, ALG12, APIP, APOA1, APRT, ASAH2, ASNSD1, B3GNT5, BHMT, BHMT2, CARNS1, CDADC1, CHPF, CHST7, CKM, CNOT3, COASY, COG7, DAO, DPH1, EEF1D, EEFSEC, EIF2AK3, EIF2AK4, FASTKD2, FPGS, FUT1, FUT6, FUT7, GALNT10, GALNT12, GALNT18, GALNT3, GALNT5, GALNT6, GAPDH, GART, GCH1, GCN1, GH1, GRB7, GRM5, GSPT1, GTPBP1, HYAL1, IDO1, IDO2, IGFBP5, IMPACT, KRT17, LARGE1, LA…	GO:1901566	[4]	organonitrogen compound biosynthetic process	{Group18=2.2820477325175096E-15}	{Group18=3.879481145279766E-14}	93	GO:1901566
[ABHD5, ACACB, ACTN3, ADAL, ADAMTS12, AMDHD1, AMFR, AOX1, APOA1, APOBEC3Z1, ASAH2, BAP1, BCAP31, BHMT, CAPN1, CCNF, CDADC1, CDK5RAP3, CHFR, CSNK1E, CUL9, CYP27B1, DACT1, DAG1, DAO, DCP2, DDO, DHX34, DNA2, DNAJB12, DNPH1, DPYS, ENO4, ENOSF1, ENPEP, ENPP1, ENPP3, ETFA, EXOSC8, FBXL21, FBXL4, FGF23, FLNA, FMN2, FOXRED2, GALC, GAPDH, GBA2, GCAT, GH1, GPT, GTPBP1, HACL1, HAO1, HYAL1, IDO1, IDO2, IMPA2…	GO:1901575	[3]	organic substance catabolic process	{Group52=1.1364157944396702E-24}	{Group52=3.6365305422069445E-23}	122	GO:1901575
[ADCY1, ADCY7, ADCYAP1, ADGRL3, AKAP6, ANO1, ANXA1, BRCA1, BRINP1, CA2, CASP9, CHRM5, COL4A1, CSN1S1, CSN2, CYP27B1, DGKQ, DUOX1, ENPP1, EPS8, FOXC2, GAS6, GCH1, GH1, GHR, GLRA2, GRM5, HRH4, HYAL1, IGFBP5, IL36B, IL36RN, IMPACT, INAVA, IRS4, LDLR, LRP5L, MBD5, NDOR1, NOTCH1, NRIP1, P2RX7, P2RY4, PCK1, PDE2A, PDK4, PPP1R15B, PRKDC, PSAP, RMI1, SDK1, SHMT1, SLC10A3, SLC2A8, SLIT3, SOD2, SORL1, STX2…	GO:1901700	[3]	response to oxygen-containing compound	{Group59=1.87707213409103E-30}	{Group59=7.132874109545914E-29}	63	GO:1901700
[ACVR2B, ACVRL1, AMFR, AQR, ARID1B, BPTF, BRCA1, BRD1, CCNF, CUL9, CWC27, DNA2, DNAH10, DNAH3, DNAH5, DNAH9, DUOX1, ENO4, EXOSC6, EXOSC8, FBXL21, FBXL4, FOXRED1, GNAO1, GNAS, GPATCH1, GTPBP1, IKBKG, KANSL1, MBD2, MCCC2, MUS81, MYO6, NDUFA10, NDUFAF1, NDUFS1, NDUFS3, NDUFV3, NRIP1, PHF10, PIGQ, PIK3C2G, PIK3R5, PLOD1, POLG, POLR3D, POP5, PPP1R15B, PPP2R3A, PPP4R1, RAG1, RNF40, SETD1A, SIN3B, SLX4,…	GO:1902494	[2]	catalytic complex	{Group19=5.682452167387656E-9}	{Group19=2.2729808669550624E-8}	72	GO:1902494
[ACTN3, ADCYAP1, ADGRG1, ADRB3, AKAP1, AKAP5, ANKRD54, APIP, APOA1, ARHGAP28, ARHGEF10L, ARHGEF16, ARHGEF17, ARHGEF2, ARHGEF28, ARHGEF40, ARHGEF5, ARHGEF7, ARRDC3, BCAP31, BID, BMP2, BMP5, BMP8A, BOP1, CD27, CDK5RAP3, CLIC2, CMKLR1, CSN2, DACT1, DGKQ, DLC1, DNMBP, DUSP5, DUSP9, EIF2AK3, EPS8, F10, F2RL2, FGD4, FGD5, FGD6, FGF23, GAS6, GH1, GNAS, GSDME, HRH4, IGFBP5, IKBKE, IKBKG, IL18R1, IL36B, I…	GO:1902531	[4, 5, 6]	regulation of intracellular signal transduction	{Group70=5.800284928916873E-81, Group76=3.1828290232046905E-218}	{Group70=3.5381738066392926E-79, Group76=2.355293477171471E-216}	108	GO:1902531
[ACACB, ACTN3, ACVRL1, ADAMTS12, ADGRG1, ADGRL3, AGAP2, AHI1, ANKRD54, ANXA1, APOA1, ASPM, BEND6, BMP2, BMP5, BOLA-DOA, BRCA1, BRCA2, BRINP1, CAMK2B, CAMSAP2, CD27, CDK5RAP2, CDON, CDX1, CELSR1, CELSR3, CENPF, CER1, CLSTN1, CPNE9, CRB2, CSN2, CUX2, CYP27B1, DACT1, DMP1, ENPP1, EXOSC6, FGF23, FKBP4, FOXC2, GAK, GAS6, GBX2, GH1, HSPB6, HYAL1, IKZF3, IL20, IL6ST, IMPACT, INPP5J, IST1, KEL, KIT, KRT1…	GO:2000026	[3, 4]	regulation of multicellular organismal development	{Group77=2.880937145949105E-106}	{Group77=1.814990401947936E-104}	122	GO:2000026
[ACVRL1, ADGRG1, ANXA1, BMP2, CAMK2B, CAMSAP3, CFAP69, CHRD, CMKLR1, CORO1B, DLC1, DOCK8, DUOX1, FLNA, FOXC2, GAS6, GRB7, GRN, HYAL1, IGFBP5, ITGB3, KIT, LAMA2, LAMA3, MACF1, MAP4K4, MARVELD3, MIIP, MPP1, NISCH, NOTCH1, PLXNB2, PLXNB3, PLXNC1, PLXND1, PTPRR, ROR2, RTN4, SEMA3F, SEMA5A, SEMA6C, SEMA7A, SLK, SORL1, SRPX2, SST, STARD13, STS, SYNE2, TBCCD1, TMSB4, TRIP6, VTN, XG, ZNF609]	GO:2000145	[3, 4, 5]	regulation of cell motility	{Group66=1.6524760194165925E-54}	{Group66=8.592875300966281E-53}	55	GO:2000145
