# Supplementary material for: Whole-genome sequencing provides new insights into genetic mechanisms of tropical adaptation in Nellore (Bos primigenius indicus)
Source: Sci Rep. 2020 Jun 10;10:9412. doi: 10.1038/s41598-020-66272-7 (PMC7287098; doi:10.1038/s41598-020-66272-7)
Supplement: Supplementary file 4 — Supplementary information4. [file 41598_2020_66272_MOESM4_ESM.xlsx]

## Sheet: Gene list 1 - SNPs and INDELs
Gene	chromosome	Gene_name	SNP_variation	SNP_Consequence	INDEL_variation	INDEL_Consequence
ENSBTAG00000000103	29	MRPL23	29_49546901_C/T	stop_gained	29_49546844_C/-	frameshift_variant
ENSBTAG00000000241	13	STAU1	13_77239968_G/T	stop_gained	13_77239864_G/-	frameshift_variant
ENSBTAG00000000566	1	CCDC14	1_68306018_G/A	stop_gained	1_68306073_-/AG	frameshift_variant
ENSBTAG00000000698	17	MYO18B	17_65538048_C/T	stop_gained	17_65595940_C/-	frameshift_variant
ENSBTAG00000000812	19	CD300A	19_56953082_A/C	splice_donor_variant	19_56946951_-/TCGAA	frameshift_variant
ENSBTAG00000000920	19	DNAH17	19_53707563_G/A	splice_acceptor_variant	19_53692628_TT/-	frameshift_variant
ENSBTAG00000000946	18	MEAK7	18_10692342_G/A	stop_gained	18_10695354_C/-	frameshift_variant
ENSBTAG00000000962	6	STAP1	6_83318953_T/G	splice_donor_variant	6_83311205_-/AT	frameshift_variant,splice_region_variant
ENSBTAG00000000987	15	OTOG	15_34899917_G/T	stop_gained	15_34900286_-/TCCAGCCCTTCCCCAGCCTGGAGTTGCCTGCAAG	frameshift_variant
ENSBTAG00000001164	17	ACAD10	17_55441660_C/T	stop_gained	17_55421683_-/TAA	splice_donor_variant
ENSBTAG00000001179	10	TEP1	10_26734043_C/T	stop_gained	10_26715167_-/GCTC	frameshift_variant
ENSBTAG00000001182	4	SEPTIN7	4_61212254_C/T	splice_acceptor_variant	4_61216783_TTATTAG/-	frameshift_variant
ENSBTAG00000001198	4	GIMAP7	4_112958968_A/G	start_lost	4_112958752_CT/-	frameshift_variant
ENSBTAG00000001328	6	SLBP	6_116842258_G/C	splice_donor_variant	6_116841811_GGGG/-/GG	frameshift_variant
ENSBTAG00000001396	21	ADAMTS7	21_30320505_G/T	splice_acceptor_variant	21_30312334_A/-/AA	frameshift_variant
ENSBTAG00000001448	4	INMT	4_65605611_G/A	stop_gained	4_65605634_-/AGTCA	frameshift_variant
ENSBTAG00000001506	6	HTT	6_115710205_A/C	start_lost	6_115707502_A/-	frameshift_variant
ENSBTAG00000001610	19	SLC4A1	19_44077775_A/C	start_lost	19_44073353_-/TCTGGTGCCTGTGCAGAAA	frameshift_variant
ENSBTAG00000001697	1	TRA2B	1_81302599_T/C	splice_donor_variant	1_81302598_-/GCAAAAGAGCGTGCCAATGGAATGGAGCTTGATGGAC	frameshift_variant,splice_region_variant
ENSBTAG00000001877	X	HMGN5	X_71426249_A/T	splice_acceptor_variant	X_71426230_TTT/T/TT/-	frameshift_variant
ENSBTAG00000001903	11	C11H2orf50	11_86650913_G/T/A	stop_gained	11_86650983_GT/-	frameshift_variant
ENSBTAG00000001947	11	ZNF514	11_1965777_G/A	stop_gained	11_1963225_-/T	frameshift_variant
ENSBTAG00000002059	9	MCM9	9_32218546_T/A	stop_lost	9_32218455_-/TTTCA	frameshift_variant
ENSBTAG00000002069	23	BOLA	23_28720889_C/T	stop_gained	23_28720877_C/-	frameshift_variant
ENSBTAG00000002083	25	AUTS2	25_29814978_G/T	stop_gained	25_29813069_-/G/AG/AAAAG/AAAAAG/AAG	frameshift_variant
ENSBTAG00000002084	6	UNC5C	6_29351088_T/C	splice_donor_variant	6_29166477_-/A	frameshift_variant
ENSBTAG00000002215	7	GFPT2	7_889141_G/A	splice_donor_variant	7_887345_-/AAGGCGCATTTGCCTTGGTTTTCAAGAGCATCCACTACCCTGGAGAAGCCGTGGCCACAAGGAGAGGCAGTCCCC/AAGGCGCATTTGCCTTGGTTTTCAAGAGCATCCAC	splice_donor_variant
ENSBTAG00000002275	9	PTP4A1	9_456811_C/T	stop_gained	9_456763_-/TGGA	frameshift_variant
ENSBTAG00000002299	6	SEL1L3	6_45245568_C/T	stop_gained	6_45335970_AA/-/A/AAA	frameshift_variant
ENSBTAG00000002448	14	SNTG1	14_20559326_G/A	start_lost	14_20622699_-/CCCGCAG	frameshift_variant
ENSBTAG00000002559	5	MIOX	5_119796042_C/G	stop_gained	5_119796085_-/C	frameshift_variant
ENSBTAG00000002573	18	UBA2	18_44857964_T/A	splice_donor_variant	18_44847561_T/-	frameshift_variant
ENSBTAG00000002595	4	ABCB5	4_29372673_G/C	splice_acceptor_variant	4_29424520_-/C	frameshift_variant
ENSBTAG00000002739	4	PDE1C	4_64588606_C/T	splice_donor_variant	4_64587686_-/AAAGCCATACAAAGAGGCTTACAAAG	frameshift_variant
ENSBTAG00000002850	19	HEATR9	19_14523719_A/G	splice_acceptor_variant	19_14523322_-/A	frameshift_variant
ENSBTAG00000002890	X	RBM10	X_85554508_A/T	stop_gained	X_85531662_G/-	frameshift_variant
ENSBTAG00000003016	16	PTPN7	16_80421359_A/T	stop_gained	16_80423407_-/GGCTCTGTGCCCGACCCAGACAGACTCGGCTCTGG	frameshift_variant
ENSBTAG00000003061	13	LAMA5	13_54931416_C/T	stop_gained	13_54937884_-/G/GGG/GGGG	frameshift_variant
ENSBTAG00000003228	5	RPL3	5_110750048_G/A	stop_gained	5_110750042_G/-	frameshift_variant
ENSBTAG00000003301	1	NCAM2	1_15552172_C/G	splice_donor_variant	1_15552916_G/-	frameshift_variant
ENSBTAG00000003336	9	TPD52L1	9_26028445_T/C	start_lost	9_26028305_AT/-	frameshift_variant
ENSBTAG00000003345	17	FAT4	17_32390528_G/C	stop_gained	17_32390536_-/GA	frameshift_variant
ENSBTAG00000003358	11	MCFD2	11_29369128_A/G	start_lost	11_29361886_C/-	frameshift_variant
ENSBTAG00000003512	13	MYH7B	13_64300881_G/A	splice_donor_variant	13_64295252_A/-	frameshift_variant
ENSBTAG00000003530	11	DDX31	11_102724697_A/G	splice_donor_variant	11_102660226_GGAGG/-/*	frameshift_variant
ENSBTAG00000003626	2	MYO3B	2_25923995_G/A	splice_donor_variant	2_25923125_CT/-	frameshift_variant
ENSBTAG00000003832	2	MFAP2	2_135613091_C/T	splice_donor_variant	2_135612699_G/-	frameshift_variant
ENSBTAG00000003941	6	AP1AR	6_13272410_A/T	start_lost	6_13245435_AG/-	frameshift_variant
ENSBTAG00000003955	15	MYO7A	15_56592969_G/A	splice_acceptor_variant	15_56584118_TG/-/TGTG	frameshift_variant
ENSBTAG00000003963	11	FER1L5	11_2683927_C/T	splice_donor_variant	11_2673844_-/GGGT	frameshift_variant
ENSBTAG00000004061	1	PP2D1	1_157249032_C/T	start_lost	1_157232561_C/-	frameshift_variant
ENSBTAG00000004124	1	CPOX	1_42897110_C/A	stop_gained	1_42889908_-/CGTCCTCTTCGGAGCTGCTGCCACAACTTCTCCTGGGGAGTGAAGGAGTCATTACAGTG	frameshift_variant,splice_region_variant
ENSBTAG00000004288	23	GSTA4	23_25218139_T/A	stop_gained	23_25218132_-/T/TT	frameshift_variant
ENSBTAG00000004315	3	HDLBP	3_120433850_C/A	splice_donor_variant	3_120428334_A/-	frameshift_variant
ENSBTAG00000004333	3	COPA	3_9385033_A/G	splice_acceptor_variant	3_9386375_-/CTGAGATACGAAAGGACATGAGTGGCCATTATCAGAATGCCCTTTACCTGGGAGAT	frameshift_variant,splice_region_variant
ENSBTAG00000004364	11	THNSL2	11_47867440_T/A	stop_gained	11_47878510_TGTA/-	frameshift_variant
ENSBTAG00000004432	X	CHRDL1	X_59168133_G/C	splice_donor_variant	X_59055968_-/AGAAGTCA	frameshift_variant
ENSBTAG00000004456	15	TECTA	15_31792240_A/C	splice_acceptor_variant	15_31792383_-/CGTAGCAGGG	frameshift_variant
ENSBTAG00000004613	27	CSGALNACT1	27_38141696_G/C	splice_donor_variant	27_38151413_-/AGCCGGCC	frameshift_variant
ENSBTAG00000004653	6	ADGRA3	6_42058805_G/A	stop_gained	6_42116650_GCCCTCGGCGGCGCCGGCCGCCCTCCCG/-	frameshift_variant
ENSBTAG00000004799	4	DENND2A	4_103943600_T/A	stop_gained	4_103943611_CCGCC/-	frameshift_variant
ENSBTAG00000004991	8	ELP1	8_98516259_A/C	splice_donor_variant	8_98479752_-/G	frameshift_variant
ENSBTAG00000005041	11	CIB4	11_72931517_T/A	start_lost	11_72980525_GGGG/GGGGG/-	frameshift_variant
ENSBTAG00000005168	3	CROCC2	3_120230800_G/C	splice_donor_variant	3_120233063_CGCCCAGCTCGTCTGCAGTCACGTGGCCCTTCCCCCGCTAGGTCCC/-	frameshift_variant
ENSBTAG00000005182	23	BoLA	23_27834736_G/C	splice_acceptor_variant	23_27829893_TG/-	frameshift_variant
ENSBTAG00000005365	5	OVCH1	5_80130107_G/T	splice_acceptor_variant	5_80138436_T/-	frameshift_variant
ENSBTAG00000005403	8	ADI1	8_111044175_G/C	stop_lost	8_111044117_-/G	frameshift_variant
ENSBTAG00000005517	2	NOP58	2_90797923_T/A	splice_donor_variant	2_90806689_-/ATAAGGAAAATAA	frameshift_variant,splice_region_variant
ENSBTAG00000005580	3	SZT2	3_102590168_G/A	splice_donor_variant	3_102598900_-/CCCGTGTCCCTGGGCATCCAGA	frameshift_variant
ENSBTAG00000005583	3	HYI	3_102573484_G/A	splice_donor_variant	3_102575622_-/CACCCTCACCTCGAGGCTGGTACTCG	frameshift_variant
ENSBTAG00000005672	13	CDH22	13_74909114_G/T	stop_gained	13_74909131_CA/-	frameshift_variant
ENSBTAG00000005693	19	CCDC43	19_44428564_G/A	stop_gained	19_44428746_-/GATTTGTCAGAACCAGT	frameshift_variant,splice_region_variant
ENSBTAG00000005702	18	CNGB1	18_25862535_C/G	splice_donor_variant	18_25861493_-/T	frameshift_variant
ENSBTAG00000005825	27	NEIL3	27_8532048_G/T	splice_acceptor_variant	27_8575152_-/T	frameshift_variant
ENSBTAG00000005859	5	LALBA	5_31212466_G/C	stop_lost	5_31184117_G/-	frameshift_variant
ENSBTAG00000005961	7	CDC42SE2	7_23160744_T/C	splice_acceptor_variant	7_23075777_-/CGGGGCTATCCGGCCTT/CGGGGCTATCCGGCCTTTG/CGGGGCTATCCGGCCTTTGTGTCCACCAGCTGCATCTGCACGTTGGCGGCCA/CGGGGCTATCCGGCCTTTGTGTCCACCAGCTGCATCTGCACGT	splice_acceptor_variant
ENSBTAG00000005975	23	OARD1	23_14995778_G/A	stop_gained	23_14995796_-/C	frameshift_variant
ENSBTAG00000006031	7	ADGRV1	7_90186377_G/A	splice_donor_variant	7_90343964_T/-	splice_donor_variant
ENSBTAG00000006117	25	FLYWCH1	25_2359079_C/G	stop_gained	25_2358419_AG/-	frameshift_variant
ENSBTAG00000006188	16	USH2A	16_19206156_C/A	stop_gained	16_19096952_T/-	frameshift_variant
ENSBTAG00000006256	5	PTPRO	5_94349221_G/A	stop_gained	5_94452084_-/A	frameshift_variant
ENSBTAG00000006526	13	BCL2L1	13_61269123_C/T	stop_gained	13_61269116_G/-	frameshift_variant
ENSBTAG00000006624	7	SLC36A3	7_62543887_C/T	splice_donor_variant	7_62538650_T/-	splice_acceptor_variant
ENSBTAG00000006702	14	EIF3E	14_56293022_G/A	splice_acceptor_variant	14_56277730_-/CATGTTGGCAGATAAACTGAACATGACTCCAGAAGAAGCTGAAAGGTGGATT	frameshift_variant,splice_region_variant
ENSBTAG00000006718	16	NVL	16_27427962_C/T	splice_acceptor_variant	16_27427915_T/-	frameshift_variant
ENSBTAG00000006743	24	RBBP8	24_33518728_C/A	stop_gained	24_33518402_T/-	frameshift_variant
ENSBTAG00000006748	7	DMXL1	7_34724888_C/G	splice_donor_variant	7_34713305_T/-	frameshift_variant
ENSBTAG00000006841	18	LRRC4B	18_56646177_G/T	stop_gained	18_56645574_-/G	frameshift_variant
ENSBTAG00000006855	26	TDRD1	26_34675297_G/A	splice_donor_variant	26_34692088_-/TG	frameshift_variant
ENSBTAG00000006861	11	C11H2orf73	11_37061375_T/A	stop_gained	11_37061466_AA/-	frameshift_variant
ENSBTAG00000006907	2	NEB	2_44582395_G/T	stop_gained	2_44516944_CGAT/-	frameshift_variant
ENSBTAG00000006921	19	ABCA6	19_61475658_G/T	splice_donor_variant	19_61464046_T/-	frameshift_variant
ENSBTAG00000006954	18	ZNF432	18_57831742_T/A	stop_gained	18_57829284_-/AG	frameshift_variant
ENSBTAG00000006999	18	RYR1	18_48319167_A/G	splice_acceptor_variant	18_48272717_-/A	frameshift_variant
ENSBTAG00000007213	13	SIRPA	13_53220852_C/G/A	splice_acceptor_variant	13_53220680_T/-	frameshift_variant
ENSBTAG00000007217	19	TMEM94	19_56051867_C/T	splice_acceptor_variant	19_56051839_-/G	frameshift_variant
ENSBTAG00000007365	21	NEIL1	21_33465757_G/T	stop_gained	21_33465430_-/GG	frameshift_variant
ENSBTAG00000007433	10	MYO9A	10_18789335_A/G	splice_donor_variant	10_18710768_-/CATAGTT	frameshift_variant
ENSBTAG00000007531	5	NCF4	5_75284020_A/G	stop_lost	5_75282830_T/-	frameshift_variant
ENSBTAG00000007634	27	HOOK3	27_37666471_G/A	stop_gained	27_37666412_-/T	frameshift_variant
ENSBTAG00000007758	9	PDE10A	9_100539380_T/C	stop_lost	9_100539407_-/TTCTT	frameshift_variant
ENSBTAG00000007767	3	TBX15	3_24130846_A/G	start_lost	3_24131010_-/GTCCTCCGCGTCTCCGAGT	frameshift_variant
ENSBTAG00000007779	2	GTF3C3	2_85392927_T/A	start_lost	2_85392924_A/-	frameshift_variant
ENSBTAG00000007870	4	FKBP14	4_66334319_G/T	stop_gained	4_66334319_G/-	frameshift_variant
ENSBTAG00000007948	26	SORCS1	26_27682577_T/C	splice_acceptor_variant	26_27911456_AT/-/*	frameshift_variant
ENSBTAG00000008057	5	PARVG	5_114877876_C/T	stop_gained	5_114877799_G/-	frameshift_variant
ENSBTAG00000008065	5	CDPF1	5_116514425_A/G	stop_lost	5_116514461_CTTTT/-	frameshift_variant
ENSBTAG00000008288	13	ANKRD26	13_17664414_C/T	splice_donor_variant	13_17646640_-/TT	frameshift_variant
ENSBTAG00000008419	15	PDE2A	15_52138714_T/C	splice_acceptor_variant	15_52140887_C/-	frameshift_variant
ENSBTAG00000008471	1	MX2	1_141627747_C/A	stop_gained	1_141628938_-/C	frameshift_variant
ENSBTAG00000008542	4	SSPO	4_112658468_A/G	splice_acceptor_variant	4_112627090_-/CACCGCAGCCCTTG	frameshift_variant
ENSBTAG00000008567	22	DLEC1	22_11509678_G/A	splice_donor_variant	22_11571104_CCCCA/-	frameshift_variant
ENSBTAG00000008635	25	SULT1A1	25_26127361_C/G	splice_donor_variant	25_26127139_T/-	splice_acceptor_variant
ENSBTAG00000008682	27	TLR3	27_16085917_G/T	splice_donor_variant	27_16186985_-/A	frameshift_variant
ENSBTAG00000008717	2	SERPINE2	2_112092895_C/T	splice_acceptor_variant	2_112089768_-/TTGTTGCTGCTGAAGCTTTGGTTCCATCTTCA/TTGTTGCTGCTGAAGCTTTGGTTCCAT	frameshift_variant,splice_region_variant
ENSBTAG00000008774	22	UROC1	22_60465798_A/G/*	start_lost	22_60465829_C/-	frameshift_variant
ENSBTAG00000008936	26	ABCC2	26_20798121_A/G	splice_acceptor_variant	26_20783646_A/-	frameshift_variant
ENSBTAG00000008958	14	NSMAF	14_24811694_G/A	stop_gained	14_24779837_-/G	frameshift_variant
ENSBTAG00000008963	17	CIT	17_55682567_G/A	splice_acceptor_variant	17_55740561_G/-	frameshift_variant
ENSBTAG00000008996	17	SFI1	17_70276010_G/A	stop_gained	17_70236476_GC/-	frameshift_variant
ENSBTAG00000009187	1	DNAJC28	1_2029269_A/T	stop_gained	1_2029309_TTGG/-	frameshift_variant
ENSBTAG00000009337	18	PNMA8A	18_53647760_A/C	start_lost	18_53648959_C/-	frameshift_variant
ENSBTAG00000009438	6	EPHA5	6_81161664_C/G	splice_donor_variant	6_81157915_-/T	frameshift_variant
ENSBTAG00000009471	6	CEP135	6_71357545_G/C	splice_donor_variant	6_71390757_-/G	frameshift_variant
ENSBTAG00000009600	11	STAMBP	11_10802563_T/A	splice_acceptor_variant	11_10793935_-/A	frameshift_variant,splice_region_variant
ENSBTAG00000009725	2	AOX1	2_89108932_T/G	start_lost	2_89171725_C/-	frameshift_variant
ENSBTAG00000009736	29	CDC42BPG	29_43067242_C/A	stop_gained	29_43067285_C/-	frameshift_variant
ENSBTAG00000009739	27	CSMD1	27_2850487_T/C	splice_acceptor_variant	27_2922718_-/CAGAAACTGGTAAATGTGTTCCATTTCTGCAGCACCTCAAACCAGGT	frameshift_variant
ENSBTAG00000009777	2	NUP35	2_13434242_C/A	splice_donor_variant	2_13427841_-/TTTTA	frameshift_variant,splice_region_variant
ENSBTAG00000010073	19	FLOT2	19_20256886_G/A	stop_gained	19_20255821_-/G/GGGGGGGGGGGGG	frameshift_variant
ENSBTAG00000010353	12	ATP7B	12_21367333_T/C	splice_acceptor_variant	12_21349465_-/A/GA	frameshift_variant
ENSBTAG00000010504	4	TBRG4	4_76526559_A/C	splice_acceptor_variant	4_76524687_-/CA	frameshift_variant
ENSBTAG00000010662	17	LIMK2	17_70092015_C/G	splice_donor_variant	17_70080665_AGAA/-	frameshift_variant
ENSBTAG00000010672	12	PCCA	12_77171525_C/T	stop_gained	12_77171534_-/T	frameshift_variant
ENSBTAG00000010774	10	NUSAP1	10_36808328_A/G	splice_acceptor_variant	10_36789772_-/CAGACAAGCTGTTAAGGGCCTTAAAAGCTCATCTTAAAAATGAAGCAAGAAAAGAAAATGAAAATCAGGATGAAA/CAGACAAGCTGTTAAGGGCCTTAAAAGCTCATCTTAAAAATGAAGCAAGAAAAGAAAA	splice_donor_variant
ENSBTAG00000010786	26	TACC2	26_42080467_G/A	splice_donor_variant	26_41977226_C/-	frameshift_variant
ENSBTAG00000011098	5	TTLL8	5_119413274_A/G	stop_lost	5_119413379_GGGGTGGGGGGTAGGGGGTGGGGGCTGG/-	frameshift_variant
ENSBTAG00000011237	23	PKHD1	23_24381188_G/A	splice_donor_variant	23_24445301_G/-	frameshift_variant
ENSBTAG00000011275	5	SCUBE1	5_114098507_T/C	splice_acceptor_variant	5_113989350_TG/-	frameshift_variant
ENSBTAG00000011389	19	TMEM104	19_56608004_G/A	stop_gained	19_56607785_CTGACCCCGTCCT/-	frameshift_variant
ENSBTAG00000011484	22	ZDHHC3	22_54246406_G/A	stop_gained	22_54246580_-/C	frameshift_variant
ENSBTAG00000011527	19	NT5C	19_56318687_G/T	stop_gained	19_56318699_-/CTGCTAGAGCGGAGGGCGG/CTGCTGGAGCGGAGGGCGG	frameshift_variant
ENSBTAG00000011529	1	ATR	1_126489526_C/A	stop_gained	1_126489529_T/-	frameshift_variant
ENSBTAG00000011693	18	LENG9	18_62890034_C/A	stop_gained	18_62889423_-/A	frameshift_variant
ENSBTAG00000011795	22	TXNRD3	22_60417925_G/T	splice_donor_variant	22_60441874_AG/-	frameshift_variant
ENSBTAG00000011896	22	GRIP2	22_57731367_A/G	start_lost	22_57745052_C/-	frameshift_variant
ENSBTAG00000012044	18	RPL13	18_14492494_C/T	stop_gained	18_14492481_-/G	frameshift_variant
ENSBTAG00000012126	11	PNPLA7	11_106493641_C/T	splice_acceptor_variant	11_106517568_AGAC/-	frameshift_variant
ENSBTAG00000012148	11	EHMT1	11_106652751_A/G	splice_acceptor_variant	11_106652788_C/-	frameshift_variant
ENSBTAG00000012205	18	CPT1C	18_56111155_G/A	splice_donor_variant	18_56111014_-/TCTT	frameshift_variant
ENSBTAG00000012273	1	FAM131A	1_82848396_C/A	stop_gained	1_82848132_T/-	frameshift_variant
ENSBTAG00000012565	10	PCNX1	10_82701496_G/A	stop_gained	10_82674326_-/GTGATTTACCTCAGCTGGATAGAGTACTGCTCTTCCCGAAGAGCAAAGGTGG	frameshift_variant
ENSBTAG00000012567	20	TERT	20_71161333_C/T	stop_gained	20_71160208_-/GCGGGG/GCGGGGG/GCGGGGGGGGGG/GCGGGGGGGGG/GCGGGGGGGG	frameshift_variant
ENSBTAG00000012691	27	GTF2E2	27_26760130_T/A	splice_acceptor_variant	27_26760130_-/AGAATTTTGTTTAGAGCCTGATGATCCTCCATGTTCTAGCTTTGCTTTTTTCTTCTT	splice_acceptor_variant
ENSBTAG00000012788	17	COX6A1	17_62743968_T/A	start_lost	17_62744084_T/-	frameshift_variant
ENSBTAG00000012820	15	STX3	15_82997203_C/T	splice_acceptor_variant	15_82996013_G/-	frameshift_variant
ENSBTAG00000012849	12	COL4A1	12_84901794_C/T	splice_acceptor_variant	12_84886159_-/A	frameshift_variant
ENSBTAG00000012939	23	DTNBP1	23_41476208_A/G	splice_acceptor_variant	23_41476214_-/C	frameshift_variant
ENSBTAG00000012989	15	UBE2L6	15_80829791_C/A	start_lost	15_80829354_-/G	frameshift_variant
ENSBTAG00000013023	11	MAP4K4	11_6597354_G/A	splice_donor_variant	11_6581876_-/GGTGAAGCTGGGTAAGTGTGATCTGATGCCCGCCGGGGTGCATCAGATCT/GGTGAAGCTGGGTAAGTGTGATCTGATGCCCACCGGGGTGCATCAGATCTGGTGAAGCTGGGTAAGTGTGATCTGATGCCCGCCGGGGTGCATCAGATCT/GGTGAAGCTGGGTAAGTGTGATCTGATGCCCACCGGGGTGCATCAGATCT	frameshift_variant
ENSBTAG00000013078	4	DNAH11	4_30335188_G/A	splice_acceptor_variant	4_30362028_-/A	frameshift_variant
ENSBTAG00000013099	19	ALDOC	19_20033840_A/C	stop_gained	19_20033892_C/-	frameshift_variant
ENSBTAG00000013162	15	HSPA8	15_33681768_T/C	splice_acceptor_variant	15_33681839_-/T	splice_acceptor_variant
ENSBTAG00000013222	9	CD109	9_13336252_G/A	stop_gained	9_13336596_-/T	frameshift_variant
ENSBTAG00000013329	7	AP1M1	7_6802956_C/T	splice_donor_variant	7_6797872_C/-	frameshift_variant
ENSBTAG00000013333	5	GYS2	5_88657865_A/T	stop_lost	5_88657799_-/T	frameshift_variant
ENSBTAG00000013390	19	PSMB6	19_26565321_G/A	stop_gained	19_26565356_-/TGTCCCCCTTCTTGGGGGTCCCAGCTGGCAATGATGAT	splice_acceptor_variant
ENSBTAG00000013462	X	L1CAM	X_37077363_T/G	stop_lost	X_37087613_C/-	frameshift_variant
ENSBTAG00000013537	14	FER1L6	14_15908671_C/T	splice_donor_variant	14_15987453_-/AT	frameshift_variant
ENSBTAG00000013650	2	SLC66A1	2_133349367_G/A	stop_gained	2_133347482_-/CGGGCTCCAGGGAGAG	frameshift_variant
ENSBTAG00000013676	11	DYNC2LI1	11_26001001_C/G	splice_donor_variant	11_26032678_A/-	frameshift_variant
ENSBTAG00000013723	22	MRPS25	22_57252882_T/C	splice_donor_variant	22_57253323_-/CTGCCGCTCCCTCCGGAGGGTCTCCCTG	frameshift_variant
ENSBTAG00000013761	2	STMN1	2_127182878_T/A	splice_donor_variant	2_127182878_-/ACAAGCACATTGAAGAAGTGCGGAAGAACAAAGAATCCAAAGATCCTGCTGA/ACAAGCACATTGAAGAAGTGCGGAAGAACCAAGAATCCAAAGATCCTGCTGATGAGACTGAAGCCGAC/ACAAGCACATTGAAGAAGTGCGGAAGAACAAAGAATCCAAAGATCC/ACAAGCACATTGAAGAAGTGCGGAAGAACCAAGAATCCAAAGATCCTGCTGATGAGACTGAAGCCGACTAATT	frameshift_variant
ENSBTAG00000013776	13	ITPA	13_52001496_A/T	stop_gained	13_52001393_C/-	frameshift_variant
ENSBTAG00000014059	16	ATP2B4	16_1496325_A/T	stop_gained	16_1496338_-/C	frameshift_variant
ENSBTAG00000014081	11	NBAS	11_83077681_G/T	splice_donor_variant	11_82769914_G/-	frameshift_variant
ENSBTAG00000014225	3	SLC5A9	3_97993449_T/C	start_lost	3_97972042_C/-	frameshift_variant
ENSBTAG00000014306	1	DOP1B	1_148572395_G/T	splice_acceptor_variant	1_148572399_-/TGTGGCCACATTCCCACTTCCTTTAGGAGAGT	frameshift_variant
ENSBTAG00000014402	4	GIMAP8	4_112873524_T/A	stop_gained	4_112858578_CCATC/-	frameshift_variant
ENSBTAG00000014471	8	PALM2	8_99718168_C/T	stop_gained	8_99689616_T/-	frameshift_variant
ENSBTAG00000014541	25	PDGFA	25_42027403_G/A	stop_gained	25_42027345_CCGGC/-	frameshift_variant
ENSBTAG00000014612	20	DOCK2	20_2000464_A/G	splice_acceptor_variant	20_1911550_G/-	frameshift_variant
ENSBTAG00000014691	14	ARFGEF1	14_31305278_G/A	stop_gained	14_31305280_-/A	frameshift_variant
ENSBTAG00000014885	2	MYOM3	2_128804574_G/A	splice_donor_variant	2_128800049_-/GCGGGTGT	frameshift_variant
ENSBTAG00000014966	5	PLXNB2	5_119650450_G/A	stop_gained	5_119640240_-/CCTACAAGAAGATGGTGGAGGAGTGAGTCCCGCACACCCGCCCG	frameshift_variant
ENSBTAG00000014974	7	GRAMD2B	7_27371487_A/G	splice_donor_variant	7_27368602_-/GA	frameshift_variant
ENSBTAG00000015142	10	MAPKBP1	10_37215401_G/A	splice_donor_variant	10_37217735_C/-	frameshift_variant
ENSBTAG00000015264	19	ITGAE	19_24426894_C/G	splice_acceptor_variant	19_24396430_-/AGCAAGTGCCTATTTGTACA	frameshift_variant
ENSBTAG00000015356	4	TAC1	4_15014701_C/A	stop_gained	4_15014586_GA/-	frameshift_variant
ENSBTAG00000015388	18	RPL18	18_55262184_A/T	stop_gained	18_55262251_-/CCAACAGCCTCAGGTAAATGTCCTGGCTCTT	frameshift_variant
ENSBTAG00000015415	2	UNC80	2_97782881_A/G	splice_acceptor_variant	2_97610116_-/CTTCACCAGTGCTGTGAAGCCGGAGA	frameshift_variant
ENSBTAG00000015776	3	MFSD14A	3_43186601_G/A	stop_gained	3_43186676_-/AAGGTTCTGAACCGAAGCCATACCATGCCAGTTGTAATATTTGAAATCCCAGACCCAATAAAATGG	splice_acceptor_variant
ENSBTAG00000015868	12	LIG4	12_83602362_A/G	splice_donor_variant	12_83596030_-/T/C	frameshift_variant
ENSBTAG00000015875	5	FOXM1	5_106889783_C/T	stop_gained	5_106889046_G/-	frameshift_variant
ENSBTAG00000015894	18	WWOX	18_5510166_T/C	stop_lost	18_5510110_T/-	frameshift_variant
ENSBTAG00000015926	6	ABLIM2	6_114339281_C/T	splice_acceptor_variant	6_114379230_-/AC	frameshift_variant
ENSBTAG00000015986	25	NDE1	25_14122471_C/T	splice_donor_variant	25_14119882_-/GCCCTGGAGTCCAAACTTGCTTCCTGCCGGAACTTCGT	frameshift_variant
ENSBTAG00000015988	25	MYH11	25_14171231_C/G	splice_acceptor_variant	25_14166714_-/CA	frameshift_variant
ENSBTAG00000016171	13	COX4I2	13_61199663_C/T	stop_gained	13_61199813_-/GGCC	frameshift_variant
ENSBTAG00000016203	14	ZNF16	14_272863_C/T	splice_donor_variant	14_272976_C/-	frameshift_variant
ENSBTAG00000016204	5	C1RL	5_103274674_A/G	splice_acceptor_variant	5_103279150_-/GACCA	frameshift_variant
ENSBTAG00000016311	10	EIF2S1	10_79271715_G/A	splice_donor_variant	10_79267614_-/AGACCCATCTATTTTGGATAGCTTAGATTTGAATGAAGATGAACGT/AGACCCATCTATTTTGGATA	frameshift_variant,splice_region_variant
ENSBTAG00000016519	23	MBOAT1	23_37737174_G/C	splice_donor_variant	23_37833401_-/C	frameshift_variant
ENSBTAG00000016742	13	WFDC3	13_74564277_G/T	stop_gained	13_74551492_-/GGGGGTG	frameshift_variant
ENSBTAG00000016969	9	ORC3	9_62332777_G/T	start_lost	9_62332718_C/-	splice_acceptor_variant
ENSBTAG00000017060	1	ITGB2	1_144777689_C/T	splice_donor_variant	1_144762441_-/C	splice_donor_variant
ENSBTAG00000017181	29	MACROD1	29_42477942_C/T	stop_gained	29_42477936_-/CCCGGCCCCTC	frameshift_variant
ENSBTAG00000017232	8	KIF13B	8_9598712_G/A	splice_donor_variant	8_9598661_-/CGCTC	frameshift_variant
ENSBTAG00000017584	13	PLCG1	13_69813312_A/T	stop_gained	13_69813322_-/GGAAG	frameshift_variant
ENSBTAG00000017678	18	SPRED3	18_48200592_T/A	splice_donor_variant	18_48200586_-/CCGGCAGCGT	frameshift_variant
ENSBTAG00000017731	14	ZFAT	14_7211756_A/C	stop_lost	14_7126606_-/G	frameshift_variant
ENSBTAG00000017785	X	FRMPD4	X_130881016_A/T	stop_gained	X_130881025_G/-	frameshift_variant
ENSBTAG00000017927	X	EGFL6	X_129884223_C/G	splice_donor_variant	X_129884284_-/T	frameshift_variant
ENSBTAG00000018060	X	WDR13	X_86711500_T/G	splice_donor_variant	X_86711500_-/GAAGCTGACCAAAGCCAAGCGACTGGTGGTACA	splice_donor_variant
ENSBTAG00000018105	22	ACVR2B	22_11848887_C/T	stop_gained	22_11854222_C/-	frameshift_variant
ENSBTAG00000018160	24	LAMA1	24_39961111_A/G	splice_donor_variant	24_39961386_-/AAAGAGTC	frameshift_variant
ENSBTAG00000018237	12	MYO16	12_84263715_G/A	splice_donor_variant	12_84259105_ACCCCCACCCCCCGCCAGCTG/CCCCCACCCCCCGCCAGCTG/-/*	frameshift_variant
ENSBTAG00000018410	12	EBPL	12_19233010_G/A	start_lost	12_19232956_CGGGCCTGCGCGGCGAGGAGG/CCCGGGCCTGCGCGGCGAGGAGG/-	frameshift_variant
ENSBTAG00000018437	8	SMC5	8_46414835_G/A	splice_donor_variant	8_46530514_AT/-	frameshift_variant
ENSBTAG00000018502	2	ARMC9	2_119127671_G/A	stop_gained	2_118973629_-/T	frameshift_variant
ENSBTAG00000018596	10	PTPN21	10_100182984_C/A	stop_gained	10_100172795_-/A	frameshift_variant
ENSBTAG00000018661	19	TMC6	19_54047450_A/G	splice_acceptor_variant	19_54047457_CTAGA/-	frameshift_variant
ENSBTAG00000018669	11	PLB1	11_71192467_C/T	splice_donor_variant	11_71222815_-/CAGGTTGCCCAGCCCTG/CAGGCTGCCCAGCCCTG	frameshift_variant
ENSBTAG00000018674	23	PAK1IP1	23_45417631_G/A	stop_gained	23_45417983_-/A	frameshift_variant
ENSBTAG00000018762	29	SLC22A12	29_42843877_A/T	splice_acceptor_variant	29_42844730_C/-	frameshift_variant
ENSBTAG00000018792	29	SLC22A11	29_42796208_G/A	splice_donor_variant	29_42807899_-/GGGACCTGACTCTGGACGCCCCCCAGGGGTTCCCACTCCTCCCTGGGACAGGGGC	frameshift_variant
ENSBTAG00000018838	4	IQCA1L	4_113778299_A/C	splice_donor_variant	4_113777844_-/G	frameshift_variant
ENSBTAG00000018863	27	PRIMPOL	27_15078837_A/C	splice_acceptor_variant	27_15119006_-/C	frameshift_variant
ENSBTAG00000018996	9	PRKN	9_97005283_G/A	splice_donor_variant	9_96966977_G/-	frameshift_variant
ENSBTAG00000019049	19	AATK	19_51567509_T/C	start_lost	19_51576086_-/G	frameshift_variant
ENSBTAG00000019265	4	AGK	4_104924634_A/C	splice_acceptor_variant	4_104855837_TT/-	frameshift_variant
ENSBTAG00000019386	23	BOLA-NC1	23_28552051_C/A	splice_acceptor_variant	23_28549995_T/-	frameshift_variant
ENSBTAG00000019391	19	OR1P1	19_23981601_G/A	splice_acceptor_variant	19_23978241_-/G	frameshift_variant
ENSBTAG00000019454	10	ANGEL1	10_88057090_C/G	splice_donor_variant	10_88061346_-/G	frameshift_variant
ENSBTAG00000019457	7	MRPL22	7_66144074_C/T	stop_gained	7_66130923_-/AAATCTACCATTGTCGAAGACAAA/AAATC/AAA	splice_donor_variant
ENSBTAG00000019588	23	BLA-DQB	23_25674214_G/T	stop_gained	23_25674150_-/CC	frameshift_variant
ENSBTAG00000019732	8	GLRA3	8_6975757_G/A	splice_donor_variant	8_7124205_-/T	frameshift_variant
ENSBTAG00000019755	28	REEP3	28_19629748_T/A	start_lost	28_19630023_T/-	frameshift_variant
ENSBTAG00000019853	19	SMURF2	19_48778477_T/C	start_lost	19_48778457_A/-/AA	frameshift_variant
ENSBTAG00000019855	X	MAP3K15	X_123757722_C/T	splice_donor_variant	X_123757545_C/-	frameshift_variant
ENSBTAG00000019869	17	DGCR8	17_72989472_G/A	stop_gained	17_72989385_C/-	frameshift_variant
ENSBTAG00000019884	18	PKD1L3	18_39106030_G/A	splice_acceptor_variant	18_39162739_-/G	frameshift_variant
ENSBTAG00000020116	23	JSP.1	23_28664810_C/T	splice_donor_variant	23_28664895_-/C	frameshift_variant
ENSBTAG00000020136	X	CASK	X_102069161_G/T	stop_lost	X_102060691_AAAA/-	frameshift_variant
ENSBTAG00000020238	9	RIMS1	9_11355857_G/A	splice_acceptor_variant	9_11354870_TATGTATGTG/-/TG	frameshift_variant
ENSBTAG00000020305	11	TOR1A	11_100204694_C/T	stop_gained	11_100204816_-/C/CCCCCCCCCCCCCCCC	frameshift_variant
ENSBTAG00000020385	8	ALDH1B1	8_62430632_T/C	start_lost	8_62432972_T/-	frameshift_variant
ENSBTAG00000020431	19	DERL2	19_26078632_G/A	splice_acceptor_variant	19_26073479_-/G	frameshift_variant
ENSBTAG00000020520	19	RASD1	19_34820448_C/A	stop_gained	19_34820646_CA/-	frameshift_variant
ENSBTAG00000020530	12	MTIF3	12_32485588_T/A	stop_gained	12_32485602_GAGGCTGCGT/-	frameshift_variant
ENSBTAG00000020783	23	MAPK14	23_9989506_A/T	start_lost	23_9970494_-/CGCG	frameshift_variant
ENSBTAG00000020788	8	SLC18A1	8_67282318_C/T	splice_donor_variant	8_67231960_-/C	frameshift_variant
ENSBTAG00000021069	8	PBK	8_10984655_G/A	splice_donor_variant	8_10974564_-/TATCTGCACCAAGATAAGAAACTGCTCCATGGAGATATAAA	frameshift_variant,splice_region_variant
ENSBTAG00000021262	17	SNRPD3	17_71509967_A/G	splice_donor_variant	17_71511879_-/C	frameshift_variant
ENSBTAG00000021318	21	SCAMP5	21_33700320_C/T	stop_gained	21_33702438_-/A	frameshift_variant
ENSBTAG00000021381	23	DAAM2	23_13788859_T/G	splice_donor_variant	23_13808778_-/C	frameshift_variant
ENSBTAG00000021390	22	TMEM89	22_51263013_T/A	stop_lost	22_51263002_CCCA/-	frameshift_variant
ENSBTAG00000021414	10	TMCO5B	10_29349440_G/A	splice_donor_variant	10_29346399_G/-	frameshift_variant
ENSBTAG00000021428	24	CNDP1	24_3985845_G/A	stop_gained	24_3989593_-/G	frameshift_variant
ENSBTAG00000021455	29	CFL1	29_43973723_T/C	splice_acceptor_variant	29_43973723_-/CGTCAGCTTCTTCT/CGTCAGCTTCTTCTTGATGGCGTCCTTGGAGCTGGCATAGATCA	splice_acceptor_variant
ENSBTAG00000021483	15	OLFML1	15_45220176_G/A	stop_gained	15_45220102_-/AC	frameshift_variant
ENSBTAG00000021547	3	CFAP57	3_102787543_T/C	splice_acceptor_variant	3_102770416_C/-	frameshift_variant
ENSBTAG00000021643	22	EFCAB12	22_56334746_G/A	splice_acceptor_variant	22_56334313_-/CCGCAACAGAGGG	frameshift_variant
ENSBTAG00000021803	5	GRAMD4	5_116849154_G/A	splice_donor_variant	5_116852631_GTGGGCGCGGGAGCCCCCTGGGCAGACCA/-	frameshift_variant
ENSBTAG00000021972	20	DNAH5	20_59399847_G/T	splice_donor_variant	20_59239940_C/-	frameshift_variant
ENSBTAG00000022394	29	SAA2	29_26458694_C/T	stop_gained	29_26461153_-/G	frameshift_variant
ENSBTAG00000022807	18	KIR3DS1	18_62594306_G/C	stop_gained	18_62588869_A/-	frameshift_variant
ENSBTAG00000022825	25	BRI3	25_37744364_G/A	stop_gained	25_37744376_AG/-	frameshift_variant
ENSBTAG00000022886	28	RYR2	28_10282980_C/A	splice_donor_variant	28_9911650_A/-	frameshift_variant
ENSBTAG00000022917	26	FANK1	26_45444547_C/T	stop_gained	26_45505000_-/T	frameshift_variant
ENSBTAG00000023028	28	WDFY4	28_43253996_T/C	splice_donor_variant	28_43149722_-/GCCTCATGGCTGAGGACAAGCT	frameshift_variant
ENSBTAG00000023144	16	PTPRC	16_77609327_A/T	stop_gained	16_77609354_AAGC/-	frameshift_variant
ENSBTAG00000023177	16	CFH	16_6215787_A/G	splice_donor_variant	16_6317363_AAA/AAAA/-/AAAAAAAAA/AAAAAA/AAAAAAAAAAA/AAAAAAAAAA	frameshift_variant
ENSBTAG00000023806	4	COBL	4_4879249_A/T	splice_acceptor_variant	4_4679677_TTTT/TT/T/-/TTTTT	frameshift_variant
ENSBTAG00000024169	23	POM121L2	23_31238320_C/T	stop_gained	23_31238011_-/G	frameshift_variant
ENSBTAG00000024643	1	VEPH1	1_110113704_A/G	start_lost	1_110113714_-/C	frameshift_variant
ENSBTAG00000024663	16	LAD1	16_80923535_C/T	stop_gained	16_80923591_ACCT/-	frameshift_variant
ENSBTAG00000024688	9	PHIP	9_18570863_G/A	stop_gained	9_18556161_-/AT	frameshift_variant
ENSBTAG00000024751	9	ULBP17	9_87182883_C/T	stop_gained	9_87182801_-/T	frameshift_variant
ENSBTAG00000024915	19	SECTM1A	19_50329536_C/T	splice_acceptor_variant	19_50304608_A/-	frameshift_variant
ENSBTAG00000025071	7	TENM2	7_79956948_T/C	start_lost	7_80211610_CAATCCA/-	frameshift_variant
ENSBTAG00000025210	12	COL4A2	12_85145939_C/A	splice_donor_variant	12_85044440_TT/-	frameshift_variant
ENSBTAG00000025211	12	ING1	12_85262942_C/T	stop_gained	12_85262927_-/C	frameshift_variant
ENSBTAG00000025403	10	TTLL5	10_86919047_C/T	stop_gained	10_86918982_-/AGGT	frameshift_variant
ENSBTAG00000025667	8	ASTN2	8_105814981_C/T	splice_donor_variant	8_105919482_-/AG	frameshift_variant
ENSBTAG00000025830	8	R3HCC1	8_70411823_C/T	stop_gained	8_70412019_-/TTGGTCTT	frameshift_variant
ENSBTAG00000025856	10	JMY	10_10374319_A/G	splice_acceptor_variant	10_10374289_-/A	frameshift_variant
ENSBTAG00000026428	8	ATP6V0C	8_17434726_G/C	stop_gained	8_17435138_C/-	frameshift_variant
ENSBTAG00000027020	2	COL5A2	2_7294815_A/T	splice_acceptor_variant	2_7303955_-/A	frameshift_variant
ENSBTAG00000027181	24	LAMA3	24_32782423_C/T	splice_donor_variant	24_32825966_-/TGGGGCCACCGGCCACCCCTGCAGCCCCG	frameshift_variant
ENSBTAG00000027924	20	SNX18	20_24548951_G/A	stop_gained	20_24573922_TG/-	frameshift_variant
ENSBTAG00000027991	11	ANAPC1	11_567824_G/A	splice_donor_variant	11_613121_-/G	frameshift_variant
ENSBTAG00000030168	19	MIF4GD	19_56222605_A/T	stop_gained	19_56222601_CT/-	frameshift_variant
ENSBTAG00000030423	5	CLEC1B	5_99913026_G/T	splice_acceptor_variant	5_99913054_T/-	frameshift_variant
ENSBTAG00000030518	7	ECSCR	7_50722816_C/G	splice_donor_variant	7_50728992_-/CTCTGAGTGGAAG	frameshift_variant
ENSBTAG00000030847	15	GLYATL2	15_82188019_C/G	splice_acceptor_variant	15_82122922_G/-	frameshift_variant
ENSBTAG00000031119	15	OR4S1	15_77972559_C/T	stop_gained	15_77972691_-/TTTT	frameshift_variant
ENSBTAG00000031299	15	TTC17	15_73461112_C/A	stop_gained	15_73461143_-/G	frameshift_variant
ENSBTAG00000031874	23	ZNF165	23_30593009_C/T	splice_acceptor_variant	23_30588987_TT/-	frameshift_variant
ENSBTAG00000032071	3	SYCP1	3_28485803_T/C	splice_acceptor_variant	3_28429116_AA/AAA/-/AAAA/AAAAA	frameshift_variant
ENSBTAG00000032428	5	OR10AD1	5_32096777_G/A	stop_gained	5_32096727_-/GCCCAGATCC	frameshift_variant
ENSBTAG00000033107	20	OSMR	20_35549619_C/T	splice_donor_variant	20_35523856_-/T	frameshift_variant
ENSBTAG00000033182	27	HGSNAT	27_37764076_T/C	start_lost	27_37789352_C/-	frameshift_variant
ENSBTAG00000033669	22	IL17RC	22_16833633_G/A	stop_gained	22_16839786_C/-	frameshift_variant
ENSBTAG00000033890	17	PRAME	17_71014638_G/T/A	stop_gained	17_71014137_-/A	frameshift_variant
ENSBTAG00000034442	1	LNP1	1_44723900_T/G	splice_donor_variant	1_44723900_-/GACCTGAGAGCAGAAAGGAGAGAAATGAGAGAGAA	frameshift_variant
ENSBTAG00000034626	8	FBXO16	8_10293205_G/A	stop_gained	8_10269719_-/TG	frameshift_variant
ENSBTAG00000034681	19	CA10	19_721670_C/G	splice_donor_variant	19_576035_-/CTGTG	frameshift_variant
ENSBTAG00000034925	9	KHDC3L	9_12754096_C/T	stop_gained	9_12753968_CACCCAG/-	frameshift_variant
ENSBTAG00000034939	23	BTNL2	23_25871798_C/T	stop_gained	23_25873979_T/-	frameshift_variant
ENSBTAG00000035782	25	METTL22	25_7522821_A/G	start_lost	25_7521391_-/A	frameshift_variant
ENSBTAG00000035907	X	DDX3X	X_102221736_C/T	splice_acceptor_variant	X_102222160_A/-	frameshift_variant
ENSBTAG00000035958	8	RHOBTB2	8_70306195_G/C	splice_donor_variant	8_70313535_C/-	frameshift_variant
ENSBTAG00000035995	21	TNFAIP2	21_67816857_T/A	stop_gained	21_67816983_-/GGCGGCGGCGGCGGGGG	frameshift_variant
ENSBTAG00000036016	15	FAM111B	15_82243029_T/A	start_lost	15_82243133_GACGCGCCGGGCGCGCGTCTCCC/-	frameshift_variant
ENSBTAG00000036087	9	ARMC2	9_41196871_G/A	stop_gained	9_41208355_-/CGCCTCCTTCTTTTAGGATGAGTCGCTTGTCTCTATCCACTG	splice_acceptor_variant
ENSBTAG00000036282	5	CCDC59	5_11903196_T/A	stop_gained	5_11903113_A/-	frameshift_variant
ENSBTAG00000038128	23	BOLA-DQA5	23_25636943_G/T	stop_gained	23_25637828_TTTG/ACTTTG/-	frameshift_variant
ENSBTAG00000038234	10	BHMT2	10_10153010_G/A	splice_acceptor_variant	10_10154490_-/G	frameshift_variant
ENSBTAG00000038426	3	CD1B	3_11716257_G/A	stop_gained	3_11715334_AT/-	frameshift_variant
ENSBTAG00000038733	10	EFS	10_21561215_T/A	splice_donor_variant	10_21565553_-/A	frameshift_variant
ENSBTAG00000038878	2	AOX4	2_89291289_G/A	splice_acceptor_variant	2_89353306_-/TTTCACCCTGAGTAGCCCAGCA	frameshift_variant
ENSBTAG00000038920	10	VPS13C	10_48116721_G/A	splice_donor_variant	10_48107041_-/TTAA	frameshift_variant
ENSBTAG00000038929	13	BCAS4	13_78808497_T/C	stop_lost	13_78783348_-/GCCTGCGAGAGGGCCCCGTGGTCCCGCTCGGCCTGGAGCACGT	frameshift_variant
ENSBTAG00000039110	15	OR8U1	15_79679984_G/T	stop_gained	15_79680316_-/TATTTCTGCCATCCTGAAGATGCGCTCCGCTGAAGGCAGACAC	frameshift_variant
ENSBTAG00000039133	22	C22H3orf49	22_37624923_T/G	splice_acceptor_variant	22_37630992_GG/-	frameshift_variant
ENSBTAG00000039246	7	TRIM11	7_2632097_A/G	start_lost	7_2632130_A/-	frameshift_variant
ENSBTAG00000039520	13	SIRPB1	13_53457547_A/G	splice_acceptor_variant	13_53457707_-/GT	frameshift_variant
ENSBTAG00000039930	7	OR2G2	7_40932456_T/C	start_lost	7_40932488_AT/-	frameshift_variant
ENSBTAG00000040033	7	OR2AJ1	7_41682256_C/T	stop_gained	7_41682591_T/-	frameshift_variant
ENSBTAG00000040040	4	TAS2R40	4_106631958_G/A	stop_gained	4_106632407_T/TT/-	splice_donor_variant
ENSBTAG00000040490	13	CCDC3	13_11479934_C/T	stop_gained	13_11479962_AC/-	frameshift_variant
ENSBTAG00000040504	10	TRAV16	10_25060683_C/T	stop_gained	10_25060449_AG/-	frameshift_variant
ENSBTAG00000043996	14	SAMD12	14_45645606_G/C	splice_donor_variant	14_45885139_-/CC	frameshift_variant
ENSBTAG00000044055	2	THSD7B	2_60224285_C/A	splice_donor_variant	2_60152396_-/CAATAAAATGC	frameshift_variant
ENSBTAG00000044111	1	EPHA6	1_41410575_T/C	start_lost	1_41410663_-/G	frameshift_variant
ENSBTAG00000044160	20	MCCC2	20_9980097_A/C	stop_gained	20_9932557_-/AT	frameshift_variant
ENSBTAG00000045610	5	CACNA1I	5_110994200_A/G	splice_acceptor_variant	5_111079441_-/TG	frameshift_variant
ENSBTAG00000045739	15	OR5R1	15_79720933_A/T	stop_gained	15_79721114_-/A	frameshift_variant
ENSBTAG00000045782	X	BMP15	X_88809796_C/T	stop_gained	X_88809754_C/-	frameshift_variant
ENSBTAG00000045789	16	TNNT2	16_80935659_G/T	stop_gained	16_80936797_-/AATT	frameshift_variant
ENSBTAG00000045795	18	KIR2DS1	18_62758718_C/T	splice_donor_variant	18_62754743_TCGAATT/-	frameshift_variant
ENSBTAG00000045832	24	PHLPP1	24_61195624_G/C	splice_acceptor_variant	24_61054502_CT/-	frameshift_variant
ENSBTAG00000045834	29	RASSF7	29_50732933_G/A	stop_gained	29_50734439_C/-	frameshift_variant
ENSBTAG00000045877	X	TSC22D3	X_56331224_G/A	stop_gained	X_56396315_GAATCCCTGA/-	frameshift_variant
ENSBTAG00000045895	16	NFASC	16_2674616_T/C	start_lost	16_2674668_-/G	frameshift_variant
ENSBTAG00000045948	3	CSF2RA	3_119428484_G/C	splice_acceptor_variant	3_119425849_-/T	frameshift_variant
ENSBTAG00000046083	17	ZNF280A	17_71000228_G/T	stop_gained	17_71000728_A/-	frameshift_variant
ENSBTAG00000046152	4	MGAM	4_105466622_A/G	splice_acceptor_variant	4_105313145_GT/-	frameshift_variant
ENSBTAG00000046257	4	GIMAP4	4_113067701_A/T/G	stop_gained	4_113067679_-/C	frameshift_variant
ENSBTAG00000046454	2	DYTN	2_94944619_G/T	stop_gained	2_94985960_CACAGAG/-	frameshift_variant
ENSBTAG00000046609	5	DPPA3	5_101334567_G/T	splice_donor_variant	5_101334564_-/AGGTTGCCACTCAACTCTCTGA	frameshift_variant
ENSBTAG00000046805	18	CYP2F1	18_50077311_T/A	stop_gained	18_50069502_TGGC/-	frameshift_variant
ENSBTAG00000047331	17	GYPB	17_14115670_C/A	splice_acceptor_variant	17_14115658_G/-	frameshift_variant
ENSBTAG00000047491	16	CACNA1S	16_79658485_C/T	splice_acceptor_variant	16_79635549_G/-	frameshift_variant
ENSBTAG00000047613	6	HTRA3	6_114593980_T/C	start_lost	6_114594004_CA/CACA/-	frameshift_variant
ENSBTAG00000047648	16	SYT2	16_80129808_A/C	splice_acceptor_variant	16_80129586_CGGA/-	frameshift_variant
ENSBTAG00000047902	9	ULBP21	9_87053072_C/T	stop_gained	9_87051012_AC/-	frameshift_variant
ENSBTAG00000047998	11	COL5A1	11_105397717_C/A	stop_gained	11_105397713_T/-	frameshift_variant
ENSBTAG00000048236	10	TRAV24	10_23697582_A/C/*	stop_lost	10_23697582_AA/-	frameshift_variant
ENSBTAG00000048246	2	DPP4	2_34403993_A/G	start_lost	2_34383592_GT/-	frameshift_variant
ENSBTAG00000048397	2	PRSS56	2_120166066_C/T	stop_gained	2_120163750_-/GCGT	frameshift_variant
ENSBTAG00000049861	5	WC1	5_102790526_T/C	splice_acceptor_variant	5_102768113_-/G	frameshift_variant
ENSBTAG00000050101	10	NRXN3	10_89778375_C/T	start_lost	10_90172276_T/-	frameshift_variant
ENSBTAG00000050195	7	FAM172A	7_93233109_T/A	splice_acceptor_variant	7_93386402_C/-	frameshift_variant,splice_region_variant
ENSBTAG00000050603	5	WC1.3	5_102686811_A/G	splice_donor_variant	5_102686830_-/A/G	frameshift_variant
ENSBTAG00000050719	2	PLA2G2D1	2_132599747_G/A	start_lost	2_132601869_CC/-	frameshift_variant
ENSBTAG00000050888	15	DNAJC24	15_62213885_A/G	stop_lost	15_62213795_G/-	frameshift_variant
ENSBTAG00000050914	1	CYYR1	1_9980355_G/A	stop_gained	1_9989148_T/-/TT/TTT	frameshift_variant
ENSBTAG00000051083	2	WNT4	2_130697947_C/T/G	stop_gained	2_130697550_CTGGCACA/-	frameshift_variant
ENSBTAG00000051212	18	TMEM86B	18_62229687_T/C	start_lost	18_62230180_CG/-	frameshift_variant
ENSBTAG00000051224	X	ARSD	X_138675914_C/A	stop_gained	X_138668371_AAAG/-	frameshift_variant
ENSBTAG00000051330	5	WC-7	5_102063276_G/T	splice_donor_variant	5_102040944_A/-	frameshift_variant
ENSBTAG00000051374	5	TAS2R7	5_98785836_T/A	stop_lost	5_98785832_T/-	frameshift_variant
ENSBTAG00000051545	23	H2B	23_7210627_A/T	stop_gained	23_7210600_A/-	frameshift_variant
ENSBTAG00000051659	15	OR51B4	15_48307634_G/C	splice_acceptor_variant	15_48308270_T/-	frameshift_variant
ENSBTAG00000051862	28	ZNF37A	28_12882334_C/T	stop_gained	28_12882068_CT/-	frameshift_variant
ENSBTAG00000052298	21	GABRG3	21_5187034_G/A	splice_donor_variant	21_5189974_AAAAAA/-/AA/AAA/AAAAAAAAA/A	frameshift_variant
ENSBTAG00000052336	18	ZIM3	18_64375491_C/G	splice_acceptor_variant	18_64375036_G/-	frameshift_variant
ENSBTAG00000052355	5	WC1-12	5_102220480_C/T	stop_gained	5_102220470_-/ATCTCACACTTTCTGTGAGCCAGGAATTGACA	frameshift_variant
ENSBTAG00000052606	15	TRIM5	15_47831126_A/C	stop_gained	15_47831118_GT/-	frameshift_variant
ENSBTAG00000052738	5	OR2AP1	5_57674470_G/A	stop_gained	5_57673839_ACTCC/-	frameshift_variant
ENSBTAG00000052800	26	PNLIPRP1	26_36992549_C/T	splice_donor_variant	26_36992461_A/-	frameshift_variant
ENSBTAG00000052909	11	C8G	11_105985844_C/T	stop_gained	11_105986147_CGTCCTGCCCTGCGGGTCCCCTCGCCCTGCCCTGCGGGTCCCCT/-	frameshift_variant
ENSBTAG00000053435	10	OR4F15	10_27970671_T/C	start_lost	10_27971498_T/-	frameshift_variant
ENSBTAG00000053485	22	ZNF619	22_13309111_A/G	splice_acceptor_variant	22_13309955_TG/-	frameshift_variant
ENSBTAG00000053542	15	MMP12	15_5759349_T/A	splice_donor_variant	15_5767182_-/C	frameshift_variant
ENSBTAG00000053557	27	DEFB4A	27_7140758_A/G	stop_lost	27_7139122_-/GT	frameshift_variant
ENSBTAG00000053583	5	RBX1	5_112163972_C/T	stop_gained	5_112174120_C/-	frameshift_variant
ENSBTAG00000053869	X	IL1RAPL1	X_113763941_A/C	stop_gained	X_113764295_-/CGGC	frameshift_variant
ENSBTAG00000053873	23	RRP36	23_16663694_T/C	splice_donor_variant	23_16661728_-/ACACGTCTCACATGTCATTTGAGGAGCTGTTGGAATTGCAAAGCCAA	frameshift_variant,splice_region_variant
ENSBTAG00000053896	14	TOP1MT	14_1297768_C/T	splice_donor_variant	14_1288047_TTTTACA/-	frameshift_variant
ENSBTAG00000054062	11	CNGA3	11_3611886_G/A	splice_donor_variant	11_3608361_-/AGCCTGCCGCCTGCCGGGGGATCCTGTCCTGCCT	frameshift_variant
ENSBTAG00000054063	3	CD1A	3_11860441_C/T	stop_gained	3_11859960_G/-	frameshift_variant
ENSBTAG00000054245	5	CD163L1	5_103036832_C/A	splice_donor_variant	5_103027220_G/-	frameshift_variant
ENSBTAG00000054342	23	MIC1	23_27910255_C/T	splice_donor_variant	23_27906377_C/-	frameshift_variant
ENSBTAG00000054741	18	KIR3DL1	18_62555723_T/A/C	splice_acceptor_variant	18_62557762_GA/-	frameshift_variant
ENSBTAG00000054915	4	OR9A4	4_105142749_C/T	stop_gained	4_105142669_T/-	frameshift_variant
ENSBTAG00000055011	6	FAM200B	6_110858110_C/G	stop_gained	6_110858138_A/-	frameshift_variant
ENSBTAG00000055050	8	TPO	8_112206430_C/T	stop_gained	8_112197330_T/-	frameshift_variant

## Sheet: Gene list 2 - Fixed variants
Gene	Chromosome	Gene_start_bp	Gene_end_bp	Gene_name	SNP_variation	SNP_Consequence
ENSBTAG00000000015	5	74905031	74919112	FOXRED2	5_74918355_A/G	missense_variant
ENSBTAG00000000029	19	45222278	45251778	LYZL6	19_45222560_G/A	missense_variant
ENSBTAG00000000029	19	45222278	45251778	LYZL6	19_45222551_T/C	stop_lost
ENSBTAG00000000030	19	45209905	45220950	RDM1	19_45210248_T/G	missense_variant
ENSBTAG00000000030	19	45209905	45220950	RDM1	19_45220257_A/G	missense_variant
ENSBTAG00000000037	20	14466137	14726313	CWC27	20_14577645_A/T	missense_variant
ENSBTAG00000000044	19	50953006	50956142	MYADML2	19_50953957_A/G	missense_variant
ENSBTAG00000000054	11	103832673	103855230	SNAPC4	11_103852904_A/G	missense_variant
ENSBTAG00000000077	5	111674844	111692267	ADSL	5_111685421_G/A	missense_variant
ENSBTAG00000000080	18	55124924	55130987	GRWD1	18_55128008_A/G	missense_variant
ENSBTAG00000000113	3	14781460	14813371	ARHGEF2	3_14810548_T/C	missense_variant
ENSBTAG00000000175	6	59106229	59159354	N4BP2	6_59134118_T/G	missense_variant
ENSBTAG00000000184	11	47433953	47515738	EIF2AK3	11_47483541_G/A	missense_variant
ENSBTAG00000000211	X	133143241	133282793	SHROOM2	X_133184665_A/G	missense_variant
ENSBTAG00000000220	22	1485764	1600233	NEK10	22_1578239_A/G	missense_variant
ENSBTAG00000000250	8	102631185	102634313	HDHD3	8_102631816_G/A	missense_variant
ENSBTAG00000000290	1	84108412	84205584	ATP11B	1_84180442_T/C	missense_variant
ENSBTAG00000000330	18	55910374	55924829	ALDH16A1	18_55920027_T/C	missense_variant
ENSBTAG00000000345	25	35463189	35468712	CLDN15	25_35467893_G/A	missense_variant
ENSBTAG00000000362	10	102974981	103055496	SPG11	10_103023540_C/T	missense_variant
ENSBTAG00000000362	10	102974981	103055496	SPG11	10_103051062_G/C	missense_variant
ENSBTAG00000000369	5	94125186	94321587	EPS8	5_94298382_T/C	missense_variant
ENSBTAG00000000406	3	14232918	14240979	GPATCH4	3_14233981_G/A	missense_variant
ENSBTAG00000000410	4	91836115	91840881	PAX4	4_91836924_G/T	missense_variant
ENSBTAG00000000414	7	18515026	18516457	FUT6	7_18515164_A/C	missense_variant
ENSBTAG00000000414	7	18515026	18516457	FUT6	7_18515362_T/C	missense_variant
ENSBTAG00000000460	29	9741771	9862422	SYTL2	29_9827204_G/A	missense_variant
ENSBTAG00000000460	29	9741771	9862422	SYTL2	29_9831454_T/C	missense_variant
ENSBTAG00000000460	29	9741771	9862422	SYTL2	29_9848720_A/T	missense_variant
ENSBTAG00000000460	29	9741771	9862422	SYTL2	29_9848721_A/C	missense_variant
ENSBTAG00000000483	22	50029859	50032903	HYAL1	22_50032361_C/A	missense_variant
ENSBTAG00000000492	2	6665574	6676526	ASNSD1	2_6665767_A/T	missense_variant
ENSBTAG00000000492	2	6665574	6676526	ASNSD1	2_6671017_T/A	missense_variant
ENSBTAG00000000520	X	36747183	36807481	ATP2B3	X_36789418_A/G	missense_variant
ENSBTAG00000000535	28	5877005	6186839	PCNX2	28_6043320_A/G	missense_variant
ENSBTAG00000000536	8	10335582	10384049	ZNF395	8_10367164_A/G	missense_variant
ENSBTAG00000000545	11	38244239	38297064	PPP4R3B	11_38296167_A/G	missense_variant
ENSBTAG00000000555	8	11611595	11674522	ACO1	8_11633124_A/G	missense_variant
ENSBTAG00000000586	20	37045115	37150094	CPLANE1	20_37127084_C/T	missense_variant
ENSBTAG00000000595	7	16782097	16851987	FBN3	7_16829128_T/C	splice_acceptor_variant
ENSBTAG00000000597	1	18567977	18710975	TMPRSS15	1_18596206_G/A	missense_variant
ENSBTAG00000000630	18	44607827	44661349	LSM14A	18_44643590_T/C	missense_variant
ENSBTAG00000000638	18	14008412	14012515	CDT1	18_14010271_T/G	missense_variant
ENSBTAG00000000639	18	14013051	14015824	APRT	18_14015575_T/C	missense_variant
ENSBTAG00000000650	5	119589228	119612001	TUBGCP6	5_119610905_T/C	missense_variant
ENSBTAG00000000671	22	48984160	48989507	PARP3	22_48986109_C/T	missense_variant
ENSBTAG00000000684	2	134985221	135154958	ARHGEF10L	2_135058419_G/C	missense_variant
ENSBTAG00000000698	17	65530211	65744827	MYO18B	17_65537022_A/G	missense_variant
ENSBTAG00000000698	17	65530211	65744827	MYO18B	17_65743728_A/G	missense_variant
ENSBTAG00000000721	18	43488169	43545013	GPATCH1	18_43515619_T/C	missense_variant
ENSBTAG00000000721	18	43488169	43545013	GPATCH1	18_43523772_G/A	missense_variant
ENSBTAG00000000721	18	43488169	43545013	GPATCH1	18_43523834_G/C	missense_variant
ENSBTAG00000000731	19	35907559	35913414	WFIKKN2	19_35909732_T/G	missense_variant
ENSBTAG00000000738	8	80710910	80921735	DAPK1	8_80919897_A/C	missense_variant
ENSBTAG00000000767	10	995927	1043639	DCP2	10_999988_C/G	missense_variant
ENSBTAG00000000771	4	118628470	118690018	DNAJB6	4_118653289_A/G	missense_variant
ENSBTAG00000000771	4	118628470	118690018	DNAJB6	4_118660017_C/A	missense_variant
ENSBTAG00000000786	23	50621892	50632743	NQO2	23_50625019_T/C	missense_variant
ENSBTAG00000000801	18	63750840	63757996	ZNF583	18_63752846_T/C	missense_variant
ENSBTAG00000000801	18	63750840	63757996	ZNF583	18_63757993_T/C	missense_variant
ENSBTAG00000000829	19	24321971	24339712	SHPK	19_24326514_T/C	missense_variant
ENSBTAG00000000835	13	81424938	81524746	BCAS1	13_81490640_C/G	missense_variant
ENSBTAG00000000854	16	59319810	59394521	SEC16B	16_59331697_A/G	missense_variant
ENSBTAG00000000857	14	578057	580805	SLC52A2	14_579239_T/C	missense_variant
ENSBTAG00000000879	14	303633	305704	C14H8orf33	14_304009_A/G	missense_variant
ENSBTAG00000000892	9	12934833	12958092	CGAS	9_12957320_T/C	missense_variant
ENSBTAG00000000898	10	7846836	7854604	F2RL2	10_7854420_T/C	missense_variant
ENSBTAG00000000905	1	135468728	135526439	RAB6B	1_135517856_G/A	missense_variant
ENSBTAG00000000937	2	14654230	14751034	ITPRID2	2_14682479_C/T	missense_variant
ENSBTAG00000000958	13	74621353	74639617	ZSWIM3	13_74638091_A/G	missense_variant
ENSBTAG00000000958	13	74621353	74639617	ZSWIM3	13_74638692_G/A	missense_variant
ENSBTAG00000000958	13	74621353	74639617	ZSWIM3	13_74639019_A/G	missense_variant
ENSBTAG00000000959	13	74640691	74643705	ZSWIM1	13_74641892_G/A	missense_variant
ENSBTAG00000000959	13	74640691	74643705	ZSWIM1	13_74642624_T/C	missense_variant
ENSBTAG00000000987	15	34872513	34959346	OTOG	15_34899107_A/G	missense_variant
ENSBTAG00000000987	15	34872513	34959346	OTOG	15_34919690_T/C	missense_variant
ENSBTAG00000000988	12	28616747	28667820	BRCA2	12_28650640_G/A	missense_variant
ENSBTAG00000000988	12	28616747	28667820	BRCA2	12_28651549_G/T	missense_variant
ENSBTAG00000000988	12	28616747	28667820	BRCA2	12_28652632_T/C	missense_variant
ENSBTAG00000000988	12	28616747	28667820	BRCA2	12_28655914_C/T	missense_variant
ENSBTAG00000001017	26	24528292	24587108	SLK	26_24565679_G/A	missense_variant
ENSBTAG00000001017	26	24528292	24587108	SLK	26_24565745_C/A	missense_variant
ENSBTAG00000001034	11	7165278	7193294	IL18R1	11_7191619_C/T	missense_variant
ENSBTAG00000001080	3	25000724	25256686	SPAG17	3_25170221_T/C	missense_variant
ENSBTAG00000001102	24	62099334	62122879	SERPINB10	24_62122053_A/G	missense_variant
ENSBTAG00000001124	10	99667901	99724558	GALC	10_99688797_T/C	missense_variant
ENSBTAG00000001125	8	71596638	71622275	ADAMDEC1	8_71597294_T/A	missense_variant
ENSBTAG00000001126	6	93534456	93652748	BMP2K	6_93617469_A/G	missense_variant
ENSBTAG00000001153	7	20747877	20777774	TLE2	7_20756759_T/C	missense_variant
ENSBTAG00000001165	28	26345865	26363247	AIFM2	28_26347419_A/G	splice_donor_variant
ENSBTAG00000001179	10	26715137	26748582	TEP1	10_26740948_A/G	missense_variant
ENSBTAG00000001193	29	45516976	45527213	UNC93B1	29_45517577_T/C	missense_variant
ENSBTAG00000001195	19	42283857	42299780	KCNH4	19_42297178_G/A	missense_variant
ENSBTAG00000001244	27	37053715	37077724	PLAT	27_37056156_T/C	missense_variant
ENSBTAG00000001271	9	96575183	96622803	PLG	9_96605772_C/T	missense_variant
ENSBTAG00000001271	9	96575183	96622803	PLG	9_96622710_T/G	missense_variant
ENSBTAG00000001320	13	52319463	52347540	VPS16	13_52319664_A/C	missense_variant
ENSBTAG00000001322	8	25198565	25308606	SAXO1	8_25308204_G/A	missense_variant
ENSBTAG00000001328	6	116841592	116857408	SLBP	6_116841872_G/C	missense_variant
ENSBTAG00000001335	20	31868624	32178311	GHR	20_31869993_G/A	missense_variant
ENSBTAG00000001349	19	26390112	26412206	KIF1C	19_26390933_A/G	missense_variant
ENSBTAG00000001352	11	103858845	103865112	ENTR1	11_103860221_A/G	missense_variant
ENSBTAG00000001356	17	14683018	14716484	USP38	17_14704865_T/C	missense_variant
ENSBTAG00000001374	25	33472201	33476894	METTL27	25_33473599_C/T	missense_variant
ENSBTAG00000001382	16	3642003	3662797	SLC26A9	16_3645905_T/C	missense_variant,splice_region_variant
ENSBTAG00000001387	21	22303092	22319532	WDR73	21_22304718_C/T	missense_variant
ENSBTAG00000001387	21	22303092	22319532	WDR73	21_22313871_G/T	missense_variant
ENSBTAG00000001391	29	12412710	12472521	ANKRD42	29_12422802_A/G	missense_variant
ENSBTAG00000001416	1	42241399	42286990	GABRR3	1_42267264_T/C	missense_variant
ENSBTAG00000001416	1	42241399	42286990	GABRR3	1_42278017_T/C	missense_variant
ENSBTAG00000001417	25	18233577	18298233	ACSM1	25_18247190_T/G	missense_variant
ENSBTAG00000001450	7	51731683	51737917	APBB3	7_51734136_T/C	missense_variant
ENSBTAG00000001464	1	64938048	65020584	GPR156	1_64962769_T/C	missense_variant
ENSBTAG00000001464	1	64938048	65020584	GPR156	1_65018584_T/C	start_lost
ENSBTAG00000001503	25	27295750	27305411	TRIM72	25_27300137_G/C	missense_variant
ENSBTAG00000001503	25	27295750	27305411	TRIM72	25_27304397_A/G	missense_variant
ENSBTAG00000001508	8	1162186	1318002	SH3RF1	8_1179212_G/A	missense_variant
ENSBTAG00000001508	8	1162186	1318002	SH3RF1	8_1179350_A/G	missense_variant
ENSBTAG00000001529	27	33427742	33524431	NSD3	27_33489078_T/C	missense_variant
ENSBTAG00000001549	11	93801509	93802501	OR1L1	11_93801557_A/G	missense_variant
ENSBTAG00000001602	25	24872629	24922650	IL4R	25_24920712_G/A	missense_variant
ENSBTAG00000001642	16	50249882	50263472	TTC34	16_50263198_C/G	missense_variant
ENSBTAG00000001644	9	60410450	60550024	MDN1	9_60487096_T/C	missense_variant
ENSBTAG00000001660	29	26103453	26119994	SPTY2D1	29_26114415_T/C	missense_variant
ENSBTAG00000001708	5	113942509	113959663	TTLL12	5_113959473_T/C	missense_variant
ENSBTAG00000001708	5	113942509	113959663	TTLL12	5_113959521_T/C	missense_variant
ENSBTAG00000001735	19	44482064	44507278	ADAM11	19_44506350_A/T	missense_variant
ENSBTAG00000001744	11	82867458	82871788	BET1L	11_82870152_T/C	missense_variant
ENSBTAG00000001775	18	48583453	48594129	RINL	18_48586355_T/G	missense_variant
ENSBTAG00000001785	13	52793538	52836265	TGM3	13_52818411_C/T	missense_variant
ENSBTAG00000001804	19	38989588	39004881	GPR179	19_39000376_A/G	missense_variant
ENSBTAG00000001814	22	56134781	56182636	PLXND1	22_56182080_T/C	missense_variant
ENSBTAG00000001815	4	107620189	107650884	ARHGEF5	4_107628421_A/C	missense_variant
ENSBTAG00000001821	16	38985133	39080464	PRRC2C	16_39028778_T/C	missense_variant
ENSBTAG00000001829	13	54445511	54460268	SLC17A9	13_54446455_T/C	missense_variant
ENSBTAG00000001847	8	26894319	27246452	CNTLN	8_27246331_G/A	missense_variant
ENSBTAG00000001848	18	25703200	25722420	KATNB1	18_25720823_A/G	missense_variant
ENSBTAG00000001867	12	34588236	34668349	SACS	12_34663409_T/C	missense_variant
ENSBTAG00000001868	19	50982926	50990089	PCYT2	19_50989418_A/G	missense_variant
ENSBTAG00000001920	1	65944699	66053204	POLQ	1_65993093_T/C	missense_variant
ENSBTAG00000001920	1	65944699	66053204	POLQ	1_65971420_C/T	missense_variant,splice_region_variant
ENSBTAG00000001936	13	58609003	58650153	PCK1	13_58610990_T/C	missense_variant
ENSBTAG00000001979	X	50887515	50906397	TAF7L	X_50899449_T/C	missense_variant
ENSBTAG00000001997	20	33443255	33514932	MROH2B	20_33514342_G/A	missense_variant
ENSBTAG00000001998	19	55121131	55140468	ST6GALNAC1	19_55134652_A/C	missense_variant
ENSBTAG00000002006	10	35209595	35224867	THBS1	10_35210945_A/G	missense_variant
ENSBTAG00000002026	3	50629956	50639054	RPL5	3_50630575_A/C	missense_variant
ENSBTAG00000002034	11	75034973	75047562	MFSD2B	11_75038770_A/C	missense_variant
ENSBTAG00000002052	16	41718717	41748319	PLOD1	16_41727069_T/C	missense_variant
ENSBTAG00000002059	9	32099905	32218601	MCM9	9_32193935_A/G	missense_variant
ENSBTAG00000002084	6	29166321	29361530	UNC5C	6_29351088_T/C	splice_donor_variant
ENSBTAG00000002088	11	46706527	46716318	IL36B	11_46714219_A/G	missense_variant
ENSBTAG00000002088	11	46706527	46716318	IL36B	11_46716113_A/G	missense_variant
ENSBTAG00000002134	20	1768224	1792301	INSYN2B	20_1768526_C/T	missense_variant
ENSBTAG00000002143	7	34850843	34923992	DTWD2	7_34850942_T/A	missense_variant
ENSBTAG00000002164	16	60702774	60782705	AXDND1	16_60744478_G/A	missense_variant
ENSBTAG00000002190	8	44032278	44271335	DOCK8	8_44181740_A/G	missense_variant
ENSBTAG00000002214	18	39435299	39493837	TAT	18_39486194_A/G	missense_variant
ENSBTAG00000002232	1	126259412	126320424	TRPC1	1_126259534_G/A	stop_gained
ENSBTAG00000002255	10	10191139	10214743	BHMT	10_10214082_C/A	missense_variant
ENSBTAG00000002255	10	10191139	10214743	BHMT	10_10214243_A/G	missense_variant
ENSBTAG00000002258	15	27490875	27505442	APOA1	15_27490928_C/G	missense_variant
ENSBTAG00000002266	16	63847538	63886366	NPL	16_63847564_C/G	missense_variant
ENSBTAG00000002271	12	18867334	18895163	CDADC1	12_18891204_A/C	missense_variant
ENSBTAG00000002302	15	64346582	64368108	CD59	15_64346658_T/C	missense_variant
ENSBTAG00000002319	11	100580768	100757175	HMCN2	11_100642498_T/C	missense_variant
ENSBTAG00000002319	11	100580768	100757175	HMCN2	11_100718738_G/C	missense_variant
ENSBTAG00000002319	11	100580768	100757175	HMCN2	11_100718774_G/A	missense_variant
ENSBTAG00000002319	11	100580768	100757175	HMCN2	11_100737187_T/C	missense_variant
ENSBTAG00000002319	11	100580768	100757175	HMCN2	11_100742694_T/C	missense_variant
ENSBTAG00000002340	4	72378038	72407341	STEAP4	4_72382132_C/A	missense_variant
ENSBTAG00000002345	25	27095052	27122818	SETD1A	25_27106423_G/A	missense_variant
ENSBTAG00000002382	15	18358195	18664995	DDX10	15_18358387_G/C	missense_variant
ENSBTAG00000002395	1	118969378	119046161	HPS3	1_119020719_C/T	missense_variant
ENSBTAG00000002395	1	118969378	119046161	HPS3	1_119026232_G/T	missense_variant
ENSBTAG00000002402	9	96197493	96300017	IGF2R	9_96292507_T/C	missense_variant
ENSBTAG00000002413	5	113908102	113919965	MCAT	5_113912471_A/T	missense_variant
ENSBTAG00000002430	26	24591192	24638064	COL17A1	26_24593709_T/C	missense_variant
ENSBTAG00000002430	26	24591192	24638064	COL17A1	26_24598047_T/C	missense_variant
ENSBTAG00000002430	26	24591192	24638064	COL17A1	26_24598150_A/G	missense_variant
ENSBTAG00000002447	7	6498766	6520939	C7H19orf44	7_6513807_A/G	missense_variant,splice_region_variant
ENSBTAG00000002464	16	50361199	50426588	PLCH2	16_50362434_T/C	missense_variant
ENSBTAG00000002464	16	50361199	50426588	PLCH2	16_50362467_A/G	missense_variant
ENSBTAG00000002469	7	16969536	16980780	KANK3	7_16975240_G/C	missense_variant
ENSBTAG00000002472	16	52000725	52023460	CASP9	16_52012784_A/G	missense_variant
ENSBTAG00000002484	25	628093	635930	CIAO3	25_630342_T/C	missense_variant
ENSBTAG00000002485	2	105902088	106118422	TNS1	2_105924140_C/G	missense_variant
ENSBTAG00000002515	18	62260692	62273071	TNNI3	18_62261584_A/T	missense_variant
ENSBTAG00000002614	28	24764873	24807564	RUFY2	28_24802516_G/A	missense_variant
ENSBTAG00000002614	28	24764873	24807564	RUFY2	28_24806721_T/C	missense_variant
ENSBTAG00000002620	28	24811860	24849160	DNA2	28_24812570_T/C	missense_variant
ENSBTAG00000002625	9	59679581	59744280	MAP3K7	9_59714270_A/G	missense_variant
ENSBTAG00000002632	6	85449164	85457744	CSN2	6_85451132_C/G	missense_variant
ENSBTAG00000002699	6	70166692	70254044	KIT	6_70214244_T/C	missense_variant
ENSBTAG00000002702	29	49265271	49282523	TSPAN32	29_49266472_C/T	missense_variant
ENSBTAG00000002702	29	49265271	49282523	TSPAN32	29_49267173_C/T	missense_variant
ENSBTAG00000002702	29	49265271	49282523	TSPAN32	29_49282137_C/T	missense_variant
ENSBTAG00000002707	10	20966510	20976590	IPO4	10_20972811_G/A	missense_variant
ENSBTAG00000002716	11	86971480	87061426	NOL10	11_86983839_A/G	missense_variant
ENSBTAG00000002716	11	86971480	87061426	NOL10	11_87030315_C/G	missense_variant
ENSBTAG00000002728	9	93406676	93842614	ARID1B	9_93745571_A/G	missense_variant
ENSBTAG00000002728	9	93406676	93842614	ARID1B	9_93836235_A/G	missense_variant
ENSBTAG00000002744	8	100188591	100282649	MUSK	8_100282635_C/A	missense_variant
ENSBTAG00000002747	19	61281114	61342630	ABCA5	19_61316021_G/A	missense_variant
ENSBTAG00000002747	19	61281114	61342630	ABCA5	19_61319540_G/A	missense_variant
ENSBTAG00000002747	19	61281114	61342630	ABCA5	19_61319619_C/T	missense_variant
ENSBTAG00000002755	24	41438728	41534782	ANKRD12	24_41521015_C/G	missense_variant
ENSBTAG00000002755	24	41438728	41534782	ANKRD12	24_41522124_T/C	missense_variant
ENSBTAG00000002755	24	41438728	41534782	ANKRD12	24_41523059_A/G	missense_variant
ENSBTAG00000002755	24	41438728	41534782	ANKRD12	24_41523110_G/T	missense_variant
ENSBTAG00000002757	16	4653645	4656675	IL20	16_4654405_A/G	missense_variant
ENSBTAG00000002764	18	46454243	46457233	IGFLR1	18_46456045_C/A	missense_variant
ENSBTAG00000002764	18	46454243	46457233	IGFLR1	18_46456200_C/T	missense_variant
ENSBTAG00000002826	3	110021003	110047343	CLSPN	3_110028348_T/A	missense_variant
ENSBTAG00000002826	3	110021003	110047343	CLSPN	3_110034018_A/G	missense_variant
ENSBTAG00000002845	20	48811787	48998130	CDH10	20_48881303_G/A	missense_variant
ENSBTAG00000002847	3	120765583	120791784	D2HGDH	3_120767895_A/G	missense_variant
ENSBTAG00000002878	1	82803353	82813103	CHRD	1_82810594_G/T	missense_variant
ENSBTAG00000002914	15	41064073	41420001	GALNT18	15_41249208_G/A	missense_variant
ENSBTAG00000002936	11	100059513	100110784	PRRX2	11_100059589_G/C	missense_variant
ENSBTAG00000002947	3	8760842	8788290	LY9	3_8770716_A/C	missense_variant
ENSBTAG00000002947	3	8760842	8788290	LY9	3_8770759_T/C	missense_variant
ENSBTAG00000002947	3	8760842	8788290	LY9	3_8779000_A/T	missense_variant
ENSBTAG00000002956	X	97435741	97465361	ZNF674	X_97436346_C/T	missense_variant
ENSBTAG00000002997	8	25327872	25821153	ADAMTSL1	8_25368052_T/C	missense_variant
ENSBTAG00000002997	8	25327872	25821153	ADAMTSL1	8_25506832_T/C	missense_variant
ENSBTAG00000003002	2	6935086	6976756	WDR75	2_6936311_T/C	missense_variant
ENSBTAG00000003018	7	43279471	43285849	FSTL3	7_43281013_A/G	missense_variant
ENSBTAG00000003020	25	34416156	34428404	SSC4D	25_34417145_G/C	missense_variant
ENSBTAG00000003035	24	32256373	32287095	IMPACT	24_32286674_G/C	missense_variant
ENSBTAG00000003036	5	10849058	11349736	PPFIA2	5_10871629_T/C	missense_variant
ENSBTAG00000003100	17	69938495	69961375	SMTN	17_69951057_T/C	missense_variant
ENSBTAG00000003100	17	69938495	69961375	SMTN	17_69948502_A/G	missense_variant,splice_region_variant
ENSBTAG00000003102	4	91811881	91815933	GCC1	4_91813118_A/G	missense_variant
ENSBTAG00000003143	1	80666383	80688899	TBCCD1	1_80668402_C/G	missense_variant
ENSBTAG00000003144	7	93522660	93911993	KIAA0825	7_93726307_T/C	missense_variant
ENSBTAG00000003144	7	93522660	93911993	KIAA0825	7_93731133_T/C	missense_variant
ENSBTAG00000003220	3	10525788	10528190	ACKR1	3_10526198_A/G	missense_variant
ENSBTAG00000003237	22	58736452	58878769	IQSEC1	22_58874988_T/C	missense_variant
ENSBTAG00000003256	13	73347049	73367104	TOMM34	13_73357914_T/C	missense_variant
ENSBTAG00000003279	3	118884975	118923959	NDUFA10	3_118915390_A/C	missense_variant
ENSBTAG00000003308	25	38359038	38390756	GRID2IP	25_38368716_A/G	missense_variant
ENSBTAG00000003308	25	38359038	38390756	GRID2IP	25_38373934_T/C	missense_variant
ENSBTAG00000003308	25	38359038	38390756	GRID2IP	25_38383098_T/C	missense_variant
ENSBTAG00000003308	25	38359038	38390756	GRID2IP	25_38390458_T/G	missense_variant
ENSBTAG00000003308	25	38359038	38390756	GRID2IP	25_38390510_C/G	missense_variant
ENSBTAG00000003312	26	43714870	43792587	CHST15	26_43747793_T/C	missense_variant
ENSBTAG00000003312	26	43714870	43792587	CHST15	26_43748153_T/C	missense_variant
ENSBTAG00000003335	13	42691095	42699689	VSX1	13_42699259_A/C	missense_variant
ENSBTAG00000003339	14	43668517	43696284	ZBTB10	14_43669193_C/G	missense_variant
ENSBTAG00000003380	13	73145045	73150464	KCNK15	13_73150182_G/C	missense_variant
ENSBTAG00000003393	17	69364493	69376681	CCDC157	17_69372110_T/C	missense_variant
ENSBTAG00000003421	25	26883214	26894901	RNF40	25_26889461_T/C	missense_variant
ENSBTAG00000003449	4	92843936	92873142	KCP	4_92848540_A/G	missense_variant
ENSBTAG00000003472	2	103002440	103202440	ABCA12	2_103002784_C/G	missense_variant
ENSBTAG00000003472	2	103002440	103202440	ABCA12	2_103014894_C/T	missense_variant
ENSBTAG00000003508	4	74443217	74502981	CFAP69	4_74480811_T/C	missense_variant
ENSBTAG00000003529	26	8598293	8659761	ASAH2	26_8643560_C/T	missense_variant
ENSBTAG00000003531	4	7205760	7598351	ABCA13	4_7526271_T/C	missense_variant
ENSBTAG00000003531	4	7205760	7598351	ABCA13	4_7527656_T/C	missense_variant
ENSBTAG00000003551	7	42137758	42138687	OR2T11	7_42137759_T/C	start_lost
ENSBTAG00000003577	25	10560415	10590303	GSPT1	25_10589922_A/G	missense_variant
ENSBTAG00000003604	3	20143733	20155185	ADAMTSL4	3_20148851_A/G	missense_variant
ENSBTAG00000003610	11	94528363	95058808	DENND1A	11_94580909_A/G	missense_variant
ENSBTAG00000003617	25	34587543	34595099	ALKBH4	25_34591002_G/A	missense_variant,splice_region_variant
ENSBTAG00000003626	2	25753839	26211202	MYO3B	2_25871764_A/G	missense_variant
ENSBTAG00000003626	2	25753839	26211202	MYO3B	2_25923995_G/A	missense_variant
ENSBTAG00000003628	4	105496428	105502564	PRSS58	4_105496607_T/C	missense_variant
ENSBTAG00000003645	2	10562943	10705287	FSIP2	2_10587125_G/T	missense_variant
ENSBTAG00000003645	2	10562943	10705287	FSIP2	2_10592511_T/C	missense_variant
ENSBTAG00000003667	10	47248374	47742906	TLN2	10_47311404_T/C	missense_variant
ENSBTAG00000003695	19	49991652	50015614	WDR45B	19_50011651_T/C	missense_variant
ENSBTAG00000003705	19	34230241	34260820	FAM83G	19_34257956_A/G	missense_variant
ENSBTAG00000003707	19	34193450	34214693	GRAP	19_34199643_C/G	missense_variant
ENSBTAG00000003711	11	28734999	28828070	EPAS1	11_28809802_C/G	missense_variant
ENSBTAG00000003718	1	152599803	152638556	HACL1	1_152616441_C/G	missense_variant
ENSBTAG00000003718	1	152599803	152638556	HACL1	1_152633791_T/A	missense_variant
ENSBTAG00000003775	3	89165719	89209186	C8B	3_89165823_T/C	missense_variant
ENSBTAG00000003793	27	40020331	40078439	NGLY1	27_40057810_A/G	missense_variant
ENSBTAG00000003794	18	24255762	24437386	GNAO1	18_24268427_C/T	missense_variant
ENSBTAG00000003798	18	24207779	24253288	AMFR	18_24250588_T/C	missense_variant
ENSBTAG00000003836	7	69121471	69210620	ADAM19	7_69136387_A/G	missense_variant
ENSBTAG00000003837	3	108267191	108288596	RSPO1	3_108287266_C/G	missense_variant
ENSBTAG00000003863	13	52347705	52352814	PCED1A	13_52347968_G/C	missense_variant
ENSBTAG00000003878	9	33924603	33949379	ZUP1	9_33944298_G/A	missense_variant
ENSBTAG00000003906	11	72030387	72043098	SUPT7L	11_72033240_T/C	missense_variant
ENSBTAG00000003919	9	23829766	23859383	KIAA0408	9_23855884_T/C	missense_variant
ENSBTAG00000003929	9	103494501	103514664	PHF10	9_103504526_C/G	missense_variant
ENSBTAG00000003938	9	95479831	95591689	FNDC1	9_95548319_T/A	missense_variant
ENSBTAG00000003938	9	95479831	95591689	FNDC1	9_95548840_A/G	missense_variant
ENSBTAG00000003938	9	95479831	95591689	FNDC1	9_95549404_T/C	missense_variant
ENSBTAG00000003938	9	95479831	95591689	FNDC1	9_95549832_C/G	missense_variant
ENSBTAG00000003938	9	95479831	95591689	FNDC1	9_95549847_G/T	missense_variant
ENSBTAG00000003960	25	17132655	17154455	CCP110	25_17139801_G/A	missense_variant
ENSBTAG00000004028	10	6925321	7006062	POLK	10_7004205_T/C	missense_variant
ENSBTAG00000004035	25	39452546	40061787	SDK1	25_39892543_T/C	missense_variant
ENSBTAG00000004036	19	44526681	44554914	GJC1	19_44527131_T/C	missense_variant
ENSBTAG00000004091	11	102733925	102751664	GTF3C4	11_102741933_T/C	missense_variant
ENSBTAG00000004098	9	88485231	88498999	ARMT1	9_88496440_C/G	missense_variant
ENSBTAG00000004098	9	88485231	88498999	ARMT1	9_88497800_G/A	missense_variant
ENSBTAG00000004100	13	66868177	66910251	TTI1	13_66881410_C/T	missense_variant
ENSBTAG00000004100	13	66868177	66910251	TTI1	13_66890898_T/C	missense_variant
ENSBTAG00000004100	13	66868177	66910251	TTI1	13_66896810_A/G	missense_variant
ENSBTAG00000004135	25	37799299	37874887	LMTK2	25_37814443_C/A	missense_variant
ENSBTAG00000004136	4	69748359	69782790	NFE2L3	4_69748834_T/C	missense_variant
ENSBTAG00000004136	4	69748359	69782790	NFE2L3	4_69749255_T/C	missense_variant
ENSBTAG00000004136	4	69748359	69782790	NFE2L3	4_69782215_T/C	missense_variant
ENSBTAG00000004168	11	30836473	30892686	STON1	11_30876966_G/T	missense_variant
ENSBTAG00000004168	11	30836473	30892686	STON1	11_30877205_G/T	missense_variant
ENSBTAG00000004188	7	3403573	3469381	SNAP47	7_3428267_A/G	missense_variant
ENSBTAG00000004194	11	103082834	103132073	RALGDS	11_103093426_A/G	missense_variant
ENSBTAG00000004196	19	44863248	44892548	FMNL1	19_44888819_T/C	missense_variant
ENSBTAG00000004225	19	23296346	23307681	TSR1	19_23302966_A/C	missense_variant
ENSBTAG00000004246	16	44209992	44234164	H6PD	16_44211196_T/C	missense_variant
ENSBTAG00000004246	16	44209992	44234164	H6PD	16_44228145_C/G	missense_variant
ENSBTAG00000004246	16	44209992	44234164	H6PD	16_44228499_A/C	missense_variant
ENSBTAG00000004249	19	47441495	47758825	TANC2	19_47758631_A/G	missense_variant
ENSBTAG00000004271	3	16260349	16300420	UBAP2L	3_16268746_T/A	missense_variant
ENSBTAG00000004282	15	76389709	76562282	AMBRA1	15_76390850_T/C	missense_variant
ENSBTAG00000004315	3	120423895	120482640	HDLBP	3_120429900_C/T	missense_variant
ENSBTAG00000004316	6	108778999	108831026	BOD1L1	6_108810264_A/G	missense_variant
ENSBTAG00000004328	11	5501359	5522717	CHST10	11_5502647_G/T	missense_variant
ENSBTAG00000004329	6	56945688	57025931	RELL1	6_56972506_T/C	missense_variant
ENSBTAG00000004330	26	37240310	37268612	ENO4	26_37251734_A/G	missense_variant
ENSBTAG00000004345	23	20023407	20049421	MEP1A	23_20037969_G/A	missense_variant
ENSBTAG00000004348	29	46258414	46269659	MRPL21	29_46261730_C/T	missense_variant
ENSBTAG00000004356	29	28351069	28365789	ROBO4	29_28363305_A/G	missense_variant
ENSBTAG00000004356	29	28351069	28365789	ROBO4	29_28363505_C/A	missense_variant
ENSBTAG00000004361	16	55238448	55250178	ZBTB37	16_55240865_T/C	missense_variant
ENSBTAG00000004509	25	2962335	2979321	SLX4	25_2967704_C/T	missense_variant
ENSBTAG00000004562	11	13559661	13564560	CD207	11_13559903_A/G	missense_variant
ENSBTAG00000004568	18	14016352	14032348	GALNS	18_14024818_T/C	missense_variant
ENSBTAG00000004582	13	54262435	54283294	COL20A1	13_54262457_C/G	missense_variant
ENSBTAG00000004582	13	54262435	54283294	COL20A1	13_54263474_A/C	missense_variant
ENSBTAG00000004582	13	54262435	54283294	COL20A1	13_54276717_T/C	missense_variant
ENSBTAG00000004582	13	54262435	54283294	COL20A1	13_54283273_G/A	missense_variant
ENSBTAG00000004593	27	40151096	40196738	TOP2B	27_40193707_A/C	missense_variant
ENSBTAG00000004593	27	40151096	40196738	TOP2B	27_40193713_A/C	missense_variant
ENSBTAG00000004612	26	25203123	26181296	SORCS3	26_26082829_T/C	missense_variant
ENSBTAG00000004625	13	42775506	42811085	PYGB	13_42798510_C/G	missense_variant
ENSBTAG00000004631	10	70698684	70832429	KIAA0586	10_70776733_A/G	missense_variant
ENSBTAG00000004633	17	6526967	6534197	PRSS48	17_6531998_T/C	missense_variant
ENSBTAG00000004637	19	47110902	47203442	MARCHF10	19_47139522_T/C	missense_variant
ENSBTAG00000004637	19	47110902	47203442	MARCHF10	19_47139665_T/C	missense_variant
ENSBTAG00000004637	19	47110902	47203442	MARCHF10	19_47146068_C/G	missense_variant
ENSBTAG00000004659	2	86007358	86024344	COQ10B	2_86023308_T/C	missense_variant
ENSBTAG00000004664	11	98919110	98933125	COQ4	11_98919184_A/G	missense_variant
ENSBTAG00000004664	11	98919110	98933125	COQ4	11_98931309_G/A	missense_variant
ENSBTAG00000004694	10	25807460	25857008	RPGRIP1	10_25853062_T/C	missense_variant
ENSBTAG00000004718	5	36712229	36730075	PUS7L	5_36729193_G/A	missense_variant
ENSBTAG00000004722	11	22040726	22080803	THUMPD2	11_22041368_G/A	missense_variant
ENSBTAG00000004725	18	61771664	61796493	NLRP9	18_61779585_G/C	missense_variant
ENSBTAG00000004732	10	76890176	77019425	SPTB	10_76914173_T/C	missense_variant
ENSBTAG00000004732	10	76890176	77019425	SPTB	10_76921405_G/C	missense_variant
ENSBTAG00000004749	22	48124642	48152515	NEK4	22_48138089_T/C	missense_variant
ENSBTAG00000004767	8	86977449	87083681	SYK	8_86999098_G/T	missense_variant
ENSBTAG00000004768	19	34650992	34752887	RAI1	19_34651288_T/G	missense_variant
ENSBTAG00000004770	19	48140003	48192876	SCN4A	19_48142220_T/C	missense_variant
ENSBTAG00000004783	29	45329800	45335332	CORO1B	29_45330456_G/T	missense_variant
ENSBTAG00000004783	29	45329800	45335332	CORO1B	29_45330471_T/C	missense_variant
ENSBTAG00000004785	29	45343481	45346973	CABP4	29_45346448_A/C	missense_variant
ENSBTAG00000004804	25	13686276	13714338	RRN3	25_13698380_A/G	missense_variant
ENSBTAG00000004821	10	27402051	27402983	OR4K14	10_27402981_T/C	start_lost
ENSBTAG00000004851	5	30062441	30093874	NCKAP5L	5_30089366_T/C	missense_variant
ENSBTAG00000004851	5	30062441	30093874	NCKAP5L	5_30089833_A/G	missense_variant
ENSBTAG00000004860	7	25037025	25117897	SLC27A6	7_25116681_T/A	missense_variant
ENSBTAG00000004863	15	44368149	44429697	RIC3	15_44402186_T/G	missense_variant
ENSBTAG00000004877	22	50399202	50417063	TRAIP	22_50415371_A/G	missense_variant
ENSBTAG00000004877	22	50399202	50417063	TRAIP	22_50415608_A/G	missense_variant
ENSBTAG00000004887	11	10238630	10269100	DCTN1	11_10267511_A/G	missense_variant
ENSBTAG00000004916	13	54287348	54297677	ARFGAP1	13_54287688_C/G	missense_variant
ENSBTAG00000004916	13	54287348	54297677	ARFGAP1	13_54287702_T/C	missense_variant
ENSBTAG00000004916	13	54287348	54297677	ARFGAP1	13_54288957_A/G	missense_variant
ENSBTAG00000004916	13	54287348	54297677	ARFGAP1	13_54294205_C/T	missense_variant
ENSBTAG00000004956	17	67975024	68013366	CHEK2	17_67997758_C/T	missense_variant
ENSBTAG00000004999	5	77923734	77950862	RESF1	5_77928970_G/A	missense_variant
ENSBTAG00000005003	28	42245168	42255103	RBP3	28_42253225_G/C	missense_variant
ENSBTAG00000005012	12	29796159	29819628	HSPH1	12_29806503_T/C	missense_variant
ENSBTAG00000005021	20	63654369	64216207	SEMA5A	20_64064546_G/A	missense_variant
ENSBTAG00000005038	21	69255818	69256846	ZBTB42	21_69256331_A/C	missense_variant
ENSBTAG00000005072	13	31274942	31535596	CUBN	13_31323052_A/C	missense_variant
ENSBTAG00000005072	13	31274942	31535596	CUBN	13_31336923_C/G	missense_variant
ENSBTAG00000005072	13	31274942	31535596	CUBN	13_31355918_C/T	missense_variant
ENSBTAG00000005073	29	43322776	43324014	ZNHIT2	29_43322898_G/C	missense_variant
ENSBTAG00000005092	8	85905346	86141520	ROR2	8_86140379_A/G	missense_variant
ENSBTAG00000005093	18	34638138	34650196	CES2	18_34647705_A/C	missense_variant
ENSBTAG00000005111	13	49151441	49185579	BMP2	13_49184815_T/C	missense_variant,splice_region_variant
ENSBTAG00000005116	8	102413489	102470040	FKBP15	8_102431068_T/C	missense_variant
ENSBTAG00000005133	8	63787511	63836341	ANKS6	8_63815460_T/C	missense_variant
ENSBTAG00000005138	15	29495311	29521540	BCL9L	15_29498090_A/G	missense_variant
ENSBTAG00000005145	21	32245129	32554682	PEAK1	21_32308618_T/C	missense_variant
ENSBTAG00000005148	25	1162390	1165731	PTX4	25_1164537_A/G	missense_variant
ENSBTAG00000005169	20	14840060	14973475	RGS7BP	20_14971601_T/G	missense_variant
ENSBTAG00000005178	17	63628770	63639339	MMAB	17_63632966_T/C	missense_variant
ENSBTAG00000005184	13	73717980	73720596	TP53TG5	13_73718195_A/G	missense_variant
ENSBTAG00000005231	16	50775398	50830785	CFAP74	16_50782266_T/G	missense_variant
ENSBTAG00000005284	12	20784319	20816359	SERPINE3	12_20798747_T/C	missense_variant
ENSBTAG00000005306	22	55886672	55889873	TRH	22_55887170_A/G	missense_variant
ENSBTAG00000005312	7	6412462	6453156	MED26	7_6450913_T/G	missense_variant
ENSBTAG00000005327	22	7499864	7541920	SUSD5	22_7523862_T/C	missense_variant
ENSBTAG00000005354	3	117074081	117235735	LRRFIP1	3_117217702_T/C	missense_variant
ENSBTAG00000005356	15	43744114	43870868	DENND2B	15_43831994_A/G	missense_variant
ENSBTAG00000005385	17	62851819	62854683	POP5	17_62851898_T/C	missense_variant
ENSBTAG00000005403	8	111039144	111046449	ADI1	8_111043878_T/C	missense_variant
ENSBTAG00000005427	10	101875399	101923805	NRDE2	10_101894808_T/G	missense_variant
ENSBTAG00000005453	5	77234501	77463105	FGD4	5_77302753_T/C	missense_variant
ENSBTAG00000005458	25	1978231	2006139	TBC1D24	25_2005621_A/G	stop_lost
ENSBTAG00000005490	22	50983772	50997485	P4HTM	22_50984062_C/G	missense_variant
ENSBTAG00000005490	22	50983772	50997485	P4HTM	22_50988161_G/T	missense_variant
ENSBTAG00000005490	22	50983772	50997485	P4HTM	22_50989062_A/G	missense_variant
ENSBTAG00000005523	25	15541403	15887474	XYLT1	25_15887297_A/G	missense_variant
ENSBTAG00000005525	11	93083908	93109821	LHX6	11_93095113_T/G	missense_variant
ENSBTAG00000005548	4	88178402	88190862	HYAL4	4_88179162_T/G	missense_variant
ENSBTAG00000005567	6	60982593	61011444	BEND4	6_61003122_C/T	missense_variant
ENSBTAG00000005568	28	42588737	42653298	FRMPD2	28_42637941_A/G	missense_variant
ENSBTAG00000005568	28	42588737	42653298	FRMPD2	28_42644498_G/C	missense_variant
ENSBTAG00000005570	7	49525958	49530902	WNT8A	7_49530882_T/C	missense_variant
ENSBTAG00000005592	7	16390698	16399664	MCOLN1	7_16395074_T/C	missense_variant
ENSBTAG00000005629	2	126775472	126806913	CRYBG2	2_126785595_G/T	missense_variant
ENSBTAG00000005629	2	126775472	126806913	CRYBG2	2_126802672_C/G	missense_variant
ENSBTAG00000005633	20	7683041	7967728	ARHGEF28	20_7684199_T/C	missense_variant
ENSBTAG00000005650	4	69125496	69297030	SKAP2	4_69279331_A/G	missense_variant
ENSBTAG00000005671	15	48052811	48054616	UBQLNL	15_48053267_G/T	missense_variant
ENSBTAG00000005671	15	48052811	48054616	UBQLNL	15_48053379_T/C	missense_variant
ENSBTAG00000005679	25	37360828	37377623	TMEM130	25_37361592_T/C	missense_variant
ENSBTAG00000005682	12	76079653	76300630	UBAC2	12_76300437_G/A	missense_variant
ENSBTAG00000005688	11	105822041	105825257	MRPS2	11_105822168_T/C	missense_variant
ENSBTAG00000005695	17	34747124	34807159	NUDT6	17_34752372_A/G	missense_variant
ENSBTAG00000005696	19	44448991	44478957	DBF4B	19_44449595_A/G	missense_variant
ENSBTAG00000005718	8	25117062	25131177	PLIN2	8_25118217_C/T	missense_variant
ENSBTAG00000005725	27	35048477	35114325	IDO2	27_35114306_G/T	missense_variant
ENSBTAG00000005729	9	50809427	50885025	FBXL4	9_50878975_A/G	missense_variant
ENSBTAG00000005776	X	35186592	35242092	ZNF185	X_35236205_C/T	missense_variant
ENSBTAG00000005784	3	111603940	112289188	CSMD2	3_112267143_T/C	missense_variant
ENSBTAG00000005795	26	45341113	45394948	DHX32	26_45352875_T/C	missense_variant
ENSBTAG00000005848	10	54636043	54780229	PRTG	10_54776943_A/G	missense_variant
ENSBTAG00000005851	9	79629539	79700323	VTA1	9_79692515_T/C	missense_variant
ENSBTAG00000005866	X	86216968	86340606	ZNF81	X_86339201_T/C	missense_variant
ENSBTAG00000005903	29	45807108	45927821	LRP5	29_45886022_G/A	missense_variant
ENSBTAG00000005903	29	45807108	45927821	LRP5	29_45904667_A/G	missense_variant
ENSBTAG00000005905	8	11522164	11532925	TOPORS	8_11529894_G/A	missense_variant
ENSBTAG00000005908	25	37980915	38005641	RSPH10B	25_37989116_T/C	missense_variant
ENSBTAG00000005908	25	37980915	38005641	RSPH10B	25_37998520_C/T	missense_variant
ENSBTAG00000005917	24	341633	418744	PARD6G	24_416068_A/G	missense_variant
ENSBTAG00000005923	15	64746521	64932891	ABTB2	15_64749684_C/A	missense_variant
ENSBTAG00000005923	15	64746521	64932891	ABTB2	15_64932590_C/T	missense_variant
ENSBTAG00000005929	29	44713352	44746745	SPTBN2	29_44715269_T/C	missense_variant
ENSBTAG00000005929	29	44713352	44746745	SPTBN2	29_44715288_T/C	missense_variant
ENSBTAG00000005929	29	44713352	44746745	SPTBN2	29_44715838_A/G	missense_variant
ENSBTAG00000005960	9	68939450	69149312	EPB41L2	9_68998932_A/G	missense_variant
ENSBTAG00000005963	28	35665736	35682716	MAT1A	28_35678775_G/T	missense_variant
ENSBTAG00000005978	19	28354288	28428847	PIK3R5	19_28360060_T/C	missense_variant
ENSBTAG00000006010	5	67273124	67445234	STAB2	5_67318437_T/G	missense_variant
ENSBTAG00000006010	5	67273124	67445234	STAB2	5_67348889_A/G	missense_variant
ENSBTAG00000006021	13	64699831	64746870	CEP250	13_64709989_A/G	missense_variant
ENSBTAG00000006022	4	112715024	112720180	ATP6V0E2	4_112718139_C/G	missense_variant
ENSBTAG00000006027	11	59860971	60057096	USP34	11_59861294_T/C	missense_variant
ENSBTAG00000006031	7	90154320	90667809	ADGRV1	7_90197415_C/T	missense_variant
ENSBTAG00000006031	7	90154320	90667809	ADGRV1	7_90339470_A/G	missense_variant
ENSBTAG00000006081	3	30609356	30615182	PPM1J	3_30609463_A/T	missense_variant,splice_region_variant
ENSBTAG00000006147	1	113234818	113319984	GPR149	1_113235523_A/G	missense_variant
ENSBTAG00000006150	11	9113958	9158980	MRPS9	11_9120152_C/A	missense_variant
ENSBTAG00000006162	11	11326325	11369731	RAB11FIP5	11_11361694_A/G	missense_variant
ENSBTAG00000006188	16	18892333	19815906	USH2A	16_19415751_T/C	missense_variant
ENSBTAG00000006200	5	112006046	112086674	SLC25A17	5_112067809_T/C	missense_variant
ENSBTAG00000006200	5	112006046	112086674	SLC25A17	5_112068537_A/C	missense_variant
ENSBTAG00000006202	5	112092012	112115729	ST13	5_112115171_C/G	missense_variant
ENSBTAG00000006205	5	112121010	112122070	DNAJB7	5_112121430_C/T	missense_variant
ENSBTAG00000006205	5	112121010	112122070	DNAJB7	5_112121654_G/T	missense_variant
ENSBTAG00000006208	18	18655907	18720625	ADCY7	18_18709734_T/G	missense_variant
ENSBTAG00000006223	2	125473679	125486124	THEMIS2	2_125474248_A/G	missense_variant
ENSBTAG00000006255	16	2255641	2292885	MDM4	16_2275631_C/T	missense_variant
ENSBTAG00000006256	5	94342435	94455619	PTPRO	5_94384731_T/C	missense_variant
ENSBTAG00000006268	X	37587308	37604668	IKBKG	X_37593162_A/G	missense_variant
ENSBTAG00000006268	X	37587308	37604668	IKBKG	X_37601697_A/G	missense_variant
ENSBTAG00000006322	15	43374690	43468654	DENND5A	15_43456382_A/G	missense_variant
ENSBTAG00000006341	10	69899955	69931987	SLC35F4	10_69907558_T/C	missense_variant
ENSBTAG00000006345	15	51352000	51376520	ART1	15_51368798_G/C	missense_variant
ENSBTAG00000006395	26	25714368	25732401	TUBGCP2	26_25731304_A/G	missense_variant
ENSBTAG00000006443	15	75202012	75285991	PRDM11	15_75276859_T/G	missense_variant
ENSBTAG00000006490	23	7315559	7323441	BOLA-DOA	23_7318141_A/G	missense_variant
ENSBTAG00000006490	23	7315559	7323441	BOLA-DOA	23_7318324_T/C	missense_variant
ENSBTAG00000006523	9	95955338	95966127	SOD2	9_95965991_G/C	missense_variant
ENSBTAG00000006532	8	109828789	110013031	CDK5RAP2	8_109864418_T/C	missense_variant
ENSBTAG00000006532	8	109828789	110013031	CDK5RAP2	8_109888856_T/C	missense_variant
ENSBTAG00000006532	8	109828789	110013031	CDK5RAP2	8_109889021_A/G	missense_variant
ENSBTAG00000006532	8	109828789	110013031	CDK5RAP2	8_109925933_A/G	missense_variant
ENSBTAG00000006535	X	57410330	57424578	IRS4	X_57420942_A/G	missense_variant
ENSBTAG00000006536	28	35466971	35476802	CL46	28_35472936_T/C	missense_variant
ENSBTAG00000006536	28	35466971	35476802	CL46	28_35473427_G/T	missense_variant
ENSBTAG00000006551	8	10992674	11019066	ESCO2	8_11017676_A/G	missense_variant
ENSBTAG00000006552	1	83922240	83951783	LAMP3	1_83929134_C/A	missense_variant
ENSBTAG00000006610	15	54155681	54223146	XRRA1	15_54158448_A/G	missense_variant
ENSBTAG00000006624	7	62521906	62543906	SLC36A3	7_62523461_G/C	missense_variant
ENSBTAG00000006624	7	62521906	62543906	SLC36A3	7_62541912_T/C	missense_variant
ENSBTAG00000006634	29	26587523	26588467	OR4D5	29_26587878_T/C	missense_variant
ENSBTAG00000006645	12	18204042	18205891	LPAR6	12_18204557_G/A	missense_variant
ENSBTAG00000006651	8	39351712	39362934	INSL6	8_39351888_A/G	missense_variant
ENSBTAG00000006659	17	62142208	62178958	TMEM116	17_62142549_A/G	start_lost
ENSBTAG00000006679	22	31617620	31843533	MITF	22_31650963_T/C	start_lost
ENSBTAG00000006704	16	26845496	26847572	CCDC185	16_26845974_A/G	missense_variant
ENSBTAG00000006704	16	26845496	26847572	CCDC185	16_26846031_C/T	missense_variant
ENSBTAG00000006712	8	100805164	100912356	ECPAS	8_100911717_T/C	missense_variant
ENSBTAG00000006731	18	13298147	13327247	SLC7A5	18_13301382_T/C	missense_variant
ENSBTAG00000006731	18	13298147	13327247	SLC7A5	18_13301516_G/C	missense_variant
ENSBTAG00000006732	4	49248702	49563305	NRCAM	4_49316537_G/T	missense_variant
ENSBTAG00000006776	5	115617569	115654855	KIAA0930	5_115627715_C/G	missense_variant
ENSBTAG00000006789	22	57383017	57505284	FGD5	22_57493253_G/C	missense_variant
ENSBTAG00000006806	19	41834618	41840426	KRT17	19_41839863_T/C	missense_variant
ENSBTAG00000006823	10	10675335	10773419	CMYA5	10_10722043_A/T	missense_variant
ENSBTAG00000006823	10	10675335	10773419	CMYA5	10_10729246_T/C	missense_variant
ENSBTAG00000006828	5	32528576	32550135	RAPGEF3	5_32540215_T/C	missense_variant
ENSBTAG00000006848	18	54344182	54371183	DHX34	18_54349509_A/T	missense_variant
ENSBTAG00000006848	18	54344182	54371183	DHX34	18_54364366_G/C	missense_variant
ENSBTAG00000006848	18	54344182	54371183	DHX34	18_54370995_T/G	missense_variant
ENSBTAG00000006896	19	61493353	61539725	ABCA9	19_61506519_T/C	missense_variant
ENSBTAG00000006896	19	61493353	61539725	ABCA9	19_61530801_A/G	missense_variant
ENSBTAG00000006899	18	13142992	13218221	JPH3	18_13215524_A/G	missense_variant
ENSBTAG00000006905	18	13225247	13256630	KLHDC4	18_13229126_T/C	missense_variant
ENSBTAG00000006921	19	61421551	61482846	ABCA6	19_61461884_T/C	missense_variant
ENSBTAG00000006957	11	98149418	98158448	SLC2A8	11_98153687_G/C	missense_variant
ENSBTAG00000006957	11	98149418	98158448	SLC2A8	11_98155738_A/G	missense_variant
ENSBTAG00000006973	5	115395022	115482327	PHF21B	5_115399442_T/C	missense_variant
ENSBTAG00000006975	1	102272282	102388043	SI	1_102347892_A/T	missense_variant
ENSBTAG00000006998	18	48215443	48229106	RASGRP4	18_48222883_A/G	missense_variant,splice_region_variant
ENSBTAG00000006999	18	48237459	48365215	RYR1	18_48319167_A/G	splice_acceptor_variant
ENSBTAG00000007000	24	35564899	35587720	ENOSF1	24_35579041_T/G	missense_variant
ENSBTAG00000007001	6	117379932	117386917	SLC26A1	6_117384111_T/C	missense_variant
ENSBTAG00000007007	21	66983300	67047746	WDR20	21_67026856_G/T	missense_variant
ENSBTAG00000007020	22	16468574	16478227	ZNF502	22_16476416_G/A	missense_variant
ENSBTAG00000007031	27	40005539	40010324	OXSM	27_40007234_A/G	missense_variant
ENSBTAG00000007058	29	43117321	43138368	ATG2A	29_43131568_G/A	missense_variant
ENSBTAG00000007099	10	21380886	21389479	AP1G2	10_21388664_G/C	missense_variant
ENSBTAG00000007100	1	144056126	144132832	TRAPPC10	1_144127244_T/C	missense_variant
ENSBTAG00000007116	7	90839565	90853620	ARRDC3	7_90845941_T/C	missense_variant
ENSBTAG00000007117	19	27852911	27873656	CTC1	19_27860065_A/G	missense_variant
ENSBTAG00000007117	19	27852911	27873656	CTC1	19_27861175_A/G	missense_variant
ENSBTAG00000007156	5	55721786	55736914	AGAP2	5_55736759_G/A	missense_variant
ENSBTAG00000007166	19	24494098	24523107	CAMKK1	19_24497683_G/T	missense_variant
ENSBTAG00000007202	29	28982785	28997544	EI24	29_28992150_T/C	missense_variant
ENSBTAG00000007213	13	53196957	53240508	SIRPA	13_53220783_C/G	missense_variant
ENSBTAG00000007228	5	110592240	110609167	CBX7	5_110593046_T/C	missense_variant
ENSBTAG00000007271	17	51998677	52027811	TCTN2	17_52013456_T/C	missense_variant
ENSBTAG00000007281	3	19673523	19687033	SEMA6C	3_19685806_T/G	missense_variant
ENSBTAG00000007298	12	85542292	85552388	TEX29	12_85551412_T/C	missense_variant
ENSBTAG00000007298	12	85542292	85552388	TEX29	12_85551499_G/C	missense_variant
ENSBTAG00000007329	12	19015845	19053524	SETDB2	12_19047442_G/A	missense_variant
ENSBTAG00000007329	12	19015845	19053524	SETDB2	12_19047596_T/G	missense_variant
ENSBTAG00000007338	18	46576253	46605718	TYROBP	18_46593699_A/T	missense_variant
ENSBTAG00000007362	22	58040295	58063254	XPC	22_58040305_G/A	missense_variant
ENSBTAG00000007383	24	31380664	31692928	ZNF521	24_31515412_A/G	missense_variant
ENSBTAG00000007388	9	86692238	86726552	ZC3H12D	9_86694472_T/C	missense_variant
ENSBTAG00000007439	29	16813276	17402612	TENM4	29_17298646_C/G	missense_variant
ENSBTAG00000007442	4	9333128	9455572	AKAP9	4_9417767_C/A	missense_variant
ENSBTAG00000007442	4	9333128	9455572	AKAP9	4_9442842_G/A	missense_variant
ENSBTAG00000007456	X	37465726	37473701	TAZ	X_37471578_A/G	missense_variant
ENSBTAG00000007456	X	37465726	37473701	TAZ	X_37473082_T/G	missense_variant
ENSBTAG00000007489	13	76036719	76152407	NCOA3	13_76130966_G/A	missense_variant
ENSBTAG00000007530	23	28816417	28825181	TRIM10	23_28824460_A/G	missense_variant
ENSBTAG00000007532	23	28803215	28813526	TRIM15	23_28807396_C/T	missense_variant
ENSBTAG00000007544	18	39421095	39435777	MARVELD3	18_39435617_A/C	missense_variant
ENSBTAG00000007545	18	39354161	39416025	PHLPP2	18_39354305_C/T	missense_variant
ENSBTAG00000007545	18	39354161	39416025	PHLPP2	18_39415088_C/T	missense_variant
ENSBTAG00000007568	6	36850100	36864170	MEPE	6_36850859_G/T	missense_variant
ENSBTAG00000007605	5	106946944	106955086	FKBP4	5_106952814_C/T	missense_variant
ENSBTAG00000007605	5	106946944	106955086	FKBP4	5_106952815_A/G	missense_variant
ENSBTAG00000007609	5	106928836	106938181	ITFG2	5_106932023_A/G	missense_variant
ENSBTAG00000007611	5	106920227	106927024	NRIP2	5_106924364_C/G	missense_variant
ENSBTAG00000007615	22	27019069	27417544	CNTN3	22_27374043_A/G	missense_variant
ENSBTAG00000007636	5	47564309	47624668	IRAK3	5_47594939_T/A	stop_gained
ENSBTAG00000007650	2	31290313	31348516	SLC38A11	2_31345498_G/T	missense_variant
ENSBTAG00000007654	X	84890297	84968930	CHST7	X_84890537_A/C	missense_variant
ENSBTAG00000007695	6	85411118	85429268	CSN1S1	6_85427427_A/G	missense_variant
ENSBTAG00000007703	13	29681997	29742318	NMT2	13_29690575_C/T	splice_acceptor_variant
ENSBTAG00000007753	14	470777	478486	KIFC2	14_471866_A/G	missense_variant
ENSBTAG00000007755	5	110559226	110574354	APOBEC3H	5_110564884_C/A	missense_variant
ENSBTAG00000007755	5	110559226	110574354	APOBEC3H	5_110565177_A/T	missense_variant
ENSBTAG00000007767	3	24129991	24254368	TBX15	3_24130846_A/G	start_lost
ENSBTAG00000007821	18	46533688	46553042	NPHS1	18_46546922_T/C	missense_variant
ENSBTAG00000007823	14	8217490	8453614	TG	14_8414320_T/C	missense_variant
ENSBTAG00000007835	14	438530	442163	GPT	14_442060_T/C	missense_variant
ENSBTAG00000007843	22	48099219	48113488	ITIH1	22_48105029_T/C	missense_variant
ENSBTAG00000007846	22	48078023	48091969	ITIH3	22_48091175_T/C	missense_variant,splice_region_variant
ENSBTAG00000007860	16	76021939	76082066	ASPM	16_76037508_T/C	missense_variant
ENSBTAG00000007876	28	42712776	42813456	MAPK8	28_42798826_C/A	missense_variant
ENSBTAG00000007884	19	34633133	34649213	SREBF1	19_34648448_T/C	missense_variant
ENSBTAG00000007887	25	8496962	8687352	GRIN2A	25_8498176_T/C	missense_variant
ENSBTAG00000007909	3	23163504	23368572	NOTCH2	3_23360141_C/A	missense_variant
ENSBTAG00000007920	13	51276263	51306156	PANK2	13_51305973_C/G	missense_variant
ENSBTAG00000007977	13	2540227	2553000	LAMP5	13_2542122_C/T	missense_variant
ENSBTAG00000007988	17	46316500	46383190	STX2	17_46328369_G/A	missense_variant
ENSBTAG00000008005	18	25679294	25700260	DRC7	18_25697626_T/A	missense_variant
ENSBTAG00000008027	13	52102351	52104369	AVP	13_52103748_A/C	missense_variant
ENSBTAG00000008036	5	116657456	116800031	CELSR1	5_116659025_A/G	missense_variant
ENSBTAG00000008065	5	116513986	116522344	CDPF1	5_116514425_A/G	stop_lost
ENSBTAG00000008101	8	51911490	52419336	PCSK5	8_52403812_G/C	missense_variant
ENSBTAG00000008110	19	19814952	19821909	IFT20	19_19818155_A/T	missense_variant
ENSBTAG00000008111	1	130610161	130664345	ESYT3	1_130618270_G/A	missense_variant
ENSBTAG00000008126	16	47331774	47463903	NPHP4	16_47448279_A/C	missense_variant
ENSBTAG00000008126	16	47331774	47463903	NPHP4	16_47448280_A/C	missense_variant
ENSBTAG00000008126	16	47331774	47463903	NPHP4	16_47452145_T/C	missense_variant
ENSBTAG00000008135	10	88846597	88853571	SLIRP	10_88846624_G/A	missense_variant
ENSBTAG00000008135	10	88846597	88853571	SLIRP	10_88846642_G/A	missense_variant
ENSBTAG00000008142	2	34111730	34166890	IFIH1	2_34152242_T/A	missense_variant
ENSBTAG00000008153	16	79375975	79473155	CAMSAP2	16_79455987_A/G	missense_variant
ENSBTAG00000008158	24	54267957	54325899	CCDC68	24_54302434_G/A	missense_variant
ENSBTAG00000008168	24	53723313	53741049	STARD6	24_53724438_T/C	missense_variant
ENSBTAG00000008197	7	15775449	15781166	EPOR	7_15780989_C/G	missense_variant
ENSBTAG00000008201	7	15800804	15811483	CCDC151	7_15802013_A/C	missense_variant
ENSBTAG00000008222	25	4101448	4112329	EEF2KMT	25_4103625_C/T	missense_variant
ENSBTAG00000008228	23	3189366	3252666	BEND6	23_3212996_T/C	missense_variant
ENSBTAG00000008279	13	28351256	28679615	FRMD4A	13_28379575_T/C	missense_variant
ENSBTAG00000008302	4	46646922	46670543	RINT1	4_46663998_A/G	missense_variant
ENSBTAG00000008313	22	60612131	60624486	KLF15	22_60616338_G/C	missense_variant
ENSBTAG00000008319	X	36871649	36874437	DUSP9	X_36873257_G/A	missense_variant
ENSBTAG00000008332	6	14912679	14992464	ENPEP	6_14991462_T/G	missense_variant
ENSBTAG00000008380	10	15129322	15262276	ITGA11	10_15154584_A/G	missense_variant
ENSBTAG00000008416	22	15584972	15626415	ABHD5	22_15609277_G/A	missense_variant
ENSBTAG00000008419	15	52090857	52228534	PDE2A	15_52138714_T/C	splice_acceptor_variant
ENSBTAG00000008434	5	109621889	109634246	GCAT	5_109622858_T/C	missense_variant
ENSBTAG00000008470	17	52333197	52385417	MPHOSPH9	17_52377915_G/C	missense_variant
ENSBTAG00000008482	1	1954230	1985068	SON	1_1975241_G/A	missense_variant
ENSBTAG00000008482	1	1954230	1985068	SON	1_1975274_G/A	missense_variant
ENSBTAG00000008482	1	1954230	1985068	SON	1_1975502_A/G	missense_variant
ENSBTAG00000008499	5	30487010	30495995	TROAP	5_30494327_T/C	missense_variant
ENSBTAG00000008542	4	112625941	112677619	SSPO	4_112673150_A/G	missense_variant
ENSBTAG00000008542	4	112625941	112677619	SSPO	4_112674337_T/C	missense_variant,splice_region_variant
ENSBTAG00000008552	X	37517384	37533715	PLXNA3	X_37524358_C/G	missense_variant
ENSBTAG00000008567	22	11491792	11582286	DLEC1	22_11572770_A/G	missense_variant
ENSBTAG00000008571	17	54818687	55096432	CUX2	17_55093220_A/G	missense_variant
ENSBTAG00000008575	10	52768945	52889275	CGNL1	10_52790968_T/C	missense_variant
ENSBTAG00000008575	10	52768945	52889275	CGNL1	10_52798948_C/G	missense_variant
ENSBTAG00000008575	10	52768945	52889275	CGNL1	10_52874702_A/G	missense_variant
ENSBTAG00000008606	20	71649687	71674393	EXOC3	20_71650688_C/T	missense_variant
ENSBTAG00000008611	19	40672669	40684245	IGFBP4	19_40672930_A/G	missense_variant
ENSBTAG00000008612	5	103358822	103387417	C1R	5_103384498_G/A	missense_variant
ENSBTAG00000008612	5	103358822	103387417	C1R	5_103386510_C/G	missense_variant
ENSBTAG00000008612	5	103358822	103387417	C1R	5_103387138_G/A	missense_variant
ENSBTAG00000008614	18	55855244	55879473	CCDC155	18_55878391_T/C	missense_variant
ENSBTAG00000008614	18	55855244	55879473	CCDC155	18_55878432_T/C	missense_variant
ENSBTAG00000008672	16	50708331	50725360	GABRD	16_50723227_T/C	missense_variant
ENSBTAG00000008705	24	33306982	33408139	CABLES1	24_33407578_T/C	missense_variant
ENSBTAG00000008719	22	47749990	47780548	PRKCD	22_47756764_T/C	missense_variant
ENSBTAG00000008734	16	3602521	3627653	PM20D1	16_3607615_T/C	missense_variant
ENSBTAG00000008734	16	3602521	3627653	PM20D1	16_3616811_T/G	missense_variant
ENSBTAG00000008756	16	80502933	80507964	ELF3	16_80505643_T/C	missense_variant
ENSBTAG00000008764	11	11220289	11232163	SMYD5	11_11228070_T/C	missense_variant
ENSBTAG00000008774	22	60462678	60490194	UROC1	22_60489541_T/C	missense_variant
ENSBTAG00000008787	13	29781616	29913709	FAM171A1	13_29810620_C/G	missense_variant
ENSBTAG00000008810	3	100418895	100453755	GPBP1L1	3_100447031_C/A	missense_variant
ENSBTAG00000008814	27	33069925	33105995	ADGRA2	27_33095456_A/G	missense_variant
ENSBTAG00000008814	27	33069925	33105995	ADGRA2	27_33095457_A/C	missense_variant
ENSBTAG00000008814	27	33069925	33105995	ADGRA2	27_33104308_T/G	missense_variant
ENSBTAG00000008814	27	33069925	33105995	ADGRA2	27_33105930_C/T	missense_variant
ENSBTAG00000008814	27	33069925	33105995	ADGRA2	27_33105944_C/T	stop_gained
ENSBTAG00000008842	14	37502881	37595533	JPH1	14_37512362_A/G	missense_variant
ENSBTAG00000008857	5	109630804	109639001	GALR3	5_109630843_T/C	missense_variant
ENSBTAG00000008860	18	35115259	35131417	RIPOR1	18_35126301_A/G	missense_variant
ENSBTAG00000008897	5	28477745	28515837	BIN2	5_28510212_G/A	missense_variant
ENSBTAG00000008898	3	115642951	115645047	GBX2	3_115643325_T/C	missense_variant
ENSBTAG00000008936	26	20744151	20815377	ABCC2	26_20762152_G/A	missense_variant
ENSBTAG00000008939	26	20825047	20942446	DNMBP	26_20832324_A/G	missense_variant
ENSBTAG00000008944	16	76188124	76401805	CRB1	16_76342666_T/C	missense_variant
ENSBTAG00000008948	17	53970346	54027496	P2RX7	17_54002499_T/C	missense_variant
ENSBTAG00000008952	2	131095681	131165889	RAP1GAP	2_131164249_T/C	missense_variant
ENSBTAG00000008956	11	48044725	48064460	CD8B	11_48048581_G/A	missense_variant
ENSBTAG00000008994	11	98472429	98497457	FPGS	11_98487670_C/T	missense_variant
ENSBTAG00000008994	11	98472429	98497457	FPGS	11_98496357_C/T	missense_variant
ENSBTAG00000008996	17	70236410	70322746	SFI1	17_70292000_C/A	missense_variant
ENSBTAG00000008996	17	70236410	70322746	SFI1	17_70312859_G/C	missense_variant
ENSBTAG00000009006	17	70322367	70401301	PRR14L	17_70378663_A/G	missense_variant
ENSBTAG00000009019	20	4104991	4223391	SH3PXD2B	20_4129074_T/C	missense_variant
ENSBTAG00000009037	8	63854829	63887891	GALNT12	8_63886446_T/C	missense_variant
ENSBTAG00000009057	2	71437172	71470213	CFAP221	2_71437395_T/C	missense_variant
ENSBTAG00000009075	16	47120164	47137199	RNF207	16_47123088_G/A	missense_variant
ENSBTAG00000009093	3	120816487	120819462	GAL3ST2	3_120817791_A/G	missense_variant
ENSBTAG00000009093	3	120816487	120819462	GAL3ST2	3_120818866_C/G	missense_variant
ENSBTAG00000009098	21	20787329	20803591	POLG	21_20803537_T/C	missense_variant
ENSBTAG00000009127	9	34447805	34451897	TSPYL4	9_34447927_T/C	missense_variant
ENSBTAG00000009129	24	53691858	53715916	POLI	24_53715162_G/C	missense_variant
ENSBTAG00000009187	1	2028900	2030042	DNAJC28	1_2029477_G/A	missense_variant
ENSBTAG00000009187	1	2028900	2030042	DNAJC28	1_2029924_T/C	missense_variant
ENSBTAG00000009188	1	1985522	2012383	GART	1_2008012_A/G	missense_variant
ENSBTAG00000009218	4	60772368	60825953	ANLN	4_60793092_T/A	missense_variant
ENSBTAG00000009231	X	35133537	35159670	NSDHL	X_35158471_A/C	missense_variant
ENSBTAG00000009236	25	38297751	38321662	DAGLB	25_38309422_A/G	missense_variant
ENSBTAG00000009236	25	38297751	38321662	DAGLB	25_38312703_C/T	missense_variant
ENSBTAG00000009236	25	38297751	38321662	DAGLB	25_38319465_G/T	missense_variant
ENSBTAG00000009306	16	50453092	50502162	MORN1	16_50454657_A/G	missense_variant
ENSBTAG00000009309	16	50437154	50442749	PEX10	16_50438870_A/G	missense_variant
ENSBTAG00000009309	16	50437154	50442749	PEX10	16_50441687_C/T	missense_variant
ENSBTAG00000009315	29	29322677	29419487	CDON	29_29372933_T/C	missense_variant
ENSBTAG00000009330	7	6181303	6224656	SIN3B	7_6188067_A/C	missense_variant
ENSBTAG00000009331	7	6073318	6174087	CPAMD8	7_6110118_A/G	missense_variant
ENSBTAG00000009332	19	37730040	37765778	TTLL6	19_37744311_T/C	missense_variant
ENSBTAG00000009337	18	53647296	53651181	PNMA8A	18_53648487_G/A	missense_variant
ENSBTAG00000009337	18	53647296	53651181	PNMA8A	18_53648898_G/A	missense_variant
ENSBTAG00000009362	9	89115405	89174252	SYNE1	9_89116339_C/T	missense_variant
ENSBTAG00000009374	10	26764162	26778356	PARP2	10_26776340_A/C	missense_variant
ENSBTAG00000009376	19	23055699	23065906	DPH1	19_23062633_A/G	missense_variant
ENSBTAG00000009396	16	34954133	35000907	EXO1	16_34988619_T/C	missense_variant
ENSBTAG00000009408	27	34593321	34693833	ADAM2	27_34601275_T/G	missense_variant
ENSBTAG00000009459	24	41135878	41248489	MTCL1	24_41204807_T/C	missense_variant
ENSBTAG00000009471	6	71357447	71431834	CEP135	6_71377293_A/G	missense_variant
ENSBTAG00000009471	6	71357447	71431834	CEP135	6_71357545_G/C	splice_donor_variant
ENSBTAG00000009487	29	41098173	41099727	TMEM223	29_41098388_C/T	missense_variant
ENSBTAG00000009520	4	76174089	76273756	ADCY1	4_76258919_T/C	missense_variant
ENSBTAG00000009526	3	92177759	92203031	TMEM59	3_92181858_T/C	missense_variant
ENSBTAG00000009596	8	102659520	102676450	C8H9orf43	8_102669150_T/G	missense_variant
ENSBTAG00000009607	15	75950774	75956775	LARGE2	15_75953902_A/G	missense_variant
ENSBTAG00000009624	5	111705767	111739844	SGSM3	5_111737765_G/T	missense_variant
ENSBTAG00000009642	10	76615143	76616429	AKAP5	10_76615203_A/G	missense_variant
ENSBTAG00000009655	4	74779686	74996283	TNS3	4_74932013_T/C	missense_variant
ENSBTAG00000009679	9	87781650	87966376	PLEKHG1	9_87955094_A/G	missense_variant
ENSBTAG00000009708	19	22860572	22898946	SMYD4	19_22878187_A/G	missense_variant,splice_region_variant
ENSBTAG00000009711	19	22899633	22946071	RPA1	19_22928223_A/G	missense_variant
ENSBTAG00000009714	18	46487531	46500286	ARHGAP33	18_46498817_T/C	missense_variant
ENSBTAG00000009725	2	89102213	89173911	AOX1	2_89140992_G/A	missense_variant
ENSBTAG00000009736	29	43058767	43077323	CDC42BPG	29_43065035_A/G	missense_variant
ENSBTAG00000009744	6	116021091	116168611	FAM193A	6_116062238_T/C	missense_variant
ENSBTAG00000009775	X	34175338	34181029	PRRG3	X_34180021_A/G	missense_variant
ENSBTAG00000009785	18	49050030	49085221	SAMD4B	18_49077832_A/G	missense_variant
ENSBTAG00000009786	4	20624426	20703669	SCIN	4_20678141_A/G	missense_variant
ENSBTAG00000009797	17	46406767	46715519	RIMBP2	17_46676910_T/C	missense_variant
ENSBTAG00000009803	7	38091557	38100473	SNCB	7_38099584_T/G	missense_variant
ENSBTAG00000009805	18	2734037	2753088	CFDP2	18_2744351_T/G	missense_variant
ENSBTAG00000009806	8	65135948	65273530	INVS	8_65219480_A/G	missense_variant
ENSBTAG00000009811	14	634453	652447	BOP1	14_650617_T/C	missense_variant
ENSBTAG00000009822	24	41652235	41701148	PPP4R1	24_41681584_T/G	missense_variant
ENSBTAG00000009833	6	55680843	55762662	DTHD1	6_55691374_A/G	missense_variant
ENSBTAG00000009833	6	55680843	55762662	DTHD1	6_55691468_T/C	missense_variant
ENSBTAG00000009918	18	11409193	11645115	GSE1	18_11639177_A/G	missense_variant
ENSBTAG00000009942	1	153882096	154095595	PLCL2	1_154004487_T/C	missense_variant
ENSBTAG00000009956	5	112916658	112928741	CENPM	5_112917324_A/G	missense_variant
ENSBTAG00000009978	23	19910664	19922053	TDRD6	23_19916613_G/A	missense_variant
ENSBTAG00000009987	19	46329945	46392416	ITGB3	19_46367165_A/G	missense_variant
ENSBTAG00000009997	29	47168667	47358095	ANO1	29_47168811_A/C	missense_variant
ENSBTAG00000010003	20	3158996	3161648	TLX3	20_3159434_T/G	missense_variant
ENSBTAG00000010036	8	69558179	69564548	POLR3D	8_69561911_C/A	missense_variant
ENSBTAG00000010037	24	33168820	33227343	TMEM241	24_33224864_A/G	missense_variant
ENSBTAG00000010047	9	91723944	91866359	TIAM2	9_91753381_A/C	missense_variant
ENSBTAG00000010062	4	48677577	48736265	SLC26A4	4_48703072_C/T	missense_variant
ENSBTAG00000010070	19	40292881	40304832	GSDMA	19_40297777_T/C	missense_variant
ENSBTAG00000010070	19	40292881	40304832	GSDMA	19_40301596_G/A	missense_variant
ENSBTAG00000010070	19	40292881	40304832	GSDMA	19_40304003_G/A	missense_variant
ENSBTAG00000010135	13	78152923	78178452	TMEM189	13_78156102_A/G	missense_variant
ENSBTAG00000010144	5	70252258	70257832	MTERF2	5_70252811_G/C	missense_variant
ENSBTAG00000010146	X	36980019	36996610	PLXNB3	X_36984852_C/T	missense_variant
ENSBTAG00000010146	X	36980019	36996610	PLXNB3	X_36986699_T/C	missense_variant
ENSBTAG00000010151	18	13345873	13368386	CA5A	18_13366166_C/T	missense_variant
ENSBTAG00000010151	18	13345873	13368386	CA5A	18_13366175_T/C	missense_variant
ENSBTAG00000010180	28	1577597	1603804	URB2	28_1586393_G/T	missense_variant
ENSBTAG00000010219	4	112569850	112584312	KRBA1	4_112583668_C/G	missense_variant
ENSBTAG00000010229	9	67153459	67556512	LAMA2	9_67458462_T/C	missense_variant
ENSBTAG00000010230	29	43400333	43427397	CAPN1	29_43405875_C/G	missense_variant
ENSBTAG00000010238	10	20853778	20855801	LTB4R	10_20854079_A/C	missense_variant
ENSBTAG00000010285	6	34655101	34767415	MMRN1	6_34715075_C/A	missense_variant
ENSBTAG00000010324	5	110334791	110358382	GTPBP1	5_110355168_G/A	missense_variant
ENSBTAG00000010334	9	95072282	95155471	SYTL3	9_95154305_A/G	missense_variant
ENSBTAG00000010336	29	50591285	50598649	TALDO1	29_50591967_C/T	missense_variant
ENSBTAG00000010336	29	50591285	50598649	TALDO1	29_50592417_G/C	missense_variant
ENSBTAG00000010347	9	95156270	95201305	EZR	9_95178243_A/G	missense_variant
ENSBTAG00000010348	29	50584569	50589862	GATD1	29_50588692_G/A	missense_variant
ENSBTAG00000010350	6	6014820	6054142	USP53	6_6015101_T/C	missense_variant
ENSBTAG00000010353	12	21342921	21390489	ATP7B	12_21367333_T/C	splice_acceptor_variant
ENSBTAG00000010355	27	19952764	19986425	VPS37A	27_19957635_C/T	missense_variant,splice_region_variant
ENSBTAG00000010360	22	34953094	35066971	LRIG1	22_35066394_A/G	missense_variant
ENSBTAG00000010365	10	64811087	64864928	SQOR	10_64811358_T/C	missense_variant
ENSBTAG00000010367	28	3633670	3714384	TTC13	28_3650698_T/C	missense_variant
ENSBTAG00000010388	11	3840888	3956079	MGAT4A	11_3841475_C/T	missense_variant
ENSBTAG00000010397	1	83752076	83827942	B3GNT5	1_83813855_G/C	missense_variant
ENSBTAG00000010408	16	4259232	4284591	IKBKE	16_4262763_A/C	missense_variant
ENSBTAG00000010408	16	4259232	4284591	IKBKE	16_4273855_C/G	missense_variant
ENSBTAG00000010411	29	36515554	36534251	ADAMTS8	29_36526931_T/C	missense_variant
ENSBTAG00000010422	5	44979892	45005325	MDM2	5_44980976_T/C	missense_variant
ENSBTAG00000010422	5	44979892	45005325	MDM2	5_45001444_A/T	missense_variant
ENSBTAG00000010423	20	35840757	35949859	LIFR	20_35925959_C/T	missense_variant
ENSBTAG00000010447	29	49598330	49637383	LSP1	29_49606894_T/C	missense_variant
ENSBTAG00000010447	29	49598330	49637383	LSP1	29_49607450_T/C	missense_variant
ENSBTAG00000010448	1	138181418	138320203	CPNE4	1_138320203_A/G	stop_lost
ENSBTAG00000010482	29	45373821	45388348	PITPNM1	29_45378838_G/A	missense_variant
ENSBTAG00000010515	11	105981080	105984424	FBXW5	11_105984388_A/G	missense_variant
ENSBTAG00000010517	19	55626318	55644114	EVPL	19_55642250_A/G	missense_variant
ENSBTAG00000010577	6	71796672	71841416	PAICS	6_71817861_A/C	missense_variant
ENSBTAG00000010616	5	55947935	55953054	MBD6	5_55951127_T/C	missense_variant
ENSBTAG00000010667	17	70094432	70105136	PIK3IP1	17_70102770_G/C	missense_variant
ENSBTAG00000010716	6	92951310	93291875	FRAS1	6_93206232_T/C	missense_variant
ENSBTAG00000010726	X	36013567	36155731	F8	X_36104291_G/A	missense_variant
ENSBTAG00000010726	X	36013567	36155731	F8	X_36154850_A/G	missense_variant
ENSBTAG00000010777	29	48561752	48614531	CARS1	29_48573471_G/C	missense_variant
ENSBTAG00000010777	29	48561752	48614531	CARS1	29_48610749_A/G	missense_variant
ENSBTAG00000010777	29	48561752	48614531	CARS1	29_48610837_T/G	missense_variant
ENSBTAG00000010778	10	36820290	36837237	NDUFAF1	10_36832317_T/C	missense_variant
ENSBTAG00000010789	5	109643325	109653939	ANKRD54	5_109646778_T/C	missense_variant
ENSBTAG00000010846	11	2763444	2794689	CNNM3	11_2790596_A/G	missense_variant
ENSBTAG00000010849	11	2801347	2807103	ANKRD23	11_2801528_T/C	missense_variant
ENSBTAG00000010858	18	16590653	16667410	ABCC11	18_16633685_G/T	missense_variant
ENSBTAG00000010885	9	34430224	34433482	TSPYL1	9_34430634_T/C	missense_variant
ENSBTAG00000010938	2	136066725	136069993	SRARP	2_136067468_T/C	missense_variant
ENSBTAG00000010947	28	14786778	14882678	PHYHIPL	28_14787200_A/G	missense_variant
ENSBTAG00000010947	28	14786778	14882678	PHYHIPL	28_14787247_C/G	missense_variant
ENSBTAG00000010947	28	14786778	14882678	PHYHIPL	28_14787359_T/C	missense_variant
ENSBTAG00000010947	28	14786778	14882678	PHYHIPL	28_14787373_G/T	missense_variant
ENSBTAG00000010947	28	14786778	14882678	PHYHIPL	28_14787378_T/G	missense_variant
ENSBTAG00000010947	28	14786778	14882678	PHYHIPL	28_14787478_A/C	missense_variant
ENSBTAG00000010948	X	35677939	35703033	CLIC2	X_35691529_A/G	missense_variant
ENSBTAG00000010956	6	91048377	91130984	SCARB2	6_91082698_T/C	missense_variant
ENSBTAG00000010999	22	43940324	44002737	IL17RD	22_44001076_G/A	missense_variant
ENSBTAG00000011003	19	40128960	40213794	IKZF3	19_40129604_G/T	missense_variant
ENSBTAG00000011011	19	20882415	21124185	SSH2	19_20882918_G/T	missense_variant
ENSBTAG00000011087	5	34310775	34518431	ARID2	5_34405066_T/C	missense_variant
ENSBTAG00000011098	5	119392379	119450153	TTLL8	5_119416087_C/T	missense_variant
ENSBTAG00000011104	11	37722029	37796520	RTN4	11_37770452_T/C	missense_variant
ENSBTAG00000011127	4	99335497	99461007	NUP205	4_99453122_G/A	missense_variant
ENSBTAG00000011178	22	47051292	47066805	IL17RB	22_47051321_T/C	missense_variant
ENSBTAG00000011178	22	47051292	47066805	IL17RB	22_47051639_C/G	missense_variant
ENSBTAG00000011179	9	104110949	104116975	PDCD2	9_104113993_C/T	missense_variant
ENSBTAG00000011187	6	35721146	36031040	FAM13A	6_35975293_G/A	missense_variant
ENSBTAG00000011190	X	37397604	37422791	FLNA	X_37410086_G/A	missense_variant
ENSBTAG00000011202	8	84481296	84497538	CARD19	8_84496786_A/G	missense_variant
ENSBTAG00000011203	14	22335447	22344612	RP1	14_22343396_C/G	missense_variant
ENSBTAG00000011215	18	48402709	48476443	ACTN4	18_48474216_T/C	missense_variant
ENSBTAG00000011237	23	24075070	24509308	PKHD1	23_24187676_G/A	missense_variant
ENSBTAG00000011238	3	8901877	8932543	CD48	3_8926761_T/C	missense_variant
ENSBTAG00000011245	5	23915775	24071389	PLXNC1	5_23986445_A/G	missense_variant
ENSBTAG00000011249	29	49990564	50043414	MOB2	29_50042405_C/G	missense_variant
ENSBTAG00000011252	7	21765855	21873259	RAD50	7_21814235_G/A	missense_variant
ENSBTAG00000011267	1	117161151	117204819	CLRN1	1_117187395_T/C	missense_variant
ENSBTAG00000011275	5	113976803	114102640	SCUBE1	5_113989052_T/C	missense_variant
ENSBTAG00000011275	5	113976803	114102640	SCUBE1	5_113989403_T/G	missense_variant
ENSBTAG00000011275	5	113976803	114102640	SCUBE1	5_114100754_G/C	start_lost
ENSBTAG00000011277	X	42168528	42169311	FAM133A	X_42168537_T/C	missense_variant
ENSBTAG00000011285	16	66131785	66166490	TRMT1L	16_66136152_G/T	missense_variant,splice_region_variant
ENSBTAG00000011343	19	25148636	25166951	XAF1	19_25157955_T/C	missense_variant
ENSBTAG00000011343	19	25148636	25166951	XAF1	19_25159374_A/G	missense_variant
ENSBTAG00000011352	5	48952181	49035846	TBC1D30	5_48956691_G/A	missense_variant
ENSBTAG00000011354	6	102320394	102357766	NUDT9	6_102320715_C/T	missense_variant
ENSBTAG00000011356	7	16447830	16464459	CAMSAP3	7_16454969_T/C	missense_variant
ENSBTAG00000011392	5	65398362	65500279	MYBPC1	5_65433875_C/T	missense_variant
ENSBTAG00000011392	5	65398362	65500279	MYBPC1	5_65458547_C/G	missense_variant
ENSBTAG00000011397	8	59373966	59599764	UNC13B	8_59598260_A/G	missense_variant
ENSBTAG00000011405	20	71491866	71529187	CEP72	20_71492164_C/A	missense_variant
ENSBTAG00000011405	20	71491866	71529187	CEP72	20_71508833_C/G	missense_variant
ENSBTAG00000011405	20	71491866	71529187	CEP72	20_71520915_T/C	missense_variant
ENSBTAG00000011412	4	48985684	49062759	LAMB1	4_49045768_T/C	missense_variant
ENSBTAG00000011412	4	48985684	49062759	LAMB1	4_49062332_A/G	missense_variant
ENSBTAG00000011412	4	48985684	49062759	LAMB1	4_49062749_C/T	missense_variant
ENSBTAG00000011431	8	59901585	59921540	GBA2	8_59906366_G/A	missense_variant
ENSBTAG00000011446	21	34234871	34258160	SEMA7A	21_34256104_T/C	missense_variant
ENSBTAG00000011458	13	52381587	52390072	CPXM1	13_52382680_T/C	missense_variant
ENSBTAG00000011483	19	22738997	22749219	SCARF1	19_22739143_T/C	missense_variant
ENSBTAG00000011484	22	54204473	54261834	ZDHHC3	22_54246421_A/G	missense_variant
ENSBTAG00000011491	19	22820015	22831944	WDR81	19_22824988_A/G	missense_variant
ENSBTAG00000011491	19	22820015	22831944	WDR81	19_22827333_A/G	missense_variant
ENSBTAG00000011543	3	120837823	120848740	PDCD1	3_120839553_T/C	missense_variant
ENSBTAG00000011549	15	51515409	51553384	TRPC2	15_51518378_G/A	missense_variant
ENSBTAG00000011549	15	51515409	51553384	TRPC2	15_51533704_A/G	missense_variant
ENSBTAG00000011551	22	16985219	17006258	CPNE9	22_16994754_A/G	missense_variant
ENSBTAG00000011580	22	50616593	50663265	DAG1	22_50616775_T/C	missense_variant
ENSBTAG00000011580	22	50616593	50663265	DAG1	22_50629815_A/G	missense_variant
ENSBTAG00000011581	22	50533323	50568056	BSN	22_50541935_A/C	missense_variant
ENSBTAG00000011581	22	50533323	50568056	BSN	22_50543827_T/C	missense_variant
ENSBTAG00000011634	1	137242683	137294481	ACP3	1_137276531_T/A	missense_variant
ENSBTAG00000011660	28	44061316	44071826	MSMB	28_44067896_G/C	missense_variant
ENSBTAG00000011689	18	62878755	62888679	LENG8	18_62886165_C/G	missense_variant
ENSBTAG00000011766	20	33535937	33593157	C7	20_33556928_C/T	missense_variant
ENSBTAG00000011770	8	45284977	45412774	TJP2	8_45379376_A/G	missense_variant
ENSBTAG00000011770	8	45284977	45412774	TJP2	8_45386206_A/G	missense_variant
ENSBTAG00000011789	6	72173295	72331847	REST	6_72194787_A/G	missense_variant
ENSBTAG00000011823	16	43747735	43786671	CLSTN1	16_43786621_T/G	missense_variant
ENSBTAG00000011823	16	43747735	43786671	CLSTN1	16_43765540_A/G	missense_variant,splice_region_variant
ENSBTAG00000011855	12	24685659	24694910	EXOSC8	12_24686511_C/T	missense_variant
ENSBTAG00000011860	12	24646355	24685566	SUPT20H	12_24669330_G/A	missense_variant
ENSBTAG00000011862	12	477004	480875	PCDH20	12_480748_G/A	missense_variant
ENSBTAG00000011881	3	16032551	16081469	TDRD10	3_16039710_T/C	missense_variant
ENSBTAG00000011896	22	57706518	57766842	GRIP2	22_57761434_T/C	missense_variant
ENSBTAG00000011929	10	59775598	59796120	USP50	10_59779137_A/G	missense_variant
ENSBTAG00000011930	17	61176579	61194317	DDX54	17_61193901_C/T	missense_variant
ENSBTAG00000011932	16	67381599	67398481	PRG4	16_67384228_C/T	missense_variant
ENSBTAG00000011932	16	67381599	67398481	PRG4	16_67390829_C/A	missense_variant
ENSBTAG00000011937	17	61195558	61199902	RITA1	17_61199139_C/T	missense_variant
ENSBTAG00000011940	13	57147352	57251774	ZNF831	13_57147479_A/G	missense_variant
ENSBTAG00000011940	13	57147352	57251774	ZNF831	13_57213251_T/G	missense_variant
ENSBTAG00000011940	13	57147352	57251774	ZNF831	13_57213252_T/C	missense_variant
ENSBTAG00000011940	13	57147352	57251774	ZNF831	13_57213599_A/G	missense_variant
ENSBTAG00000011953	3	59884333	60026329	PRKACB	3_59886443_C/T	missense_variant
ENSBTAG00000011988	19	20060814	20088152	KIAA0100	19_20083459_C/G	missense_variant
ENSBTAG00000011991	28	43579136	43610753	DRGX	28_43579152_T/C	missense_variant
ENSBTAG00000012014	7	61521982	61539126	CDX1	7_61522316_T/G	missense_variant
ENSBTAG00000012016	18	55157328	55178870	LMTK3	18_55157638_T/C	missense_variant
ENSBTAG00000012025	3	3653710	3828022	LMX1A	3_3825395_T/C	missense_variant
ENSBTAG00000012088	5	115888383	115968965	FBLN1	5_115901522_A/G	missense_variant
ENSBTAG00000012119	4	86301179	86510240	PTPRZ1	4_86461025_A/G	missense_variant
ENSBTAG00000012135	17	29525417	29663774	LARP1B	17_29586784_G/C	missense_variant
ENSBTAG00000012141	29	45286731	45292816	RAD9A	29_45289803_A/G	missense_variant
ENSBTAG00000012158	16	54730528	54762653	C16H1orf158	16_54732642_A/G	missense_variant
ENSBTAG00000012164	1	118901381	119012034	CP	1_118918506_A/T	missense_variant
ENSBTAG00000012164	1	118901381	119012034	CP	1_118999839_C/A	missense_variant
ENSBTAG00000012193	17	67395806	67801228	TTC28	17_67408258_T/C	missense_variant
ENSBTAG00000012197	25	39192114	39207833	AP5Z1	25_39197175_C/G	missense_variant
ENSBTAG00000012265	5	104221024	104345680	VWF	5_104293532_T/G	missense_variant
ENSBTAG00000012265	5	104221024	104345680	VWF	5_104300487_T/G	missense_variant
ENSBTAG00000012273	1	82845021	82851428	FAM131A	1_82846064_T/G	missense_variant
ENSBTAG00000012274	11	98794261	98811474	CIZ1	11_98802815_T/C	missense_variant
ENSBTAG00000012274	11	98794261	98811474	CIZ1	11_98803227_T/C	missense_variant
ENSBTAG00000012278	20	41323015	41391311	MTMR12	20_41389200_A/G	missense_variant
ENSBTAG00000012288	17	66164554	66181277	TFIP11	17_66166068_C/T	missense_variant
ENSBTAG00000012288	17	66164554	66181277	TFIP11	17_66169310_T/C	missense_variant
ENSBTAG00000012296	6	64584452	64674550	GABRG1	6_64674440_C/A	missense_variant
ENSBTAG00000012302	19	22977112	23051959	RTN4RL1	19_22979336_A/G	missense_variant
ENSBTAG00000012314	7	15545282	15579093	LDLR	7_15575111_A/G	missense_variant
ENSBTAG00000012357	14	64454510	65258852	VPS13B	14_64458314_T/C	missense_variant
ENSBTAG00000012394	11	38849940	39075742	CCDC85A	11_38850736_A/G	missense_variant
ENSBTAG00000012412	1	3103263	3180340	URB1	1_3131258_A/G	missense_variant
ENSBTAG00000012412	1	3103263	3180340	URB1	1_3142215_C/G	missense_variant
ENSBTAG00000012412	1	3103263	3180340	URB1	1_3146560_G/A	missense_variant
ENSBTAG00000012416	26	25709778	25714347	ZNF511	26_25711949_A/G	missense_variant
ENSBTAG00000012449	11	4665771	5289303	AFF3	11_4710633_C/G	missense_variant
ENSBTAG00000012460	15	65019976	65067265	ELF5	15_65066812_A/G	missense_variant
ENSBTAG00000012465	18	12381319	12382827	FOXC2	18_12382682_G/T	missense_variant
ENSBTAG00000012485	11	99296474	99305631	SPOUT1	11_99305621_G/C	missense_variant
ENSBTAG00000012490	21	31471294	31541249	ETFA	21_31521841_C/T	missense_variant
ENSBTAG00000012505	15	52798117	52856744	ARHGEF17	15_52799087_G/C	missense_variant
ENSBTAG00000012505	15	52798117	52856744	ARHGEF17	15_52799457_T/C	missense_variant
ENSBTAG00000012505	15	52798117	52856744	ARHGEF17	15_52845296_A/G	missense_variant
ENSBTAG00000012505	15	52798117	52856744	ARHGEF17	15_52851880_G/A	missense_variant
ENSBTAG00000012508	18	10285040	10339375	OSGIN1	18_10305903_T/C	missense_variant
ENSBTAG00000012558	20	39873127	40265889	ADAMTS12	20_40210840_A/C	missense_variant
ENSBTAG00000012559	20	71165516	71181851	SLC6A18	20_71166586_T/C	missense_variant
ENSBTAG00000012564	19	46008699	46179281	KANSL1	19_46134608_C/T	missense_variant
ENSBTAG00000012564	19	46008699	46179281	KANSL1	19_46135058_T/C	missense_variant
ENSBTAG00000012565	10	82525805	82704991	PCNX1	10_82584921_A/G	missense_variant
ENSBTAG00000012567	20	71145309	71162695	TERT	20_71161199_A/G	missense_variant
ENSBTAG00000012605	16	44330572	44353081	GPR157	16_44352095_T/C	missense_variant
ENSBTAG00000012606	18	54494035	54508720	ZNF541	18_54504786_G/A	missense_variant
ENSBTAG00000012624	5	39200973	39632049	PDZRN4	5_39631964_C/A	missense_variant
ENSBTAG00000012646	1	56425478	56476144	PLCXD2	1_56460638_A/G	missense_variant
ENSBTAG00000012653	4	77025265	77117686	CAMK2B	4_77096229_T/C	missense_variant
ENSBTAG00000012676	5	27098480	27108554	KRT79	5_27098658_A/G	missense_variant
ENSBTAG00000012712	10	30359033	30440494	AQR	10_30373833_A/G	missense_variant
ENSBTAG00000012736	11	98393584	98395443	PTRH1	11_98393696_T/C	missense_variant
ENSBTAG00000012824	17	29913837	29993696	INTU	17_29923252_C/A	missense_variant
ENSBTAG00000012826	17	29880313	29908490	SLC25A31	17_29908384_C/G	missense_variant
ENSBTAG00000012845	19	20090371	20098195	SDF2	19_20094257_T/C	missense_variant
ENSBTAG00000012846	15	63989009	64306981	KIAA1549L	15_63989645_T/G	missense_variant
ENSBTAG00000012846	15	63989009	64306981	KIAA1549L	15_64192509_A/G	missense_variant
ENSBTAG00000012847	11	98220651	98272276	NIBAN2	11_98225204_T/C	missense_variant
ENSBTAG00000012849	12	84863917	84995777	COL4A1	12_84879424_A/C	missense_variant
ENSBTAG00000012849	12	84863917	84995777	COL4A1	12_84914995_T/C	missense_variant
ENSBTAG00000012854	19	40243358	40254120	GSDMB	19_40244707_A/G	missense_variant
ENSBTAG00000012854	19	40243358	40254120	GSDMB	19_40244771_G/C	missense_variant
ENSBTAG00000012870	23	4470532	4614742	BMP5	23_4470604_A/G	missense_variant
ENSBTAG00000012888	2	96437069	96460618	C2H2orf80	2_96454954_G/A	missense_variant,splice_region_variant
ENSBTAG00000012896	5	57572503	57575448	METTL7B	5_57574396_T/C	missense_variant
ENSBTAG00000012907	3	57674210	57713603	ODF2L	3_57708553_G/A	missense_variant
ENSBTAG00000012921	8	75651802	75724181	KIF24	8_75652402_T/C	missense_variant
ENSBTAG00000012921	8	75651802	75724181	KIF24	8_75655434_A/G	missense_variant
ENSBTAG00000012943	7	61073587	61186881	PPARGC1B	7_61176152_C/G	missense_variant
ENSBTAG00000012953	16	58058897	58410271	ASTN1	16_58058910_T/C	missense_variant
ENSBTAG00000012953	16	58058897	58410271	ASTN1	16_58157266_G/T	missense_variant
ENSBTAG00000012979	3	103720970	103756764	ZMYND12	3_103753072_C/A	missense_variant
ENSBTAG00000012991	8	52760745	52887222	PRUNE2	8_52761371_A/G	missense_variant
ENSBTAG00000012991	8	52760745	52887222	PRUNE2	8_52763329_T/C	missense_variant
ENSBTAG00000012991	8	52760745	52887222	PRUNE2	8_52764944_G/T	missense_variant
ENSBTAG00000013001	17	44044076	44068639	ZNF84	17_44066641_A/G	missense_variant
ENSBTAG00000013002	X	35046213	35060775	GABRQ	X_35060336_G/A	missense_variant
ENSBTAG00000013023	11	6577660	6628589	MAP4K4	11_6610444_T/C	missense_variant
ENSBTAG00000013044	X	36237532	36321169	GAB3	X_36269657_T/C	missense_variant
ENSBTAG00000013046	X	36176367	36209890	MPP1	X_36201378_C/A	missense_variant
ENSBTAG00000013046	X	36176367	36209890	MPP1	X_36209355_A/G	missense_variant
ENSBTAG00000013050	4	55985141	56120652	ZNF277	4_56119324_T/C	missense_variant
ENSBTAG00000013074	16	2151478	2156646	PPP1R15B	16_2155343_A/T	missense_variant
ENSBTAG00000013076	29	36942605	36975284	SNX19	29_36971037_A/C	missense_variant
ENSBTAG00000013095	19	19977270	20005151	FOXN1	19_20003846_T/C	missense_variant
ENSBTAG00000013100	19	20034503	20053455	SPAG5	19_20049219_C/T	missense_variant
ENSBTAG00000013100	19	20034503	20053455	SPAG5	19_20049468_C/T	missense_variant
ENSBTAG00000013100	19	20034503	20053455	SPAG5	19_20049489_G/A	missense_variant
ENSBTAG00000013109	15	51012407	51216927	STIM1	15_51021980_T/C	missense_variant
ENSBTAG00000013126	5	103486417	103493327	EMG1	5_103493126_A/G	missense_variant
ENSBTAG00000013128	16	29157748	29196233	ACBD3	16_29166297_T/C	missense_variant
ENSBTAG00000013130	4	106421669	106422610	OR6V1	4_106422540_A/G	missense_variant
ENSBTAG00000013160	13	51526771	51531465	GFRA4	13_51529470_A/G	missense_variant
ENSBTAG00000013167	13	51487257	51505680	SIGLEC1	13_51488535_T/C	missense_variant
ENSBTAG00000013167	13	51487257	51505680	SIGLEC1	13_51488666_T/C	missense_variant
ENSBTAG00000013167	13	51487257	51505680	SIGLEC1	13_51493557_T/C	missense_variant
ENSBTAG00000013167	13	51487257	51505680	SIGLEC1	13_51498379_A/G	missense_variant
ENSBTAG00000013167	13	51487257	51505680	SIGLEC1	13_51500829_A/C	missense_variant
ENSBTAG00000013175	18	44691411	44776252	KIAA0355	18_44765510_C/G	missense_variant
ENSBTAG00000013181	10	88080213	88093219	LRRC74A	10_88093110_T/C	missense_variant
ENSBTAG00000013185	7	68286089	68314227	TIMD4	7_68288681_G/C	missense_variant
ENSBTAG00000013239	18	48477099	48489316	CAPN12	18_48477261_A/G	missense_variant,splice_region_variant
ENSBTAG00000013247	18	63478435	63493232	NLRP5	18_63486704_G/A	missense_variant
ENSBTAG00000013256	5	1094237	1220337	LGR5	5_1215521_G/A	missense_variant
ENSBTAG00000013266	18	38964401	39006969	PMFBP1	18_38992077_A/C	missense_variant
ENSBTAG00000013281	2	135698556	135736414	SPATA21	2_135736383_A/G	missense_variant
ENSBTAG00000013282	2	135674410	135688455	NECAP2	2_135679518_T/C	missense_variant
ENSBTAG00000013339	13	22100371	22214013	NEBL	13_22205339_A/G	missense_variant
ENSBTAG00000013339	13	22100371	22214013	NEBL	13_22205354_G/C	missense_variant
ENSBTAG00000013341	X	138696888	138714389	GYG2	X_138697071_C/A	missense_variant
ENSBTAG00000013341	X	138696888	138714389	GYG2	X_138701511_G/C	missense_variant
ENSBTAG00000013369	14	81512830	81729606	COL14A1	14_81607266_A/G	missense_variant
ENSBTAG00000013380	24	43219452	43293516	CEP192	24_43293164_A/C	missense_variant
ENSBTAG00000013380	24	43219452	43293516	CEP192	24_43293215_C/T	missense_variant
ENSBTAG00000013393	19	22088342	22096721	GEMIN4	19_22089384_A/G	missense_variant
ENSBTAG00000013393	19	22088342	22096721	GEMIN4	19_22093660_T/A	missense_variant
ENSBTAG00000013393	19	22088342	22096721	GEMIN4	19_22093707_A/G	missense_variant
ENSBTAG00000013401	10	26001808	26023736	ARHGEF40	10_26020934_T/C	missense_variant
ENSBTAG00000013468	29	40815654	40907522	AHNAK	29_40879099_T/C	missense_variant
ENSBTAG00000013468	29	40815654	40907522	AHNAK	29_40884376_A/T	missense_variant
ENSBTAG00000013468	29	40815654	40907522	AHNAK	29_40884389_C/T	missense_variant
ENSBTAG00000013468	29	40815654	40907522	AHNAK	29_40889098_C/A	missense_variant
ENSBTAG00000013468	29	40815654	40907522	AHNAK	29_40893167_A/C	missense_variant
ENSBTAG00000013468	29	40815654	40907522	AHNAK	29_40893597_A/T	missense_variant
ENSBTAG00000013492	2	106786779	106794751	PRKAG3	2_106794251_A/G	missense_variant
ENSBTAG00000013511	2	132262279	132314628	VWA5B1	2_132292399_G/A	missense_variant
ENSBTAG00000013527	16	43158594	43173975	PGD	16_43173262_A/G	missense_variant
ENSBTAG00000013527	16	43158594	43173975	PGD	16_43173325_C/G	missense_variant
ENSBTAG00000013527	16	43158594	43173975	PGD	16_43173336_T/G	missense_variant
ENSBTAG00000013544	28	9161993	9192514	LGALS8	28_9185901_A/G	missense_variant
ENSBTAG00000013607	6	105290863	105332843	WDR1	6_105305332_C/T	missense_variant
ENSBTAG00000013616	10	59393839	59460079	AP4E1	10_59431442_T/A	missense_variant
ENSBTAG00000013638	10	14103229	14332391	IQCH	10_14298486_G/A	missense_variant
ENSBTAG00000013638	10	14103229	14332391	IQCH	10_14241479_A/C	missense_variant,splice_region_variant
ENSBTAG00000013641	26	39775458	39798891	BAG3	26_39793966_T/C	missense_variant
ENSBTAG00000013651	28	28368606	28385093	DNAJB12	28_28377261_C/G	missense_variant
ENSBTAG00000013651	28	28368606	28385093	DNAJB12	28_28384806_G/A	missense_variant
ENSBTAG00000013651	28	28368606	28385093	DNAJB12	28_28384842_A/G	missense_variant
ENSBTAG00000013698	19	42107008	42130544	TTC25	19_42112386_A/C	missense_variant
ENSBTAG00000013730	29	37422743	37445044	CD5	29_37440587_T/G	missense_variant
ENSBTAG00000013735	28	8099451	8188434	TBCE	28_8180110_A/G	missense_variant
ENSBTAG00000013736	6	111165322	111279541	PROM1	6_111215696_G/T	missense_variant
ENSBTAG00000013790	20	22340163	22417428	MAP3K1	20_22356524_C/T	missense_variant
ENSBTAG00000013841	1	1099127	1100145	FAM243A	1_1099690_G/T	missense_variant
ENSBTAG00000013843	5	27943530	27957768	ACVRL1	5_27948784_T/C	missense_variant
ENSBTAG00000013885	16	32767321	32799776	ADSS2	16_32767449_A/G	missense_variant
ENSBTAG00000013899	13	46389229	46478656	LARP4B	13_46436090_A/C	missense_variant
ENSBTAG00000013918	6	77075369	77651502	ADGRL3	6_77463993_G/C	missense_variant
ENSBTAG00000013921	18	52956472	52966223	CKM	18_52957937_G/C	missense_variant
ENSBTAG00000013951	17	44386512	44411465	CHFR	17_44401943_T/C	missense_variant
ENSBTAG00000013955	14	3200372	3587738	TRAPPC9	14_3206167_T/C	missense_variant
ENSBTAG00000013957	2	30545764	30569913	GALNT3	2_30568438_T/C	missense_variant
ENSBTAG00000013971	17	72208853	72268526	PI4KA	17_72251905_T/G	missense_variant
ENSBTAG00000013988	5	109136740	109154244	BID	5_109138927_T/C	missense_variant
ENSBTAG00000014002	19	48686458	48723349	CEP95	19_48711747_G/C	missense_variant
ENSBTAG00000014008	8	70823594	70828041	NKX2-6	8_70823905_G/C	missense_variant
ENSBTAG00000014015	5	109891806	109938952	PLA2G6	5_109925597_T/C	missense_variant
ENSBTAG00000014015	5	109891806	109938952	PLA2G6	5_109909044_T/C	missense_variant,splice_region_variant
ENSBTAG00000014030	5	24766344	24868854	FGD6	5_24861781_A/C	missense_variant
ENSBTAG00000014042	6	58034093	58059082	TLR10	6_58036379_A/T	missense_variant
ENSBTAG00000014044	5	24868908	24939568	VEZT	5_24905567_G/C	missense_variant
ENSBTAG00000014050	27	37469274	37496681	CHRNB3	27_37493251_T/C	missense_variant
ENSBTAG00000014054	9	62457382	62493333	CFAP206	9_62485389_T/C	missense_variant
ENSBTAG00000014057	9	62413961	62445501	SLC35A1	9_62441325_C/T	missense_variant
ENSBTAG00000014069	4	12881889	12895362	PDK4	4_12886571_G/C	missense_variant
ENSBTAG00000014075	13	16140331	16172586	ITIH2	13_16150488_A/G	missense_variant
ENSBTAG00000014079	3	112454968	112584264	GIGYF2	3_112539148_C/G	missense_variant
ENSBTAG00000014096	10	72321920	72374502	PCNX4	10_72322641_A/G	missense_variant
ENSBTAG00000014102	3	31863581	31873115	WDR77	3_31870572_G/C	missense_variant
ENSBTAG00000014111	17	15374564	15824212	INPP4B	17_15707423_A/G	missense_variant
ENSBTAG00000014122	29	29617419	29625087	FOXRED1	29_29624484_A/G	missense_variant
ENSBTAG00000014136	16	50593827	50598411	FAAP20	16_50593837_C/T	missense_variant
ENSBTAG00000014136	16	50593827	50598411	FAAP20	16_50594188_T/C	missense_variant
ENSBTAG00000014136	16	50593827	50598411	FAAP20	16_50594297_A/G	missense_variant
ENSBTAG00000014136	16	50593827	50598411	FAAP20	16_50594478_T/C	missense_variant
ENSBTAG00000014136	16	50593827	50598411	FAAP20	16_50594565_G/C	missense_variant
ENSBTAG00000014137	15	28011130	28073376	CEP164	15_28028443_G/A	missense_variant
ENSBTAG00000014137	15	28011130	28073376	CEP164	15_28066943_T/C	missense_variant
ENSBTAG00000014197	5	33400460	33483891	SLC38A4	5_33449576_A/G	missense_variant
ENSBTAG00000014202	19	38489984	38499387	CDK5RAP3	19_38495087_G/A	missense_variant
ENSBTAG00000014207	7	17159713	17179480	ADAMTS10	7_17163294_A/G	missense_variant
ENSBTAG00000014224	29	33104035	33160157	IGSF9B	29_33126980_T/G	missense_variant
ENSBTAG00000014229	25	16711129	16799832	SYT17	25_16794852_T/C	missense_variant
ENSBTAG00000014234	10	78535568	78551038	CCDC196	10_78543715_A/G	missense_variant
ENSBTAG00000014247	5	111356401	111392015	FAM83F	5_111391004_A/G	missense_variant
ENSBTAG00000014333	X	37547328	37550770	SLC10A3	X_37548659_C/T	missense_variant
ENSBTAG00000014351	10	35590812	35687969	EIF2AK4	10_35625692_A/G	missense_variant
ENSBTAG00000014382	3	83258392	83334028	KANK4	3_83311885_G/A	missense_variant
ENSBTAG00000014391	11	94503778	94525383	CRB2	11_94515318_C/G	missense_variant
ENSBTAG00000014399	15	63556795	63634185	QSER1	15_63595269_C/T	missense_variant
ENSBTAG00000014399	15	63556795	63634185	QSER1	15_63596172_C/A	missense_variant
ENSBTAG00000014401	8	69848988	69878635	SORBS3	8_69854674_A/G	missense_variant
ENSBTAG00000014406	12	35662146	35684640	LATS2	12_35675130_T/C	missense_variant
ENSBTAG00000014407	2	94363694	94404651	INO80D	2_94380118_A/G	missense_variant
ENSBTAG00000014407	2	94363694	94404651	INO80D	2_94399120_A/G	missense_variant
ENSBTAG00000014409	2	62271904	62313297	MAP3K19	2_62290318_A/G	missense_variant
ENSBTAG00000014443	19	27949539	27954573	ODF4	19_27949785_T/C	missense_variant
ENSBTAG00000014455	20	41504814	41907383	PDZD2	20_41521748_A/T	missense_variant
ENSBTAG00000014455	20	41504814	41907383	PDZD2	20_41522071_A/G	missense_variant
ENSBTAG00000014455	20	41504814	41907383	PDZD2	20_41604955_T/C	missense_variant
ENSBTAG00000014465	25	35596139	35617193	SERPINE1	25_35606014_T/C	missense_variant
ENSBTAG00000014476	21	55085724	55109133	ADAL	21_55093700_G/A	missense_variant
ENSBTAG00000014498	9	102000999	102029738	UNC93A	9_102012041_T/C	missense_variant
ENSBTAG00000014498	9	102000999	102029738	UNC93A	9_102014059_A/C	missense_variant
ENSBTAG00000014498	9	102000999	102029738	UNC93A	9_102014073_C/T	missense_variant
ENSBTAG00000014512	6	58350006	58428640	WDR19	6_58375897_A/G	missense_variant
ENSBTAG00000014514	18	55296103	55313202	SEC1	18_55311693_A/G	missense_variant
ENSBTAG00000014515	6	58431359	58492858	RFC1	6_58467596_G/A	missense_variant
ENSBTAG00000014517	6	58528467	58563083	KLB	6_58560290_A/G	missense_variant
ENSBTAG00000014517	6	58528467	58563083	KLB	6_58560522_G/A	missense_variant
ENSBTAG00000014529	3	54451265	54507578	GBP4	3_54477119_T/C	missense_variant
ENSBTAG00000014533	4	106252812	106278917	KEL	4_106255226_T/C	missense_variant
ENSBTAG00000014533	4	106252812	106278917	KEL	4_106268991_A/G	missense_variant
ENSBTAG00000014548	16	65831839	66012562	NIBAN1	16_65841439_T/C	missense_variant
ENSBTAG00000014549	22	48169659	48175878	GNL3	22_48170207_A/C	missense_variant
ENSBTAG00000014575	X	57288214	57391723	COL4A5	X_57342849_T/C	missense_variant
ENSBTAG00000014581	23	6197413	6480455	MLIP	23_6357184_T/G	missense_variant
ENSBTAG00000014595	18	54865681	54893345	LIG1	18_54882119_A/G	missense_variant
ENSBTAG00000014598	19	48997281	49127850	BPTF	19_49040357_T/C	missense_variant
ENSBTAG00000014598	19	48997281	49127850	BPTF	19_49040666_A/C	missense_variant
ENSBTAG00000014611	15	32050384	32220026	SORL1	15_32159580_A/C	missense_variant
ENSBTAG00000014612	20	1562432	2001666	DOCK2	20_1563816_G/T	missense_variant
ENSBTAG00000014616	6	44701325	44737391	SEPSECS	6_44736742_A/G	missense_variant
ENSBTAG00000014620	20	2012271	2016056	FOXI1	20_2014914_T/C	missense_variant
ENSBTAG00000014628	17	61338202	61357849	OAS2	17_61340786_C/G	missense_variant
ENSBTAG00000014642	14	1127518	1131606	NAPRT	14_1129305_T/C	missense_variant
ENSBTAG00000014642	14	1127518	1131606	NAPRT	14_1130163_A/G	missense_variant
ENSBTAG00000014643	14	1113551	1126356	EEF1D	14_1119292_T/C	missense_variant
ENSBTAG00000014661	7	23976246	24263996	CHSY3	7_24260513_T/C	missense_variant
ENSBTAG00000014661	7	23976246	24263996	CHSY3	7_24263207_T/C	missense_variant
ENSBTAG00000014687	19	20823068	20828587	TP53I13	19_20823084_A/G	missense_variant
ENSBTAG00000014687	19	20823068	20828587	TP53I13	19_20826674_C/T	missense_variant
ENSBTAG00000014687	19	20823068	20828587	TP53I13	19_20827618_T/C	missense_variant
ENSBTAG00000014721	1	70484258	70515363	MUC4	1_70494140_T/C	missense_variant
ENSBTAG00000014721	1	70484258	70515363	MUC4	1_70506295_C/T	missense_variant
ENSBTAG00000014721	1	70484258	70515363	MUC4	1_70514883_C/T	missense_variant
ENSBTAG00000014721	1	70484258	70515363	MUC4	1_70514979_A/T	missense_variant
ENSBTAG00000014725	5	103931998	103937571	CD27	5_103937152_T/C	missense_variant
ENSBTAG00000014730	5	103877217	103901222	NCAPD2	5_103886796_A/T	missense_variant
ENSBTAG00000014730	5	103877217	103901222	NCAPD2	5_103887907_A/G	missense_variant
ENSBTAG00000014731	5	103870384	103874824	GAPDH	5_103870851_A/G	missense_variant
ENSBTAG00000014733	5	103848170	103856938	NOP2	5_103856756_T/C	missense_variant
ENSBTAG00000014752	12	12410713	12461551	AKAP11	12_12440779_T/C	missense_variant
ENSBTAG00000014769	13	54101587	54112865	GMEB2	13_54102064_T/C	missense_variant
ENSBTAG00000014779	22	48370379	48432781	NISCH	22_48377149_G/C	missense_variant
ENSBTAG00000014782	22	48343002	48368328	STAB1	22_48362587_C/T	missense_variant
ENSBTAG00000014794	16	37492622	37534240	SCYL3	16_37514726_G/C	missense_variant
ENSBTAG00000014835	7	62874446	62897221	SPARC	7_62888521_T/C	missense_variant
ENSBTAG00000014878	18	46806391	46808127	COX7A1	18_46807900_A/C	missense_variant
ENSBTAG00000014900	18	63241718	63257591	CNOT3	18_63245764_T/C	missense_variant
ENSBTAG00000014916	7	2972742	2982335	GJC2	7_2973984_T/C	missense_variant
ENSBTAG00000014918	7	2956083	2966802	IBA57	7_2958030_T/C	missense_variant
ENSBTAG00000014933	2	89938529	90008545	TRAK2	2_89939238_A/G	missense_variant
ENSBTAG00000014940	19	27603100	27609768	KCNAB3	19_27609447_T/C	missense_variant
ENSBTAG00000014955	7	21401483	21404348	AMH	7_21403836_A/G	missense_variant
ENSBTAG00000014966	5	119638532	119666475	PLXNB2	5_119645824_C/T	missense_variant
ENSBTAG00000014966	5	119638532	119666475	PLXNB2	5_119650501_T/C	missense_variant
ENSBTAG00000014966	5	119638532	119666475	PLXNB2	5_119651784_A/G	missense_variant
ENSBTAG00000015007	11	74447679	74612645	NCOA1	11_74521067_T/C	missense_variant
ENSBTAG00000015052	10	86108354	86116785	PROX2	10_86116436_A/G	missense_variant
ENSBTAG00000015065	1	56831560	56872261	TMPRSS7	1_56839877_C/T	missense_variant
ENSBTAG00000015065	1	56831560	56872261	TMPRSS7	1_56841540_T/C	missense_variant
ENSBTAG00000015065	1	56831560	56872261	TMPRSS7	1_56861322_G/A	missense_variant,splice_region_variant
ENSBTAG00000015076	9	86860562	86897588	LATS1	9_86878489_T/C	missense_variant
ENSBTAG00000015093	11	104321394	104343538	ADAMTS13	11_104338843_A/G	missense_variant
ENSBTAG00000015093	11	104321394	104343538	ADAMTS13	11_104338886_T/C	missense_variant
ENSBTAG00000015093	11	104321394	104343538	ADAMTS13	11_104338934_A/G	missense_variant
ENSBTAG00000015093	11	104321394	104343538	ADAMTS13	11_104339069_G/C	missense_variant
ENSBTAG00000015093	11	104321394	104343538	ADAMTS13	11_104339110_A/G	missense_variant
ENSBTAG00000015093	11	104321394	104343538	ADAMTS13	11_104339125_A/G	missense_variant
ENSBTAG00000015093	11	104321394	104343538	ADAMTS13	11_104339134_T/C	missense_variant
ENSBTAG00000015093	11	104321394	104343538	ADAMTS13	11_104339831_G/A	missense_variant
ENSBTAG00000015093	11	104321394	104343538	ADAMTS13	11_104340809_G/A	missense_variant
ENSBTAG00000015094	9	70835488	70854194	VNN1	9_70845831_T/A	missense_variant
ENSBTAG00000015103	2	121316668	121320573	IQCC	2_121317579_A/G	missense_variant
ENSBTAG00000015169	2	61588164	61617901	UBXN4	2_61610974_C/T	missense_variant
ENSBTAG00000015170	2	61535026	61583839	LCT	2_61535149_G/A	missense_variant
ENSBTAG00000015177	29	8736369	8744974	PRSS23	29_8737820_T/C	missense_variant
ENSBTAG00000015185	29	46354537	46364270	MRGPRF	29_46355417_A/G	missense_variant
ENSBTAG00000015191	25	14473657	14553925	ABCC6	25_14493030_C/A	missense_variant
ENSBTAG00000015210	24	46187807	46396098	LOXHD1	24_46202213_C/G	missense_variant
ENSBTAG00000015232	19	40458896	40472295	RAPGEFL1	19_40459160_A/G	missense_variant
ENSBTAG00000015238	24	26083078	26134653	DSC3	24_26093058_T/C	missense_variant
ENSBTAG00000015248	29	41963966	41994238	PLA2G16	29_41964131_A/G	stop_lost
ENSBTAG00000015254	22	7340652	7444669	GLB1	22_7341034_A/G	missense_variant
ENSBTAG00000015296	5	42885405	43010556	PTPRB	5_42936009_A/G	missense_variant
ENSBTAG00000015311	5	42611538	42884729	PTPRR	5_42785287_T/C	start_lost
ENSBTAG00000015318	18	52582085	52615556	NECTIN2	18_52605585_C/G	missense_variant
ENSBTAG00000015326	4	71088326	71192446	GSDME	4_71140744_C/G	missense_variant
ENSBTAG00000015327	11	99104054	99159309	SPTAN1	11_99118769_T/G	missense_variant
ENSBTAG00000015337	4	85288736	85355349	TSPAN12	4_85311160_A/T	missense_variant
ENSBTAG00000015343	11	99159372	99179482	WDR34	11_99178600_A/C	missense_variant
ENSBTAG00000015352	19	9445435	9470249	MTMR4	19_9450800_T/C	missense_variant
ENSBTAG00000015398	21	28399040	28430307	TJP1	21_28413001_C/T	missense_variant
ENSBTAG00000015401	3	120710007	120725948	ATG4B	3_120723903_C/A	missense_variant
ENSBTAG00000015415	2	97594986	97821531	UNC80	2_97660517_A/C	missense_variant
ENSBTAG00000015449	6	90714356	90757072	PPEF2	6_90723090_T/G	missense_variant
ENSBTAG00000015481	11	37973502	37996104	MTIF2	11_37973682_A/C	missense_variant
ENSBTAG00000015483	22	12634614	12635672	CCR8	22_12635641_G/C	missense_variant
ENSBTAG00000015535	19	20153121	20164116	NEK8	19_20159885_G/A	missense_variant,splice_region_variant
ENSBTAG00000015541	27	23395827	23916949	DLC1	27_23902771_G/A	missense_variant
ENSBTAG00000015556	22	32457271	32491697	UBA3	22_32457290_A/G	missense_variant
ENSBTAG00000015642	16	51270270	51282975	SDF4	16_51275917_T/C	missense_variant
ENSBTAG00000015647	3	99069008	99097597	CYP4X1	3_99097524_C/T	missense_variant,splice_region_variant
ENSBTAG00000015650	16	56325447	56386531	TNN	16_56327534_A/G	missense_variant
ENSBTAG00000015655	15	46625995	46648787	APBB1	15_46647993_T/C	missense_variant
ENSBTAG00000015698	22	53336390	53403928	FYCO1	22_53353402_A/C	missense_variant
ENSBTAG00000015698	22	53336390	53403928	FYCO1	22_53353461_A/G	missense_variant
ENSBTAG00000015698	22	53336390	53403928	FYCO1	22_53353924_A/C	missense_variant
ENSBTAG00000015698	22	53336390	53403928	FYCO1	22_53354200_T/C	missense_variant
ENSBTAG00000015724	13	62762330	62785964	BPIFB1	13_62770239_A/G	missense_variant
ENSBTAG00000015730	23	7263678	7269167	BOLA-DMA	23_7266489_A/G	missense_variant
ENSBTAG00000015739	19	47043679	47102832	MRC2	19_47089700_T/C	missense_variant
ENSBTAG00000015739	19	47043679	47102832	MRC2	19_47095166_T/C	missense_variant
ENSBTAG00000015752	2	118183281	118232898	SP110	2_118186227_A/G	missense_variant
ENSBTAG00000015752	2	118183281	118232898	SP110	2_118218681_C/T	missense_variant
ENSBTAG00000015766	18	13720107	13781533	ZFPM1	18_13766232_A/G	missense_variant
ENSBTAG00000015772	21	34633182	34641526	STOML1	21_34641485_A/G	missense_variant
ENSBTAG00000015779	21	34575149	34630988	PML	21_34588253_A/G	missense_variant
ENSBTAG00000015792	5	60796779	61065110	CFAP54	5_61033036_C/A	missense_variant
ENSBTAG00000015794	3	14159893	14168905	NES	3_14160324_A/C	missense_variant
ENSBTAG00000015794	3	14159893	14168905	NES	3_14160376_T/C	missense_variant
ENSBTAG00000015808	10	45385273	45582446	ZNF609	10_45389206_T/C	missense_variant
ENSBTAG00000015849	X	134903988	134949145	PNPLA4	X_134948982_C/T	missense_variant
ENSBTAG00000015865	11	68715819	68742726	CAPN14	11_68730797_A/G	missense_variant
ENSBTAG00000015879	5	106845510	106875967	TULP3	5_106850069_G/A	missense_variant
ENSBTAG00000015900	23	16555474	16563856	CNPY3	23_16555594_C/T	missense_variant
ENSBTAG00000015912	18	46166501	46178470	DMKN	18_46172977_A/G	missense_variant
ENSBTAG00000015912	18	46166501	46178470	DMKN	18_46173162_T/C	missense_variant
ENSBTAG00000015912	18	46166501	46178470	DMKN	18_46177257_G/T	missense_variant
ENSBTAG00000015935	9	87457227	87509744	IYD	9_87469295_C/T	missense_variant
ENSBTAG00000015936	8	108636487	108834428	BRINP1	8_108708254_T/C	missense_variant
ENSBTAG00000015945	16	2861873	2864026	TMEM81	16_2863716_A/G	missense_variant
ENSBTAG00000015951	19	49175977	49194768	NOL11	19_49179731_C/T	missense_variant
ENSBTAG00000015951	19	49175977	49194768	NOL11	19_49180480_A/G	missense_variant
ENSBTAG00000015958	19	45277559	45298155	GOSR2	19_45287154_T/C	missense_variant
ENSBTAG00000015973	3	117639171	117699247	TRAF3IP1	3_117645701_A/C	missense_variant
ENSBTAG00000015973	3	117639171	117699247	TRAF3IP1	3_117645725_A/C	missense_variant
ENSBTAG00000015978	8	49321220	49339587	ANXA1	8_49334121_T/C	missense_variant
ENSBTAG00000015978	8	49321220	49339587	ANXA1	8_49327927_G/A	missense_variant,splice_region_variant
ENSBTAG00000015980	19	50775674	50796012	FASN	19_50782773_G/A	missense_variant
ENSBTAG00000015980	19	50775674	50796012	FASN	19_50784824_G/A	missense_variant
ENSBTAG00000015980	19	50775674	50796012	FASN	19_50786496_A/G	missense_variant
ENSBTAG00000015980	19	50775674	50796012	FASN	19_50788575_T/C	missense_variant
ENSBTAG00000015980	19	50775674	50796012	FASN	19_50790973_C/A	missense_variant
ENSBTAG00000015980	19	50775674	50796012	FASN	19_50793357_A/G	missense_variant
ENSBTAG00000015986	25	14084540	14144211	NDE1	25_14119921_G/T	missense_variant
ENSBTAG00000016006	18	14327315	14446553	ANKRD11	18_14336688_A/G	missense_variant
ENSBTAG00000016058	23	5456524	5552818	FAM83B	23_5457461_T/C	missense_variant
ENSBTAG00000016078	19	5115956	5315869	STXBP4	19_5139808_G/C	missense_variant
ENSBTAG00000016080	16	41205338	41473842	VPS13D	16_41348806_T/G	missense_variant
ENSBTAG00000016080	16	41205338	41473842	VPS13D	16_41410794_A/C	missense_variant
ENSBTAG00000016140	15	45063034	45217437	PPFIBP2	15_45064376_T/C	missense_variant
ENSBTAG00000016140	15	45063034	45217437	PPFIBP2	15_45066565_C/T	missense_variant
ENSBTAG00000016151	19	19855894	19858909	VTN	19_19858200_A/G	missense_variant
ENSBTAG00000016165	5	27674854	27689030	KRT7	5_27680127_T/C	missense_variant
ENSBTAG00000016168	29	36262912	36325816	APLP2	29_36305030_A/G	missense_variant
ENSBTAG00000016193	2	95064720	95085010	FASTKD2	2_95066006_G/A	missense_variant
ENSBTAG00000016198	5	112282183	112344853	EP300	5_112323558_C/T	missense_variant
ENSBTAG00000016198	5	112282183	112344853	EP300	5_112323561_G/A	missense_variant
ENSBTAG00000016204	5	103273388	103298036	C1RL	5_103282847_G/A	missense_variant
ENSBTAG00000016204	5	103273388	103298036	C1RL	5_103283462_A/G	missense_variant
ENSBTAG00000016244	25	19784819	19837787	VWA3A	25_19828091_G/T	missense_variant
ENSBTAG00000016246	10	65265033	65295343	DUOX1	10_65275628_G/A	missense_variant,splice_region_variant
ENSBTAG00000016275	5	60255971	60270687	AMDHD1	5_60264253_A/G	missense_variant
ENSBTAG00000016281	9	44576094	44708594	PREP	9_44579873_G/A	missense_variant
ENSBTAG00000016281	9	44576094	44708594	PREP	9_44602349_A/C	missense_variant
ENSBTAG00000016299	18	61921781	61924820	ZNF784	18_61921843_C/G	missense_variant
ENSBTAG00000016312	18	48537130	48543918	LGALS4	18_48537228_T/G	missense_variant
ENSBTAG00000016312	18	48537130	48543918	LGALS4	18_48537393_A/G	missense_variant
ENSBTAG00000016312	18	48537130	48543918	LGALS4	18_48537767_A/G	missense_variant
ENSBTAG00000016316	19	24617657	24710635	ZZEF1	19_24628850_G/T	missense_variant
ENSBTAG00000016359	7	101269347	101354602	SLCO4C1	7_101287371_A/G	missense_variant
ENSBTAG00000016385	12	86499761	86514706	F10	12_86500094_T/C	missense_variant
ENSBTAG00000016385	12	86499761	86514706	F10	12_86500169_A/G	missense_variant
ENSBTAG00000016388	13	54671725	54695783	SLCO4A1	13_54678535_T/C	missense_variant
ENSBTAG00000016467	10	21572220	21578551	SLC22A17	10_21572397_T/A	missense_variant
ENSBTAG00000016478	7	21265619	21267397	LINGO3	7_21267021_A/G	missense_variant
ENSBTAG00000016507	5	113417141	113436911	SERHL2	5_113418107_G/A	missense_variant
ENSBTAG00000016510	5	113436160	113444152	RRP7A	5_113438514_T/C	missense_variant
ENSBTAG00000016523	17	51794311	51952067	DNAH10	17_51898703_A/G	missense_variant
ENSBTAG00000016527	28	25944288	25947538	FAM241B	28_25946803_A/G	missense_variant
ENSBTAG00000016527	28	25944288	25947538	FAM241B	28_25946896_A/G	missense_variant
ENSBTAG00000016571	25	276353	299484	FAM234A	25_294965_A/G	missense_variant
ENSBTAG00000016580	5	112495969	112519575	TEF	5_112495985_A/G	missense_variant
ENSBTAG00000016594	25	499022	512246	PIGQ	25_507549_C/G	missense_variant
ENSBTAG00000016625	17	3995816	4171087	TMEM131L	17_4008907_A/G	missense_variant
ENSBTAG00000016646	5	105269006	105270493	KCNA1	5_105270468_G/A	missense_variant
ENSBTAG00000016656	1	67012287	67058498	PARP14	1_67034822_A/G	missense_variant
ENSBTAG00000016664	13	54030667	54033391	SLC2A4RG	13_54030902_A/G	missense_variant
ENSBTAG00000016666	24	60601662	60714860	RELCH	24_60641240_T/A	missense_variant
ENSBTAG00000016717	11	63443972	63468974	CEP68	11_63457568_T/C	missense_variant
ENSBTAG00000016717	11	63443972	63468974	CEP68	11_63458118_A/G	missense_variant
ENSBTAG00000016717	11	63443972	63468974	CEP68	11_63458498_A/G	missense_variant
ENSBTAG00000016722	11	82956390	82976683	PGGHG	11_82958159_T/C	missense_variant
ENSBTAG00000016728	16	46873183	46904877	PLEKHG5	16_46903255_A/C	missense_variant
ENSBTAG00000016739	17	61125494	61163613	RASAL1	17_61128132_C/T	missense_variant,splice_region_variant
ENSBTAG00000016741	13	72414396	72567739	TOX2	13_72564919_A/G	missense_variant
ENSBTAG00000016751	9	15461668	15554235	MYO6	9_15536581_T/G	missense_variant
ENSBTAG00000016820	X	137182426	137232036	BDA20	X_137184195_T/A	missense_variant
ENSBTAG00000016830	23	7487546	7491922	DAXX	23_7488818_C/T	missense_variant
ENSBTAG00000016830	23	7487546	7491922	DAXX	23_7488820_T/C	missense_variant
ENSBTAG00000016830	23	7487546	7491922	DAXX	23_7490248_A/C	missense_variant
ENSBTAG00000016857	29	36560407	36584912	ADAMTS15	29_36581990_A/G	missense_variant
ENSBTAG00000016857	29	36560407	36584912	ADAMTS15	29_36582063_A/G	missense_variant
ENSBTAG00000016867	8	82961057	83014357	HSD17B3	8_83014160_C/T	missense_variant
ENSBTAG00000016903	20	13752971	13853634	NLN	20_13790561_A/G	missense_variant
ENSBTAG00000016903	20	13752971	13853634	NLN	20_13814615_C/A	missense_variant
ENSBTAG00000016906	5	55698030	55704141	CYP27B1	5_55698509_G/C	missense_variant
ENSBTAG00000016906	5	55698030	55704141	CYP27B1	5_55701558_A/C	missense_variant
ENSBTAG00000016911	19	39088363	39136166	ARHGAP23	19_39098246_T/G	missense_variant
ENSBTAG00000016913	5	55657654	55676222	AVIL	5_55663988_G/A	missense_variant
ENSBTAG00000016913	5	55657654	55676222	AVIL	5_55667237_T/C	missense_variant
ENSBTAG00000016968	18	39529465	39536278	CHST4	18_39530988_T/C	missense_variant
ENSBTAG00000016982	3	59055510	59090386	MCOLN3	3_59081904_T/C	missense_variant
ENSBTAG00000016998	12	19179821	19181672	ARL11	12_19180719_T/C	missense_variant
ENSBTAG00000016999	1	135082834	135191082	RYK	1_135107950_G/T	missense_variant
ENSBTAG00000017001	4	92499373	92531680	RBM28	4_92524845_A/G	missense_variant
ENSBTAG00000017001	4	92499373	92531680	RBM28	4_92525633_T/C	missense_variant
ENSBTAG00000017019	14	19424288	19551028	PRKDC	14_19425339_T/C	missense_variant
ENSBTAG00000017023	17	69972392	69984070	INPP5J	17_69981911_A/G	missense_variant
ENSBTAG00000017032	12	23297835	23449177	FREM2	12_23445001_G/T	missense_variant
ENSBTAG00000017032	12	23297835	23449177	FREM2	12_23445676_T/C	missense_variant
ENSBTAG00000017032	12	23297835	23449177	FREM2	12_23445790_T/C	missense_variant
ENSBTAG00000017032	12	23297835	23449177	FREM2	12_23445961_T/C	missense_variant
ENSBTAG00000017032	12	23297835	23449177	FREM2	12_23447079_A/G	missense_variant
ENSBTAG00000017032	12	23297835	23449177	FREM2	12_23447235_A/C	missense_variant
ENSBTAG00000017073	6	30269614	30303214	HPGDS	6_30293926_A/G	missense_variant
ENSBTAG00000017081	19	34382621	34386321	MIEF2	19_34383645_A/G	missense_variant
ENSBTAG00000017082	25	34146939	34213388	POR	25_34212171_T/C	missense_variant
ENSBTAG00000017087	19	34359100	34379578	TOP3A	19_34378083_G/A	missense_variant
ENSBTAG00000017094	19	34334364	34350038	SHMT1	19_34343775_G/A	missense_variant
ENSBTAG00000017122	2	130906818	130976365	HSPG2	2_130947038_A/G	missense_variant
ENSBTAG00000017128	23	39755907	39826783	NUP153	23_39806274_A/G	missense_variant
ENSBTAG00000017160	23	43223724	43247454	TBC1D7	23_43236753_T/C	missense_variant
ENSBTAG00000017174	22	12236370	12317469	SCN11A	22_12317328_A/G	missense_variant
ENSBTAG00000017175	25	38616529	38735137	RNF216	25_38636211_T/G	missense_variant
ENSBTAG00000017209	X	128772311	128979609	GLRA2	X_128772647_T/G	missense_variant
ENSBTAG00000017220	19	48117957	48119752	GH1	19_48118256_C/G	missense_variant
ENSBTAG00000017240	6	117399827	117410601	DGKQ	6_117404036_A/G	missense_variant
ENSBTAG00000017276	24	41871487	41873751	TXNDC2	24_41873115_T/A	missense_variant
ENSBTAG00000017276	24	41871487	41873751	TXNDC2	24_41873119_G/C	missense_variant
ENSBTAG00000017279	24	41892909	41928962	VAPA	24_41926386_T/C	missense_variant
ENSBTAG00000017279	24	41892909	41928962	VAPA	24_41926439_G/C	missense_variant
ENSBTAG00000017289	12	86422451	86489884	MCF2L	12_86487243_A/G	missense_variant
ENSBTAG00000017312	1	79657444	79659377	SST	1_79659004_A/G	missense_variant,splice_region_variant
ENSBTAG00000017328	13	74295476	74300845	PTI	13_74299780_T/G	missense_variant
ENSBTAG00000017335	6	115437171	115444800	HGFAC	6_115438587_A/G	missense_variant
ENSBTAG00000017350	4	37450375	37838804	PCLO	4_37766590_A/G	missense_variant
ENSBTAG00000017366	19	40104363	40113096	GRB7	19_40112601_T/A	missense_variant
ENSBTAG00000017375	6	13332381	13375661	FAM241A	6_13375430_T/C	missense_variant
ENSBTAG00000017376	2	39027224	39069644	GALNT5	2_39040344_T/C	missense_variant
ENSBTAG00000017379	17	62502050	62556500	GCN1	17_62535486_A/G	missense_variant
ENSBTAG00000017393	9	68181813	68285685	L3MBTL3	9_68217070_T/C	missense_variant
ENSBTAG00000017393	9	68181813	68285685	L3MBTL3	9_68247956_C/A	missense_variant
ENSBTAG00000017402	13	54954218	54970753	OSBPL2	13_54956632_T/C	missense_variant
ENSBTAG00000017411	3	67098542	67357363	AK5	3_67117713_A/G	missense_variant
ENSBTAG00000017429	11	26734669	26771592	PREPL	11_26737641_T/C	missense_variant
ENSBTAG00000017434	3	113431715	113489004	MROH2A	3_113458620_T/G	missense_variant
ENSBTAG00000017531	1	80560914	80576233	FETUB	1_80561177_A/G	missense_variant
ENSBTAG00000017594	13	69832957	69940039	ZHX3	13_69837350_A/C	missense_variant
ENSBTAG00000017632	21	19591620	19601252	AEN	21_19597141_C/T	missense_variant
ENSBTAG00000017679	13	2564282	2782083	PAK5	13_2591289_T/C	missense_variant
ENSBTAG00000017681	29	44382246	44389503	RIN1	29_44388885_G/C	missense_variant
ENSBTAG00000017690	29	45310479	45318348	CARNS1	29_45315829_C/A	missense_variant
ENSBTAG00000017706	7	20936284	20945759	SLC39A3	7_20942511_C/G	missense_variant
ENSBTAG00000017719	21	42714751	43212928	AKAP6	21_43205645_G/A	missense_variant
ENSBTAG00000017719	21	42714751	43212928	AKAP6	21_43206133_A/G	missense_variant
ENSBTAG00000017725	7	41214195	41215166	OR11L1	7_41214772_C/T	missense_variant
ENSBTAG00000017725	7	41214195	41215166	OR11L1	7_41214802_T/C	missense_variant
ENSBTAG00000017731	14	7126583	7265632	ZFAT	14_7265552_A/G	missense_variant
ENSBTAG00000017733	14	76994568	77012297	CA2	14_77010786_T/C	missense_variant
ENSBTAG00000017738	17	68507315	68547592	EMID1	17_68527034_T/C	missense_variant
ENSBTAG00000017745	20	23191785	23250938	IL6ST	20_23238758_A/G	missense_variant
ENSBTAG00000017746	20	447373	1163533	SLIT3	20_610430_A/G	missense_variant
ENSBTAG00000017769	X	90855707	90870094	RIBC1	X_90868918_A/G	missense_variant
ENSBTAG00000017805	29	50542708	50547511	CRACR2B	29_50543352_A/G	missense_variant
ENSBTAG00000017812	22	52793611	52815816	ALS2CL	22_52798987_T/C	missense_variant
ENSBTAG00000017835	7	26915949	26922450	C7H5orf63	7_26916166_T/A	missense_variant
ENSBTAG00000017839	1	4192104	4358253	TIAM1	1_4289692_A/G	missense_variant
ENSBTAG00000017860	4	103050523	103242618	HIPK2	4_103079344_A/G	missense_variant
ENSBTAG00000017867	17	72078583	72082958	YPEL1	17_72078664_G/A	missense_variant
ENSBTAG00000017875	3	8420191	8435163	ARHGAP30	3_8427057_A/G	missense_variant
ENSBTAG00000017879	9	62541669	62569565	C9H6orf163	9_62542106_T/C	missense_variant
ENSBTAG00000017889	20	62979746	62993754	CCT5	20_62983742_C/T	missense_variant
ENSBTAG00000017901	15	21856519	21880303	LAYN	15_21877762_A/C	missense_variant
ENSBTAG00000017925	5	119807553	119812020	LMF2	5_119809685_T/C	missense_variant
ENSBTAG00000017943	5	28415108	28453480	GALNT6	5_28440703_A/G	missense_variant
ENSBTAG00000017958	9	73330850	73549768	AHI1	9_73486437_C/T	missense_variant
ENSBTAG00000017981	27	33208456	33211176	ADRB3	27_33209854_C/G	missense_variant
ENSBTAG00000017982	11	101147884	101179089	FIBCD1	11_101169453_A/G	missense_variant
ENSBTAG00000017986	3	92479529	92739937	GLIS1	3_92732145_A/C	missense_variant
ENSBTAG00000018002	5	55880132	55885193	DTX3	5_55883705_C/G	missense_variant
ENSBTAG00000018010	3	49386861	49530772	ABCA4	3_49406955_T/C	missense_variant
ENSBTAG00000018010	3	49386861	49530772	ABCA4	3_49480671_A/G	missense_variant
ENSBTAG00000018052	7	18936414	19046578	PTPRS	7_19028930_A/G	missense_variant
ENSBTAG00000018088	24	44277567	44682659	SETBP1	24_44299069_T/G	missense_variant
ENSBTAG00000018105	22	11825773	11855763	ACVR2B	22_11848698_A/G	missense_variant
ENSBTAG00000018156	11	72232726	72234923	KRTCAP3	11_72234322_C/G	missense_variant
ENSBTAG00000018218	14	4388017	4643810	FAM135B	14_4630756_A/G	missense_variant
ENSBTAG00000018234	20	46730846	46765482	CDH9	20_46743848_T/C	missense_variant
ENSBTAG00000018237	12	83879567	84298506	MYO16	12_84040288_G/A	missense_variant
ENSBTAG00000018257	15	65403011	65427122	APIP	15_65403958_C/T	missense_variant
ENSBTAG00000018271	19	51437111	51478799	SLC38A10	19_51472971_A/G	missense_variant
ENSBTAG00000018303	16	57724441	58036056	PAPPA2	16_57913329_A/G	missense_variant
ENSBTAG00000018303	16	57724441	58036056	PAPPA2	16_57942884_T/C	missense_variant
ENSBTAG00000018307	22	50161374	50190175	SEMA3F	22_50162374_C/G	missense_variant
ENSBTAG00000018349	7	5054900	5058251	IFI30	7_5055302_G/T	missense_variant
ENSBTAG00000018379	6	117410501	117431835	TMEM175	6_117413346_A/G	missense_variant
ENSBTAG00000018403	5	55984863	55992412	ARHGAP9	5_55987506_G/T	splice_donor_variant
ENSBTAG00000018418	13	59953800	59954501	TMEM74B	13_59953897_G/A	missense_variant
ENSBTAG00000018430	4	43815426	43913447	GSAP	4_43889798_G/C	missense_variant
ENSBTAG00000018433	22	43531245	43577589	DENND6A	22_43531246_T/G	start_lost
ENSBTAG00000018483	15	77379153	77383888	NDUFS3	15_77380548_C/A	missense_variant
ENSBTAG00000018488	6	101852659	102045732	AFF1	6_102021737_A/G	missense_variant
ENSBTAG00000018501	20	67652634	67715253	ICE1	20_67678012_A/T	missense_variant
ENSBTAG00000018509	16	1917347	1934237	ETNK2	16_1920779_G/T	missense_variant
ENSBTAG00000018522	7	21283208	21286244	OAZ1	7_21284059_G/C	missense_variant
ENSBTAG00000018535	13	62821113	62883927	CDK5RAP1	13_62874926_T/C	missense_variant
ENSBTAG00000018560	25	18722951	18915484	DNAH3	25_18755849_T/C	missense_variant
ENSBTAG00000018560	25	18722951	18915484	DNAH3	25_18894794_T/C	missense_variant
ENSBTAG00000018570	14	23428404	23441042	SDR16C5	14_23440914_A/G	missense_variant
ENSBTAG00000018578	11	10089360	10107285	LOXL3	11_10093992_G/C	missense_variant
ENSBTAG00000018598	18	46466912	46469531	HSPB6	18_46469452_T/C	missense_variant
ENSBTAG00000018599	18	46471347	46481526	PROSER3	18_46480475_T/G	missense_variant
ENSBTAG00000018603	21	13980386	14030897	RGMA	21_14020503_G/C	missense_variant
ENSBTAG00000018616	20	16842419	16995968	IPO11	20_16888497_C/T	missense_variant
ENSBTAG00000018629	15	16086700	16224288	CWF19L2	15_16086804_C/G	missense_variant
ENSBTAG00000018629	15	16086700	16224288	CWF19L2	15_16089845_T/C	missense_variant
ENSBTAG00000018638	6	110630319	110751110	CC2D2A	6_110719429_G/C	missense_variant
ENSBTAG00000018638	6	110630319	110751110	CC2D2A	6_110749316_A/C	missense_variant
ENSBTAG00000018642	21	21704343	21713349	RCCD1	21_21711145_T/C	missense_variant
ENSBTAG00000018657	1	74043235	74159562	ATP13A5	1_74043350_A/G	missense_variant
ENSBTAG00000018660	5	119690576	119751794	PPP6R2	5_119749153_C/T	missense_variant,splice_region_variant
ENSBTAG00000018707	28	41325428	41384200	LDB3	28_41348306_T/C	missense_variant
ENSBTAG00000018724	16	51815209	51819141	TMEM82	16_51817672_T/C	missense_variant
ENSBTAG00000018762	29	42842883	42850239	SLC22A12	29_42849071_C/T	missense_variant
ENSBTAG00000018762	29	42842883	42850239	SLC22A12	29_42844731_A/G	splice_acceptor_variant
ENSBTAG00000018772	18	10469759	10479608	TAF1C	18_10471146_A/G	missense_variant
ENSBTAG00000018792	29	42795815	42811743	SLC22A11	29_42809870_T/C	missense_variant,splice_region_variant
ENSBTAG00000018804	3	34131464	34157519	CELSR2	3_34145690_T/C	missense_variant
ENSBTAG00000018823	19	44149003	44156201	GRN	19_44154685_A/G	missense_variant
ENSBTAG00000018824	16	26096935	26154932	MIA3	16_26106168_C/A	missense_variant
ENSBTAG00000018824	16	26096935	26154932	MIA3	16_26107696_A/G	missense_variant
ENSBTAG00000018831	17	64097586	64114659	DAO	17_64104090_A/G	missense_variant
ENSBTAG00000018851	12	52149494	52373739	MYCBP2	12_52193563_A/G	missense_variant
ENSBTAG00000018915	28	44112887	44157819	FAM21A	28_44136616_G/A	missense_variant
ENSBTAG00000018915	28	44112887	44157819	FAM21A	28_44141321_C/T	missense_variant
ENSBTAG00000018921	22	50899782	50909096	USP19	22_50905638_T/G	missense_variant
ENSBTAG00000018966	26	15469780	15846958	PLCE1	26_15784870_C/G	missense_variant
ENSBTAG00000019011	3	81911178	81978206	PGM1	3_81942192_A/C	missense_variant
ENSBTAG00000019036	24	39834619	39935989	ARHGAP28	24_39877085_A/G	missense_variant
ENSBTAG00000019053	17	1932500	1977083	MAP9	17_1950462_C/T	missense_variant
ENSBTAG00000019067	19	54013443	54024053	TMC8	19_54020201_G/C	missense_variant
ENSBTAG00000019067	19	54013443	54024053	TMC8	19_54023022_G/C	missense_variant
ENSBTAG00000019067	19	54013443	54024053	TMC8	19_54023107_A/C	missense_variant
ENSBTAG00000019067	19	54013443	54024053	TMC8	19_54023112_C/G	missense_variant
ENSBTAG00000019097	19	42739776	42753673	CNTNAP1	19_42751694_A/G	missense_variant
ENSBTAG00000019120	10	67450966	67504493	WDHD1	10_67483841_G/T	missense_variant
ENSBTAG00000019122	19	21175356	21193833	EFCAB5	19_21191722_C/A	missense_variant
ENSBTAG00000019132	6	102526308	102543087	DMP1	6_102541506_T/C	missense_variant
ENSBTAG00000019137	2	29840643	29898509	SCN7A	2_29889641_T/C	missense_variant
ENSBTAG00000019139	9	576865	655879	PHF3	9_644137_T/C	missense_variant
ENSBTAG00000019160	19	22065122	22084876	GLOD4	19_22084108_T/G	missense_variant
ENSBTAG00000019179	18	56116159	56132067	TSKS	18_56121062_A/G	missense_variant
ENSBTAG00000019188	6	117431876	117479886	GAK	6_117478352_T/C	missense_variant
ENSBTAG00000019197	13	42953008	43022328	TASOR2	13_42958488_A/G	missense_variant
ENSBTAG00000019199	24	34982939	34997826	MGC133647	24_34997420_A/C	missense_variant
ENSBTAG00000019226	29	39726286	39736545	PAG8	29_39731332_T/C	missense_variant
ENSBTAG00000019238	8	63081995	63100080	TRMO	8_63093241_A/C	missense_variant
ENSBTAG00000019262	19	40627306	40653433	TOP2A	19_40636493_A/G	missense_variant
ENSBTAG00000019321	19	50662216	50773701	CCDC57	19_50676490_A/G	missense_variant
ENSBTAG00000019321	19	50662216	50773701	CCDC57	19_50711085_T/C	missense_variant
ENSBTAG00000019321	19	50662216	50773701	CCDC57	19_50711123_A/G	missense_variant
ENSBTAG00000019362	6	72211454	72361031	NOA1A	6_72353966_A/G	missense_variant
ENSBTAG00000019378	13	67088081	67126785	KIAA1755	13_67089037_T/C	missense_variant
ENSBTAG00000019378	13	67088081	67126785	KIAA1755	13_67113951_C/T	missense_variant
ENSBTAG00000019386	23	28548781	28553089	BOLA-NC1	23_28549807_T/C	missense_variant
ENSBTAG00000019386	23	28548781	28553089	BOLA-NC1	23_28550242_C/A	missense_variant
ENSBTAG00000019402	22	60650660	60677471	CFAP100	22_60669142_A/G	missense_variant
ENSBTAG00000019409	5	65570868	65655965	GNPTAB	5_65583895_A/T	missense_variant
ENSBTAG00000019421	10	70906350	70915756	DACT1	10_70914153_T/G	missense_variant
ENSBTAG00000019445	4	70699194	70727802	C4H7orf31	4_70727008_G/T	missense_variant
ENSBTAG00000019447	4	70667240	70670595	NPVF	4_70669159_G/A	missense_variant
ENSBTAG00000019478	6	90770495	90794386	NAAA	6_90771500_T/C	missense_variant
ENSBTAG00000019492	23	9415902	9425051	FANCE	23_9418079_C/G	missense_variant
ENSBTAG00000019526	22	6929371	6951459	CMTM6	22_6951365_A/G	missense_variant
ENSBTAG00000019532	27	34128053	34143818	HTRA4	27_34131586_G/A	missense_variant,splice_region_variant
ENSBTAG00000019550	8	63312769	63357767	TBC1D2	8_63344580_A/C	missense_variant
ENSBTAG00000019556	16	41661865	41672168	MIIP	16_41669170_T/C	missense_variant
ENSBTAG00000019556	16	41661865	41672168	MIIP	16_41669728_T/C	missense_variant
ENSBTAG00000019556	16	41661865	41672168	MIIP	16_41662967_A/G	missense_variant,splice_region_variant
ENSBTAG00000019565	28	44036736	44059067	NCOA4	28_44038749_C/T	missense_variant
ENSBTAG00000019569	29	50536649	50542885	CD151	29_50538121_T/C	missense_variant
ENSBTAG00000019569	29	50536649	50542885	CD151	29_50539792_C/A	missense_variant
ENSBTAG00000019569	29	50536649	50542885	CD151	29_50539888_T/C	missense_variant
ENSBTAG00000019569	29	50536649	50542885	CD151	29_50541839_G/A	missense_variant
ENSBTAG00000019574	5	119618807	119627315	MAPK12	5_119623326_A/G	missense_variant
ENSBTAG00000019585	24	37255784	37379159	MYOM1	24_37275304_T/C	missense_variant
ENSBTAG00000019589	1	144341397	144352212	CFAP410	1_144343948_T/C	missense_variant
ENSBTAG00000019589	1	144341397	144352212	CFAP410	1_144346126_A/G	missense_variant
ENSBTAG00000019592	2	47698242	47756040	MBD5	2_47742719_T/C	missense_variant
ENSBTAG00000019595	20	35967736	36272653	EGFLAM	20_36018194_A/G	missense_variant
ENSBTAG00000019595	20	35967736	36272653	EGFLAM	20_36096476_T/C	missense_variant
ENSBTAG00000019608	5	97017440	97030497	DDX47	5_97017970_A/G	missense_variant
ENSBTAG00000019633	6	91317426	91647743	SHROOM3	6_91614659_T/C	missense_variant
ENSBTAG00000019669	5	101786078	101818046	CD163	5_101787539_A/G	missense_variant
ENSBTAG00000019712	29	36351311	36389968	ST14	29_36373066_A/G	missense_variant
ENSBTAG00000019743	25	669580	678220	CHTF18	25_675319_A/G	missense_variant
ENSBTAG00000019743	25	669580	678220	CHTF18	25_675340_T/C	missense_variant
ENSBTAG00000019743	25	669580	678220	CHTF18	25_670126_G/A	missense_variant,splice_region_variant
ENSBTAG00000019761	6	22062326	22189956	MANBA	6_22094228_T/C	missense_variant
ENSBTAG00000019785	18	50982245	51009752	CIC	18_50989339_T/G	missense_variant
ENSBTAG00000019788	5	106773101	106835002	TEAD4	5_106834017_T/C	missense_variant
ENSBTAG00000019796	16	4689496	4707225	FCMR	16_4692995_T/C	missense_variant
ENSBTAG00000019796	16	4689496	4707225	FCMR	16_4698121_A/G	missense_variant
ENSBTAG00000019796	16	4689496	4707225	FCMR	16_4698127_G/T	missense_variant
ENSBTAG00000019798	16	4712913	4731265	PIGR	16_4718662_T/C	missense_variant
ENSBTAG00000019811	13	50564351	50715147	HAO1	13_50707416_T/C	missense_variant
ENSBTAG00000019839	11	15473232	15930122	LTBP1	11_15474304_T/C	missense_variant
ENSBTAG00000019843	8	25137679	25179189	HAUS6	8_25158579_A/G	missense_variant
ENSBTAG00000019843	8	25137679	25179189	HAUS6	8_25166026_A/G	missense_variant
ENSBTAG00000019843	8	25137679	25179189	HAUS6	8_25172894_G/A	missense_variant
ENSBTAG00000019843	8	25137679	25179189	HAUS6	8_25172954_A/G	missense_variant
ENSBTAG00000019843	8	25137679	25179189	HAUS6	8_25172976_T/C	missense_variant
ENSBTAG00000019843	8	25137679	25179189	HAUS6	8_25176803_A/G	missense_variant
ENSBTAG00000019843	8	25137679	25179189	HAUS6	8_25177404_A/G	missense_variant
ENSBTAG00000019855	X	123618763	123763627	MAP3K15	X_123619267_T/G	missense_variant
ENSBTAG00000019883	18	39164240	39179493	IST1	18_39165486_G/C	missense_variant
ENSBTAG00000019884	18	39085074	39165547	PKD1L3	18_39097897_T/G	missense_variant
ENSBTAG00000019884	18	39085074	39165547	PKD1L3	18_39101997_T/G	missense_variant
ENSBTAG00000019884	18	39085074	39165547	PKD1L3	18_39142309_A/G	missense_variant
ENSBTAG00000019884	18	39085074	39165547	PKD1L3	18_39127657_A/G	missense_variant,splice_region_variant
ENSBTAG00000019908	23	16786304	16822127	CUL9	23_16789030_A/G	missense_variant
ENSBTAG00000019908	23	16786304	16822127	CUL9	23_16804416_T/C	missense_variant
ENSBTAG00000019913	23	16822621	16824968	DNPH1	23_16824941_C/G	missense_variant
ENSBTAG00000019916	21	60062384	60174358	CLMN	21_60074612_T/G	missense_variant
ENSBTAG00000019948	7	60664747	60740423	AFAP1L1	7_60734659_T/A	missense_variant
ENSBTAG00000019964	12	86810337	86838896	GAS6	12_86812810_A/G	missense_variant
ENSBTAG00000020070	19	36047549	36095574	ABCC3	19_36048102_C/G	missense_variant
ENSBTAG00000020070	19	36047549	36095574	ABCC3	19_36077893_T/C	missense_variant
ENSBTAG00000020078	19	41163729	41170341	KRT39	19_41170193_T/C	missense_variant
ENSBTAG00000020080	18	56581198	56607181	MYBPC2	18_56597987_A/G	missense_variant
ENSBTAG00000020115	19	55299835	55349164	UBE2O	19_55300028_A/G	missense_variant
ENSBTAG00000020116	23	28663713	28667379	JSP.1	23_28664871_A/C	missense_variant
ENSBTAG00000020116	23	28663713	28667379	JSP.1	23_28666272_G/C	missense_variant
ENSBTAG00000020127	X	37349741	37378203	TKTL1	X_37359869_G/C	missense_variant
ENSBTAG00000020127	X	37349741	37378203	TKTL1	X_37369089_G/C	missense_variant
ENSBTAG00000020127	X	37349741	37378203	TKTL1	X_37377347_C/G	missense_variant
ENSBTAG00000020140	8	29471364	29474107	CER1	8_29471665_G/T	missense_variant
ENSBTAG00000020142	20	38105482	38135086	LMBRD2	20_38107747_T/C	missense_variant
ENSBTAG00000020149	12	20346401	20423092	RNASEH2B	12_20347244_A/C	missense_variant
ENSBTAG00000020155	8	8663165	8669305	RP1L1	8_8665787_C/A	missense_variant
ENSBTAG00000020166	13	77348734	77374973	ZNFX1	13_77363286_C/T	missense_variant
ENSBTAG00000020184	25	22801765	22811948	AQP8	25_22807416_C/T	missense_variant
ENSBTAG00000020196	9	69599029	69687302	ENPP3	9_69619875_T/C	missense_variant
ENSBTAG00000020215	23	52047082	52169604	EXOC2	23_52119230_A/G	missense_variant
ENSBTAG00000020229	7	44124692	44145536	ATP8B3	7_44124860_A/T	missense_variant
ENSBTAG00000020232	7	44150051	44169237	REXO1	7_44157818_A/G	missense_variant
ENSBTAG00000020251	18	51373358	51382927	LYPD4	18_51382395_G/T	missense_variant
ENSBTAG00000020283	26	31062738	31075701	DUSP5	26_31075339_A/G	missense_variant
ENSBTAG00000020315	5	78374551	78590351	DENND5B	5_78521157_A/G	missense_variant
ENSBTAG00000020329	10	85321516	85333750	FAM161B	10_85330428_A/G	missense_variant
ENSBTAG00000020359	19	45080029	45137328	PLEKHM1	19_45096246_T/C	missense_variant
ENSBTAG00000020361	28	6720734	7155385	SLC35F3	28_7136897_C/G	missense_variant
ENSBTAG00000020378	1	71513093	71780855	DLG1	1_71551350_A/G	missense_variant
ENSBTAG00000020414	17	50838143	50868907	DHX37	17_50844646_C/A	missense_variant,splice_region_variant
ENSBTAG00000020436	8	77083416	77176341	KIF27	8_77143695_A/G	missense_variant
ENSBTAG00000020459	5	56937139	56964713	TIMELESS	5_56961473_A/G	missense_variant
ENSBTAG00000020467	24	32211669	32225654	HRH4	24_32212104_A/G	missense_variant
ENSBTAG00000020468	27	20100980	20175208	MICU3	27_20114400_A/G	missense_variant
ENSBTAG00000020469	10	88551975	88581712	TMED8	10_88553413_A/C	missense_variant
ENSBTAG00000020474	10	88594829	88615634	NOXRED1	10_88604070_T/G	missense_variant
ENSBTAG00000020510	3	108149712	108190353	EPHA10	3_108188010_T/C	missense_variant
ENSBTAG00000020539	2	107462147	107472033	CHPF	2_107467479_T/C	missense_variant
ENSBTAG00000020542	3	16086187	16104559	SHE	3_16086573_A/G	missense_variant
ENSBTAG00000020543	18	46396872	46405054	UPK1A	18_46396888_T/G	missense_variant
ENSBTAG00000020547	X	36926664	36955731	BCAP31	X_36928894_C/T	missense_variant
ENSBTAG00000020552	16	53788899	53921908	PRDM2	16_53833576_T/C	missense_variant
ENSBTAG00000020559	23	40127834	40149352	STMND1	23_40129052_A/G	missense_variant
ENSBTAG00000020582	25	2178123	2182818	PRSS22	25_2179279_A/G	missense_variant
ENSBTAG00000020583	6	71742769	71771956	AASDH	6_71753348_T/G	missense_variant
ENSBTAG00000020602	27	35026772	35040351	IDO1	27_35038451_A/G	missense_variant
ENSBTAG00000020615	7	8148716	8158332	CCDC105	7_8148972_T/C	missense_variant
ENSBTAG00000020619	25	1627217	1665417	PKD1	25_1636873_A/G	splice_donor_variant,non_coding_transcript_variant
ENSBTAG00000020650	24	35733350	35739930	ADCYAP1	24_35737119_C/T	missense_variant
ENSBTAG00000020654	2	36715262	37045806	BAZ2B	2_36921451_G/A	missense_variant
ENSBTAG00000020657	27	16420193	16546078	FAT1	27_16463795_C/T	missense_variant
ENSBTAG00000020665	8	68994965	69102515	GFRA2	8_68997106_G/T	missense_variant
ENSBTAG00000020709	7	5408672	5440703	MAP1S	7_5435048_T/C	missense_variant
ENSBTAG00000020715	5	91399521	91842738	PIK3C2G	5_91593671_A/C	missense_variant
ENSBTAG00000020726	12	85435193	85536271	ARHGEF7	12_85515796_T/C	missense_variant
ENSBTAG00000020745	3	104538208	104671493	HIVEP3	3_104618031_A/G	missense_variant
ENSBTAG00000020745	3	104538208	104671493	HIVEP3	3_104619082_C/G	missense_variant
ENSBTAG00000020745	3	104538208	104671493	HIVEP3	3_104667384_T/G	missense_variant
ENSBTAG00000020750	X	31117611	31651654	AFF2	X_31612714_A/G	missense_variant
ENSBTAG00000020789	X	135464887	135622063	STS	X_135504161_G/C	missense_variant
ENSBTAG00000020789	X	135464887	135622063	STS	X_135552339_T/C	missense_variant
ENSBTAG00000020798	3	111552563	111568286	C3H1orf94	3_111567800_T/C	missense_variant
ENSBTAG00000020806	5	47481804	47519482	HELB	5_47494174_T/G	missense_variant
ENSBTAG00000020806	5	47481804	47519482	HELB	5_47519455_C/G	missense_variant
ENSBTAG00000020809	7	62558340	62584878	SLC36A2	7_62584677_T/C	missense_variant
ENSBTAG00000020836	18	11191535	11203373	FAM92B	18_11198784_T/C	missense_variant
ENSBTAG00000020837	16	49542330	49566060	ARHGEF16	16_49557724_A/C	missense_variant
ENSBTAG00000020837	16	49542330	49566060	ARHGEF16	16_49557852_A/G	missense_variant
ENSBTAG00000020839	16	49436521	49536217	MEGF6	16_49436647_T/C	missense_variant
ENSBTAG00000020839	16	49436521	49536217	MEGF6	16_49529851_G/C	missense_variant
ENSBTAG00000020856	3	51980905	52089071	HFM1	3_51989182_T/C	missense_variant
ENSBTAG00000020860	7	98079213	98154532	CHD1	7_98080721_C/T	missense_variant
ENSBTAG00000020895	26	19336344	19358875	LOXL4	26_19342663_A/G	missense_variant
ENSBTAG00000020896	25	40800339	40801701	GRIFIN	25_40800812_A/G	missense_variant
ENSBTAG00000020898	25	40821751	40840680	CHST12	25_40823116_T/C	missense_variant
ENSBTAG00000020900	29	29550484	29561927	RPUSD4	29_29552976_C/T	missense_variant
ENSBTAG00000020944	18	13938926	13995874	PIEZO1	18_13952253_T/C	missense_variant
ENSBTAG00000021024	3	106591094	106927295	MACF1	3_106675664_A/G	missense_variant
ENSBTAG00000021024	3	106591094	106927295	MACF1	3_106701732_A/G	missense_variant
ENSBTAG00000021076	5	111480932	111657764	TNRC6B	5_111606280_G/A	missense_variant
ENSBTAG00000021076	5	111480932	111657764	TNRC6B	5_111607043_C/G	missense_variant
ENSBTAG00000021078	5	88729876	88756498	PYROXD1	5_88756349_C/G	missense_variant
ENSBTAG00000021078	5	88729876	88756498	PYROXD1	5_88756380_T/C	start_lost
ENSBTAG00000021090	25	14330467	14480730	ABCC1	25_14330507_T/C	missense_variant
ENSBTAG00000021090	25	14330467	14480730	ABCC1	25_14460789_A/G	missense_variant
ENSBTAG00000021090	25	14330467	14480730	ABCC1	25_14460802_A/G	missense_variant
ENSBTAG00000021096	13	54056133	54076535	RTEL1	13_54064422_T/C	missense_variant
ENSBTAG00000021106	7	8096913	8113871	CASP14	7_8099466_T/C	missense_variant
ENSBTAG00000021113	19	33880139	33886171	ALDH3A1	19_33884180_A/G	missense_variant
ENSBTAG00000021115	7	42630682	42639054	ZNF692	7_42635713_T/C	missense_variant
ENSBTAG00000021120	11	47933130	47977936	SMYD1	11_47959437_A/G	missense_variant
ENSBTAG00000021121	17	72082606	72100535	PPIL2	17_72089995_G/A	stop_gained
ENSBTAG00000021135	8	77241944	77244793	RMI1	8_77243628_G/A	missense_variant
ENSBTAG00000021168	17	62623628	62639894	SIRT4	17_62636797_A/G	missense_variant
ENSBTAG00000021185	18	54704534	54716131	CRX	18_54715745_T/C	missense_variant
ENSBTAG00000021237	23	3622403	3767049	DST	23_3626141_A/C	missense_variant
ENSBTAG00000021237	23	3622403	3767049	DST	23_3691755_A/G	missense_variant
ENSBTAG00000021248	25	38418897	38430419	C25H7orf26	25_38425311_T/C	missense_variant
ENSBTAG00000021270	1	142327757	142403210	UMODL1	1_142328022_T/C	missense_variant
ENSBTAG00000021270	1	142327757	142403210	UMODL1	1_142376257_C/A	missense_variant
ENSBTAG00000021270	1	142327757	142403210	UMODL1	1_142403149_T/C	missense_variant
ENSBTAG00000021337	5	119752572	119784086	SBF1	5_119776871_T/C	missense_variant
ENSBTAG00000021338	15	30784117	30802070	OAF	15_30801875_C/G	missense_variant
ENSBTAG00000021358	26	17515994	17644805	BLNK	26_17554281_A/G	missense_variant
ENSBTAG00000021361	9	68290435	68334821	SAMD3	9_68291974_C/T	missense_variant
ENSBTAG00000021365	4	47031326	47099902	CDHR3	4_47074947_G/A	missense_variant
ENSBTAG00000021426	21	33851293	33856082	CPLX3	21_33852728_G/C	missense_variant
ENSBTAG00000021456	29	43978620	43984846	MUS81	29_43981948_A/G	missense_variant
ENSBTAG00000021468	19	40334163	40360183	MED24	19_40337043_G/A	missense_variant
ENSBTAG00000021468	19	40334163	40360183	MED24	19_40345130_T/C	missense_variant
ENSBTAG00000021471	7	102112345	102142034	GIN1	7_102120034_T/A	missense_variant
ENSBTAG00000021472	14	1153788	1215120	ZC3H3	14_1158060_G/A	missense_variant
ENSBTAG00000021490	1	143087683	143108077	WDR4	1_143107054_A/T	missense_variant
ENSBTAG00000021491	1	143119850	143131757	NDUFV3	1_143120237_A/G	missense_variant
ENSBTAG00000021497	28	27570723	27963222	CDH23	28_27876110_A/G	missense_variant
ENSBTAG00000021497	28	27570723	27963222	CDH23	28_27886997_A/G	missense_variant
ENSBTAG00000021497	28	27570723	27963222	CDH23	28_27959638_A/G	missense_variant
ENSBTAG00000021499	28	27964205	27997628	PSAP	28_27969425_C/T	missense_variant
ENSBTAG00000021537	3	48239823	48252404	RWDD3	3_48243059_T/G	missense_variant
ENSBTAG00000021544	3	102838619	102846235	EBNA1BP2	3_102839521_G/C	missense_variant
ENSBTAG00000021547	3	102768456	102838906	CFAP57	3_102833801_G/A	missense_variant
ENSBTAG00000021577	7	80569078	80618497	ZFYVE16	7_80614896_G/A	missense_variant
ENSBTAG00000021592	27	27121355	27246171	WRN	27_27169766_A/G	missense_variant
ENSBTAG00000021609	23	20213988	20258614	ADGRF1	23_20233249_T/C	missense_variant
ENSBTAG00000021636	2	22319664	22358578	GPR155	2_22358535_A/G	missense_variant
ENSBTAG00000021643	22	56325258	56343083	EFCAB12	22_56329817_A/G	missense_variant
ENSBTAG00000021742	18	47191216	47196464	ZNF568	18_47196088_G/C	missense_variant
ENSBTAG00000021751	8	76173243	76268355	RASEF	8_76268050_T/C	missense_variant
ENSBTAG00000021799	18	55968304	55999568	RCN3	18_55976128_A/G	missense_variant
ENSBTAG00000021815	12	27785642	28012399	STARD13	12_27987847_T/C	missense_variant
ENSBTAG00000021830	9	69748258	69818319	ENPP1	9_69811097_G/C	missense_variant
ENSBTAG00000021830	9	69748258	69818319	ENPP1	9_69815526_A/G	missense_variant
ENSBTAG00000021837	13	53798671	53804656	RGS19	13_53800854_T/C	missense_variant
ENSBTAG00000021846	22	51220718	51248173	CELSR3	22_51231847_A/G	missense_variant
ENSBTAG00000021856	26	19261332	19334983	R3HCC1L	26_19301100_A/G	missense_variant
ENSBTAG00000021867	13	37876842	37916420	BFSP1	13_37878101_T/C	missense_variant
ENSBTAG00000021887	14	60148619	60239255	DPYS	14_60170107_T/C	missense_variant
ENSBTAG00000021894	3	8326933	8330785	PPOX	3_8328857_T/C	missense_variant
ENSBTAG00000021901	1	144361187	144410547	TRPM2	1_144387798_A/G	missense_variant
ENSBTAG00000021928	11	104113961	104127351	DIPK1B	11_104126729_A/G	missense_variant
ENSBTAG00000021934	11	49642200	49656929	RETSAT	11_49646246_A/G	missense_variant
ENSBTAG00000021935	11	49602748	49642410	ELMOD3	11_49609379_C/G	missense_variant
ENSBTAG00000021945	10	44846568	44939145	NID2	10_44921389_T/C	missense_variant
ENSBTAG00000021945	10	44846568	44939145	NID2	10_44921431_C/T	missense_variant
ENSBTAG00000021945	10	44846568	44939145	NID2	10_44921529_C/T	missense_variant
ENSBTAG00000021945	10	44846568	44939145	NID2	10_44921538_A/G	missense_variant
ENSBTAG00000021945	10	44846568	44939145	NID2	10_44921813_A/G	missense_variant
ENSBTAG00000021948	3	110648270	110694255	ZMYM6	3_110692126_G/C	missense_variant
ENSBTAG00000021953	5	71806170	72364695	LARGE1	5_72135347_T/C	missense_variant
ENSBTAG00000021969	11	75240502	75572709	KLHL29	11_75269099_A/G	missense_variant
ENSBTAG00000021972	20	59226991	59489350	DNAH5	20_59368651_C/G	missense_variant
ENSBTAG00000021976	2	94460487	94489927	NDUFS1	2_94465535_T/C	missense_variant
ENSBTAG00000021976	2	94460487	94489927	NDUFS1	2_94469070_T/C	missense_variant
ENSBTAG00000022039	17	64579462	64580550	CMKLR1	17_64579591_G/A	missense_variant
ENSBTAG00000022058	17	63845551	63976145	ACACB	17_63917760_G/C	missense_variant
ENSBTAG00000022158	29	49579179	49594887	TNNT3	29_49594787_G/C	missense_variant
ENSBTAG00000022242	29	44521307	44553203	DPP3	29_44545078_A/G	missense_variant
ENSBTAG00000022244	29	44582264	44596714	ACTN3	29_44594247_A/G	missense_variant
ENSBTAG00000022294	29	40244038	40351218	FADS1	29_40351046_C/T	missense_variant
ENSBTAG00000022329	5	88901347	88970366	SLCO1B3	5_88970271_T/G	missense_variant
ENSBTAG00000022360	5	86028631	86627007	SOX5	5_86219551_G/A	missense_variant
ENSBTAG00000022450	6	97724566	97745383	THAP9	6_97744195_G/A	missense_variant
ENSBTAG00000022509	19	30328605	30613943	DNAH9	19_30459623_C/G	missense_variant
ENSBTAG00000022520	19	43069372	43139018	BRCA1	19_43092929_A/C	missense_variant
ENSBTAG00000022635	22	50883645	50897890	LAMB2	22_50897238_A/G	missense_variant
ENSBTAG00000022799	11	103935364	103980160	NOTCH1	11_103945121_T/C	missense_variant
ENSBTAG00000022799	11	103935364	103980160	NOTCH1	11_103952273_T/C	missense_variant
ENSBTAG00000023018	28	43900420	44015116	PARG	28_44009201_C/A	missense_variant
ENSBTAG00000023028	28	43020182	43268260	WDFY4	28_43237928_G/A	missense_variant
ENSBTAG00000023279	12	28524407	28586101	N4BP2L2	12_28525914_G/A	missense_variant
ENSBTAG00000023289	5	55863909	55870734	SLC26A10	5_55865132_T/C	missense_variant
ENSBTAG00000023374	18	55377395	55381389	FUT1	18_55380016_A/G	missense_variant
ENSBTAG00000023374	18	55377395	55381389	FUT1	18_55380076_G/A	missense_variant
ENSBTAG00000023374	18	55377395	55381389	FUT1	18_55380178_T/C	missense_variant
ENSBTAG00000023416	1	133116975	133350011	PPP2R3A	1_133287476_T/G	missense_variant
ENSBTAG00000023452	18	50509251	50517302	B9D2	18_50516134_T/G	missense_variant
ENSBTAG00000023529	20	38369475	38572090	SPEF2	20_38440289_A/G	missense_variant
ENSBTAG00000023529	20	38369475	38572090	SPEF2	20_38449891_G/T	missense_variant
ENSBTAG00000023546	5	29562885	29584566	FAM186A	5_29563812_G/A	missense_variant
ENSBTAG00000023611	18	46428944	46432573	ZBTB32	18_46430547_G/T	missense_variant
ENSBTAG00000023652	1	38203313	38267163	PROS1	1_38208666_C/G	missense_variant
ENSBTAG00000023806	4	4582609	4879280	COBL	4_4842325_T/C	missense_variant
ENSBTAG00000023843	11	97676252	97978475	RALGPS1	11_97949715_A/C	missense_variant
ENSBTAG00000023933	11	103886570	103916459	SEC16A	11_103910192_C/T	missense_variant
ENSBTAG00000023933	11	103886570	103916459	SEC16A	11_103910326_A/G	missense_variant
ENSBTAG00000024061	11	11234192	11240497	NOTO	11_11240403_T/G	missense_variant
ENSBTAG00000024075	11	7241330	7296376	SLC9A4	11_7251394_T/C	missense_variant
ENSBTAG00000024075	11	7241330	7296376	SLC9A4	11_7296278_A/G	missense_variant
ENSBTAG00000024081	8	84108482	84148356	ECM2	8_84108579_C/T	missense_variant
ENSBTAG00000024137	3	101179099	101195422	PTCH2	3_101194180_A/G	missense_variant
ENSBTAG00000024195	3	92211535	92220923	LDLRAD1	3_92219252_T/C	missense_variant
ENSBTAG00000024387	4	49589564	49629500	PNPLA8	4_49628736_A/C	missense_variant
ENSBTAG00000024420	4	15425637	15603392	COL28A1	4_15429951_T/C	missense_variant
ENSBTAG00000024449	16	68929292	68991907	CENPF	16_68955304_C/T	missense_variant
ENSBTAG00000024520	16	49204778	49211520	C16H1orf174	16_49205597_G/A	missense_variant
ENSBTAG00000024539	16	44108079	44179555	SPSB1	16_44119288_T/C	missense_variant
ENSBTAG00000024545	17	3009649	3332773	DCHS2	17_3011171_T/C	missense_variant
ENSBTAG00000024708	17	71345570	71417162	CABIN1	17_71363142_A/G	missense_variant
ENSBTAG00000024708	17	71345570	71417162	CABIN1	17_71387640_T/C	missense_variant
ENSBTAG00000024708	17	71345570	71417162	CABIN1	17_71411190_T/C	missense_variant
ENSBTAG00000024772	25	35784530	35789573	TRIP6	25_35788201_G/C	missense_variant
ENSBTAG00000024822	11	102338051	102426270	SETX	11_102361361_T/C	missense_variant
ENSBTAG00000024884	25	1947613	1971554	CCNF	25_1967544_A/G	missense_variant
ENSBTAG00000024984	14	69906195	69910872	FSBP	14_69910463_T/C	missense_variant
ENSBTAG00000025003	27	37798728	37832194	INTS10	27_37812839_C/T	missense_variant
ENSBTAG00000025021	28	2953439	3309533	FMN2	28_3309461_A/C	missense_variant
ENSBTAG00000025078	19	33175247	33209224	LRRC75A	19_33175449_A/G	missense_variant
ENSBTAG00000025182	7	47371699	47390345	FBXL21	7_47387441_T/A	missense_variant
ENSBTAG00000025182	7	47371699	47390345	FBXL21	7_47388727_G/A	missense_variant
ENSBTAG00000025211	12	85262891	85269328	ING1	12_85262942_C/T	stop_gained
ENSBTAG00000025266	15	48059198	48061840	UBQLN3	15_48060428_C/G	missense_variant
ENSBTAG00000025266	15	48059198	48061840	UBQLN3	15_48060545_A/C	missense_variant
ENSBTAG00000025266	15	48059198	48061840	UBQLN3	15_48061252_G/C	missense_variant
ENSBTAG00000025320	19	7931747	7965102	AKAP1	19_7953447_A/G	missense_variant
ENSBTAG00000025340	7	38024335	38070254	CDHR2	7_38024649_T/C	missense_variant
ENSBTAG00000025340	7	38024335	38070254	CDHR2	7_38051667_A/G	missense_variant
ENSBTAG00000025340	7	38024335	38070254	CDHR2	7_38065863_T/C	missense_variant
ENSBTAG00000025372	10	84937977	84940480	RIOX1	10_84938262_A/G	missense_variant
ENSBTAG00000025400	12	36398675	36474734	PARP4	12_36414288_A/C	missense_variant
ENSBTAG00000025450	10	76116422	76386867	SYNE2	10_76381677_G/A	missense_variant
ENSBTAG00000025522	10	55636874	56319410	UNC13C	10_56297122_G/C	missense_variant
ENSBTAG00000025550	7	18545676	18548664	PRR22	7_18547828_T/C	missense_variant
ENSBTAG00000025612	11	98967372	99005387	URM1	11_99005162_T/C	missense_variant
ENSBTAG00000025667	8	105642638	106693624	ASTN2	8_105900494_T/C	missense_variant
ENSBTAG00000025756	8	90070389	90104567	FBXW12	8_90099764_C/A	missense_variant
ENSBTAG00000025830	8	70392762	70413064	R3HCC1	8_70404999_C/G	missense_variant
ENSBTAG00000026004	18	3420515	3705995	CNTNAP4	18_3703913_G/T	missense_variant
ENSBTAG00000026122	2	11572543	11575764	ZNF804A	2_11574524_C/T	missense_variant
ENSBTAG00000026122	2	11572543	11575764	ZNF804A	2_11574924_C/T	missense_variant
ENSBTAG00000026242	14	61264782	61351893	BAALC	14_61266004_C/G	missense_variant
ENSBTAG00000026247	14	54884631	55054360	PKHD1L1	14_54949758_A/G	missense_variant
ENSBTAG00000026247	14	54884631	55054360	PKHD1L1	14_55021527_T/C	missense_variant
ENSBTAG00000026263	18	52099337	52107295	ZNF45	18_52104850_T/C	missense_variant
ENSBTAG00000026286	25	32720293	32750192	GTF2IRD2	25_32742316_T/C	missense_variant
ENSBTAG00000026309	14	16772152	16792577	ZHX2	14_16792198_G/T	missense_variant
ENSBTAG00000026356	14	603813	612791	DGAT1	14_611019_G/A	missense_variant
ENSBTAG00000026356	14	603813	612791	DGAT1	14_611020_C/A	missense_variant
ENSBTAG00000026371	25	10682180	11276292	SNX29	25_10751984_A/T	missense_variant
ENSBTAG00000026489	5	112905857	112907803	TNFRSF13C	5_112907291_C/G	missense_variant
ENSBTAG00000026696	2	121311608	121316192	DCDC2B	2_121316149_T/C	missense_variant
ENSBTAG00000026842	2	61831040	62103607	ZRANB3	2_62077708_A/G	missense_variant
ENSBTAG00000026893	21	67763709	67772885	EXOC3L4	21_67769393_A/G	missense_variant
ENSBTAG00000026966	5	15468393	15502249	RASSF9	5_15469652_G/A	missense_variant,splice_region_variant
ENSBTAG00000026971	29	43280453	43297228	CDCA5	29_43280779_A/G	missense_variant
ENSBTAG00000027081	21	2758172	2940408	ATP10A	21_2797224_T/G	missense_variant
ENSBTAG00000027118	27	32136982	32281530	KCNU1	27_32279212_A/G	missense_variant
ENSBTAG00000027181	24	32711020	32946065	LAMA3	24_32810095_C/G	missense_variant
ENSBTAG00000027181	24	32711020	32946065	LAMA3	24_32830045_A/C	missense_variant
ENSBTAG00000027181	24	32711020	32946065	LAMA3	24_32840887_T/C	missense_variant
ENSBTAG00000027246	23	29117026	29120016	UBD	23_29119139_A/C	missense_variant
ENSBTAG00000027384	13	61019487	61023677	DEFB122A	13_61019677_T/G	missense_variant
ENSBTAG00000027405	13	54115803	54119242	FNDC11	13_54116285_T/C	missense_variant
ENSBTAG00000027405	13	54115803	54119242	FNDC11	13_54116805_A/C	missense_variant
ENSBTAG00000027434	6	113628521	114121393	SORCS2	6_113628678_T/C	missense_variant
ENSBTAG00000027557	15	76642966	76648412	ZNF408	15_76644956_T/G	missense_variant
ENSBTAG00000027665	27	33106589	33111356	BRF2	27_33107854_C/G	missense_variant
ENSBTAG00000027875	2	17799007	18020703	CCDC141	2_17956051_G/A	missense_variant
ENSBTAG00000030173	19	55416033	55440784	QRICH2	19_55440611_T/C	missense_variant
ENSBTAG00000030179	5	119917200	119927553	MAPK8IP2	5_119921259_A/G	missense_variant
ENSBTAG00000030190	3	116782465	116855219	COL6A3	3_116809540_A/C	missense_variant
ENSBTAG00000030198	7	109465394	109728291	TMEM232	7_109574524_A/G	missense_variant
ENSBTAG00000030198	7	109465394	109728291	TMEM232	7_109574553_A/G	missense_variant
ENSBTAG00000030210	7	101399859	101511445	SLCO6A1	7_101399980_G/A	missense_variant
ENSBTAG00000030222	5	112365014	112382131	L3MBTL2	5_112381772_T/C	missense_variant
ENSBTAG00000030278	11	104078014	104087183	EGFL7	11_104083326_A/G	missense_variant
ENSBTAG00000030301	3	109649571	109671174	MAP7D1	3_109671147_A/C	missense_variant
ENSBTAG00000030333	19	42872899	42879842	AOC3	19_42878507_T/C	missense_variant
ENSBTAG00000030343	5	105717373	105726492	FGF23	5_105726017_A/G	missense_variant
ENSBTAG00000030466	5	98712734	98713666	BOTA-T2R10B	5_98712966_T/C	missense_variant
ENSBTAG00000030466	5	98712734	98713666	BOTA-T2R10B	5_98713359_C/T	missense_variant
ENSBTAG00000030523	19	40217187	40226085	ZPBP2	19_40217617_C/G	missense_variant
ENSBTAG00000030523	19	40217187	40226085	ZPBP2	19_40217733_T/C	missense_variant
ENSBTAG00000030556	13	81116533	81153629	ZNF217	13_81126253_T/C	missense_variant
ENSBTAG00000030567	11	99034978	99062572	ODF2	11_99051212_T/G	missense_variant
ENSBTAG00000030585	1	148736485	148757447	CLDN14	1_148756924_T/C	missense_variant
ENSBTAG00000030622	5	82070566	82077399	MANSC4	5_82070741_C/A	missense_variant
ENSBTAG00000030670	1	146001886	146105891	PCNT	1_146084051_T/C	missense_variant
ENSBTAG00000030690	25	39135358	39189367	RADIL	25_39170219_T/C	missense_variant
ENSBTAG00000030855	22	60288809	60389500	CHCHD6	22_60366815_A/G	missense_variant
ENSBTAG00000030897	4	115029143	115054271	XRCC2	4_115031177_C/T	missense_variant
ENSBTAG00000030930	22	59150394	59165062	HMCES	22_59157038_G/C	missense_variant
ENSBTAG00000030930	22	59150394	59165062	HMCES	22_59157147_C/A	missense_variant,splice_region_variant
ENSBTAG00000030962	22	59392854	59502236	EEFSEC	22_59411440_A/G	missense_variant
ENSBTAG00000030962	22	59392854	59502236	EEFSEC	22_59411468_T/C	missense_variant
ENSBTAG00000031059	4	112737745	112749403	LRRC61	4_112748856_T/C	missense_variant
ENSBTAG00000031166	2	94606160	94620206	ZDBF2	2_94618740_A/C	missense_variant
ENSBTAG00000031166	2	94606160	94620206	ZDBF2	2_94618793_T/A	missense_variant
ENSBTAG00000031166	2	94606160	94620206	ZDBF2	2_94619128_G/A	missense_variant
ENSBTAG00000031267	23	50784498	50793488	SERPINB9	23_50791548_A/G	missense_variant
ENSBTAG00000031309	15	67019957	67027721	RAG2	15_67020947_A/C	missense_variant
ENSBTAG00000031327	21	68165568	68172830	TRMT61A	21_68167139_C/G	missense_variant
ENSBTAG00000031346	1	118367157	118397535	ANKUB1	1_118368646_T/C	missense_variant
ENSBTAG00000031361	13	62791793	62810151	BPIFB5	13_62799254_A/G	missense_variant
ENSBTAG00000031363	7	20734843	20743350	TLE5	7_20736564_C/G	missense_variant
ENSBTAG00000031441	18	45875895	45890910	FXYD5	18_45885432_A/G	missense_variant
ENSBTAG00000031454	22	52671297	52675596	PRSS42	22_52672559_C/T	missense_variant
ENSBTAG00000031481	9	101983669	101992479	TTLL2	9_101984620_G/C	missense_variant
ENSBTAG00000031509	19	27879985	27895903	PFAS	19_27890890_A/G	missense_variant
ENSBTAG00000031532	9	102551963	102558097	DACT2	9_102553520_A/G	missense_variant
ENSBTAG00000031532	9	102551963	102558097	DACT2	9_102553539_T/C	missense_variant
ENSBTAG00000031532	9	102551963	102558097	DACT2	9_102554730_T/C	missense_variant
ENSBTAG00000031575	3	35311502	35742106	VAV3	3_35311776_A/C	missense_variant
ENSBTAG00000031579	2	89070545	89099327	SGO2	2_89088847_T/C	missense_variant
ENSBTAG00000031579	2	89070545	89099327	SGO2	2_89090064_A/C	missense_variant
ENSBTAG00000031579	2	89070545	89099327	SGO2	2_89090708_T/A	missense_variant
ENSBTAG00000031618	1	99823209	99990635	WDR49	1_99864830_T/C	missense_variant
ENSBTAG00000031696	2	85567851	85752864	ANKRD44	2_85752854_A/G	missense_variant
ENSBTAG00000031701	9	95362987	95372456	TAGAP	9_95363916_T/C	missense_variant
ENSBTAG00000031718	13	54566977	54575829	OGFR	13_54570661_A/T	missense_variant
ENSBTAG00000031806	25	26575277	26579631	ZNF48	25_26578378_A/G	missense_variant
ENSBTAG00000031810	18	43542915	43597082	WDR88	18_43563363_G/A	missense_variant
ENSBTAG00000032059	21	54998020	55031855	TGM5	21_55027058_G/A	missense_variant
ENSBTAG00000032206	8	63102557	63121637	HEMGN	8_63106114_C/T	missense_variant
ENSBTAG00000032206	8	63102557	63121637	HEMGN	8_63106375_A/G	missense_variant
ENSBTAG00000032223	25	21049528	21139768	COG7	25_21110106_T/C	missense_variant
ENSBTAG00000032292	7	15752075	15759370	CCDC159	7_15754379_T/C	missense_variant
ENSBTAG00000032292	7	15752075	15759370	CCDC159	7_15757659_G/A	missense_variant
ENSBTAG00000032640	25	14258684	14277458	FOPNL	25_14260532_C/G	missense_variant
ENSBTAG00000032709	10	21543326	21546661	CMTM5	10_21545550_A/G	missense_variant
ENSBTAG00000032711	12	61176715	61179015	HTATSF1	12_61178235_A/G	missense_variant
ENSBTAG00000032719	1	70652654	70679923	TFRC	1_70657816_T/C	missense_variant
ENSBTAG00000032782	15	37342401	37482577	INSC	15_37413486_A/G	missense_variant
ENSBTAG00000032801	10	26879265	26880236	OR11H7	10_26879534_A/G	missense_variant
ENSBTAG00000032819	1	70460152	70476679	MUC20	1_70467283_A/G	missense_variant
ENSBTAG00000032819	1	70460152	70476679	MUC20	1_70468153_C/A	missense_variant
ENSBTAG00000032819	1	70460152	70476679	MUC20	1_70468318_C/G	missense_variant
ENSBTAG00000032819	1	70460152	70476679	MUC20	1_70473545_G/A	missense_variant
ENSBTAG00000032880	25	9933491	9934241	PRM2	25_9933642_T/C	missense_variant
ENSBTAG00000032983	8	53064146	53065420	FOXB2	8_53064485_T/G	missense_variant
ENSBTAG00000033160	6	58091341	58145169	FAM114A1	6_58122775_A/G	missense_variant
ENSBTAG00000033182	27	37757054	37790179	HGSNAT	27_37789620_A/G	missense_variant
ENSBTAG00000033222	7	6521111	6546714	CALR3	7_6535906_A/G	missense_variant
ENSBTAG00000033268	14	39849340	40051390	ZFHX4	14_39955361_T/C	missense_variant
ENSBTAG00000033298	19	19487860	19503235	LYRM9	19_19490765_A/G	missense_variant
ENSBTAG00000033312	27	34708242	34822419	ADAM3A	27_34735813_C/T	missense_variant
ENSBTAG00000033339	17	44477204	44499871	ANKLE2	17_44485492_A/G	missense_variant
ENSBTAG00000033367	9	39796263	39813956	DDO	9_39812720_A/G	missense_variant
ENSBTAG00000033441	18	14881869	14919139	SHCBP1	18_14902035_G/C	missense_variant
ENSBTAG00000033662	2	13528238	13633956	NCKAP1	2_13540966_G/C	splice_donor_variant
ENSBTAG00000033669	22	16828957	16840283	IL17RC	22_16834052_T/G	missense_variant
ENSBTAG00000033726	5	47140111	47474250	GRIP1	5_47449307_A/G	missense_variant
ENSBTAG00000033748	11	7203304	7233720	IL18RAP	11_7210199_G/C	missense_variant
ENSBTAG00000033748	11	7203304	7233720	IL18RAP	11_7232117_C/G	missense_variant
ENSBTAG00000034113	7	65477934	65700088	GALNT10	7_65667618_A/G	missense_variant
ENSBTAG00000034140	10	12771484	13163546	MEGF11	10_12781680_G/A	missense_variant
ENSBTAG00000034140	10	12771484	13163546	MEGF11	10_12788933_G/C	missense_variant
ENSBTAG00000034140	10	12771484	13163546	MEGF11	10_12807229_A/G	missense_variant
ENSBTAG00000034295	5	103666048	103672761	LAG3	5_103669795_T/G	missense_variant
ENSBTAG00000034368	25	2271693	2274504	PRSS33	25_2273323_C/G	missense_variant
ENSBTAG00000034368	25	2271693	2274504	PRSS33	25_2273346_C/T	missense_variant
ENSBTAG00000034373	18	9350020	10154230	CDH13	18_10062755_C/T	missense_variant
ENSBTAG00000034384	11	3393891	3560303	VWA3B	11_3399400_G/C	missense_variant
ENSBTAG00000034529	23	8313843	8322713	HMGA1	23_8320212_A/G	missense_variant
ENSBTAG00000034693	5	8650286	9050216	SYT1	5_8650359_A/G	start_lost
ENSBTAG00000034712	X	14129793	14141239	RAB33A	X_14131523_A/G	missense_variant
ENSBTAG00000034875	6	13098687	13220016	ALPK1	6_13108562_C/T	missense_variant
ENSBTAG00000034875	6	13098687	13220016	ALPK1	6_13108718_T/C	missense_variant
ENSBTAG00000034875	6	13098687	13220016	ALPK1	6_13108895_A/G	missense_variant
ENSBTAG00000034985	5	5573899	5575874	PHLDA1	5_5575384_A/G	missense_variant
ENSBTAG00000034998	10	5026117	5109495	SIMC1	10_5071648_C/G	missense_variant
ENSBTAG00000035110	29	1403401	1549941	DEUP1	29_1429261_T/C	missense_variant
ENSBTAG00000035244	11	2807896	2815132	ANKRD39	11_2815042_T/C	missense_variant
ENSBTAG00000036127	26	23502762	23519884	AS3MT	26_23508593_T/C	missense_variant,splice_region_variant
ENSBTAG00000037457	24	53580798	53648542	MBD2	24_53583919_A/C	missense_variant
ENSBTAG00000037464	13	52698860	52728425	TGM6	13_52710311_T/C	missense_variant
ENSBTAG00000037686	X	49647897	49678608	SRPX2	X_49671714_A/G	missense_variant
ENSBTAG00000037703	5	109709317	109737117	MICALL1	5_109725094_T/C	missense_variant
ENSBTAG00000037757	13	52422074	52479404	EBF4	13_52478862_C/G	missense_variant
ENSBTAG00000037800	5	110530859	110534614	APOBEC3Z1	5_110531350_A/G	missense_variant
ENSBTAG00000037800	5	110530859	110534614	APOBEC3Z1	5_110532513_A/G	missense_variant
ENSBTAG00000037800	5	110530859	110534614	APOBEC3Z1	5_110532553_A/G	missense_variant
ENSBTAG00000037800	5	110530859	110534614	APOBEC3Z1	5_110532661_A/G	missense_variant
ENSBTAG00000037800	5	110530859	110534614	APOBEC3Z1	5_110533859_A/G	missense_variant
ENSBTAG00000037885	7	52169913	52172369	PCDHB1	7_52171822_C/T	missense_variant
ENSBTAG00000037885	7	52169913	52172369	PCDHB1	7_52172161_T/C	missense_variant
ENSBTAG00000037885	7	52169913	52172369	PCDHB1	7_52172287_A/G	missense_variant
ENSBTAG00000037890	3	99208577	99222625	CYP4A11	3_99212885_G/A	missense_variant
ENSBTAG00000037980	22	56617910	56661729	TSEN2	22_56655049_A/G	missense_variant
ENSBTAG00000037985	10	28518864	28520462	CHRM5	10_28520393_C/G	missense_variant
ENSBTAG00000038050	18	47496184	47523355	ZNF420	18_47498822_G/A	missense_variant
ENSBTAG00000038126	19	40490708	40526914	WIPF2	19_40516355_T/G	missense_variant
ENSBTAG00000038128	23	25636255	25643878	BOLA-DQA5	23_25636950_C/A	missense_variant
ENSBTAG00000038128	23	25636255	25643878	BOLA-DQA5	23_25640267_A/T	missense_variant
ENSBTAG00000038141	18	25595310	25641535	ADGRG1	18_25627073_T/C	missense_variant
ENSBTAG00000038141	18	25595310	25641535	ADGRG1	18_25630369_T/C	missense_variant
ENSBTAG00000038141	18	25595310	25641535	ADGRG1	18_25631360_A/C	missense_variant
ENSBTAG00000038149	18	60905906	60925131	NLRP12	18_60920888_T/C	missense_variant
ENSBTAG00000038181	8	23422760	23725195	FOCAD	8_23491742_T/C	missense_variant
ENSBTAG00000038234	10	10143679	10158404	BHMT2	10_10151045_G/T	missense_variant
ENSBTAG00000038234	10	10143679	10158404	BHMT2	10_10155087_T/C	missense_variant
ENSBTAG00000038260	13	43870665	43881668	AKR1E2	13_43871996_A/G	missense_variant
ENSBTAG00000038260	13	43870665	43881668	AKR1E2	13_43877645_T/C	missense_variant
ENSBTAG00000038312	29	37086016	37103713	MS4A18	29_37098373_T/C	missense_variant,splice_region_variant
ENSBTAG00000038333	10	21924846	21936748	RBM23	10_21933534_A/T	missense_variant
ENSBTAG00000038682	14	1025239	1039266	FAM83H	14_1036616_T/G	missense_variant
ENSBTAG00000038700	2	112489090	112502288	FAM124B	2_112491549_A/G	missense_variant
ENSBTAG00000038716	16	50517026	50569566	SKI	16_50569382_C/T	missense_variant
ENSBTAG00000038843	5	99552955	99557139	NKG2C	5_99556628_G/A	missense_variant
ENSBTAG00000038866	25	1039180	1050840	UBE2I	25_1048264_T/C	missense_variant
ENSBTAG00000038889	19	22749344	22753428	RILP	19_22752809_G/C	missense_variant
ENSBTAG00000038894	3	11237660	11238637	OR6Y1	3_11238599_A/G	missense_variant
ENSBTAG00000038929	13	78751887	78808970	BCAS4	13_78808497_T/C	stop_lost
ENSBTAG00000038938	3	54409369	54433538	GBP2	3_54426555_C/G	missense_variant
ENSBTAG00000038938	3	54409369	54433538	GBP2	3_54428291_T/A	missense_variant
ENSBTAG00000038992	2	107521189	107535476	STK11IP	2_107533860_A/T	missense_variant
ENSBTAG00000038992	2	107521189	107535476	STK11IP	2_107534456_T/C	missense_variant
ENSBTAG00000039028	13	73547863	73555170	PI3	13_73554732_A/G	missense_variant
ENSBTAG00000039036	29	37853933	37862937	PAG18	29_37861705_A/G	missense_variant
ENSBTAG00000039080	9	96475870	96569900	SLC22A3	9_96476171_T/C	missense_variant
ENSBTAG00000039091	2	30617671	30798791	CSRNP3	2_30617979_T/C	missense_variant
ENSBTAG00000039122	2	132630420	132665213	PLA2G5	2_132650311_C/T	missense_variant
ENSBTAG00000039122	2	132630420	132665213	PLA2G5	2_132645789_G/A	stop_gained
ENSBTAG00000039171	8	71653618	71701899	ADAM7	8_71679728_T/C	missense_variant
ENSBTAG00000039171	8	71653618	71701899	ADAM7	8_71696755_G/C	missense_variant
ENSBTAG00000039171	8	71653618	71701899	ADAM7	8_71697268_C/G	missense_variant
ENSBTAG00000039197	6	104996577	105216475	SLC2A9	6_105060741_A/G	missense_variant
ENSBTAG00000039215	18	62542301	62552522	KIR2DL5A	18_62550749_T/G	missense_variant
ENSBTAG00000039242	17	44156961	44169024	ZNF10	17_44167311_G/A	missense_variant
ENSBTAG00000039242	17	44156961	44169024	ZNF10	17_44167651_G/A	missense_variant
ENSBTAG00000039242	17	44156961	44169024	ZNF10	17_44167699_C/T	missense_variant
ENSBTAG00000039326	23	45452427	45553179	GCNT2	23_45487392_G/C	missense_variant
ENSBTAG00000039326	23	45452427	45553179	GCNT2	23_45544694_T/G	missense_variant
ENSBTAG00000039326	23	45452427	45553179	GCNT2	23_45544704_C/G	missense_variant
ENSBTAG00000039326	23	45452427	45553179	GCNT2	23_45552455_G/A	missense_variant
ENSBTAG00000039552	17	29774988	29792009	PLK4	17_29786819_A/C	missense_variant
ENSBTAG00000039599	19	37913845	37916664	HOXB4	19_37914234_A/G	missense_variant
ENSBTAG00000039708	11	105931316	105934243	AJM1	11_105931620_A/G	missense_variant
ENSBTAG00000039782	25	38506637	38516366	ZNF12	25_38508183_A/G	missense_variant
ENSBTAG00000039803	2	4886912	4990264	MYO7B	2_4914460_T/C	missense_variant
ENSBTAG00000039839	11	46752632	46756877	IL36RN	11_46755409_A/G	missense_variant
ENSBTAG00000039878	11	10828592	10837538	C11H2orf78	11_10828686_A/G	missense_variant
ENSBTAG00000039878	11	10828592	10837538	C11H2orf78	11_10835451_A/G	missense_variant
ENSBTAG00000040106	5	112387043	112395842	CHADL	5_112389376_T/C	missense_variant
ENSBTAG00000040151	10	67345440	67400407	GCH1	10_67400376_G/T	missense_variant
ENSBTAG00000040190	29	42630756	42645750	CCDC88B	29_42631123_G/A	missense_variant
ENSBTAG00000040268	3	81244951	81315175	UBE2U	3_81276512_T/A	missense_variant,splice_region_variant
ENSBTAG00000040279	19	40903097	40907225	KRT24	19_40904360_T/C	missense_variant
ENSBTAG00000040293	15	67005342	67008473	RAG1	15_67006138_C/T	missense_variant
ENSBTAG00000040298	17	71318878	71326525	GSTT1	17_71321299_A/G	missense_variant
ENSBTAG00000040321	14	23475942	23502005	SDR16C6	14_23483605_T/C	missense_variant
ENSBTAG00000040338	2	107478709	107500811	OBSL1	2_107482566_C/A	missense_variant
ENSBTAG00000040338	2	107478709	107500811	OBSL1	2_107496950_T/C	missense_variant
ENSBTAG00000040394	25	2125846	2132837	PRSS27	25_2127602_T/G	missense_variant
ENSBTAG00000040398	6	71604475	71731154	KIAA1211	6_71716397_A/G	missense_variant
ENSBTAG00000040398	6	71604475	71731154	KIAA1211	6_71716622_T/C	missense_variant
ENSBTAG00000040541	X	80184750	80185847	P2RY4	X_80185483_A/G	missense_variant
ENSBTAG00000040584	24	26027840	26063705	DSC2	24_26057282_T/C	missense_variant
ENSBTAG00000043951	24	42749323	42770785	IMPA2	24_42768635_A/G	missense_variant
ENSBTAG00000043971	7	7910635	7950476	NOTCH3	7_7910831_T/C	missense_variant
ENSBTAG00000043981	15	42392800	42890918	SBF2	15_42423701_T/C	start_lost
ENSBTAG00000044003	8	65274027	65320548	TEX10	8_65300694_G/T	missense_variant
ENSBTAG00000044022	17	65153148	65283727	KIAA1671	17_65162875_G/C	missense_variant
ENSBTAG00000044029	10	28535056	28727307	AVEN	10_28726225_G/C	missense_variant
ENSBTAG00000044073	29	44370002	44372646	CD248	29_44370502_C/G	missense_variant
ENSBTAG00000044073	29	44370002	44372646	CD248	29_44370599_C/T	missense_variant
ENSBTAG00000044073	29	44370002	44372646	CD248	29_44370606_C/T	missense_variant
ENSBTAG00000044073	29	44370002	44372646	CD248	29_44370620_G/A	missense_variant
ENSBTAG00000044073	29	44370002	44372646	CD248	29_44370629_A/G	missense_variant
ENSBTAG00000044073	29	44370002	44372646	CD248	29_44370638_C/T	missense_variant
ENSBTAG00000044073	29	44370002	44372646	CD248	29_44370643_C/G	missense_variant
ENSBTAG00000044073	29	44370002	44372646	CD248	29_44370704_G/A	missense_variant
ENSBTAG00000044073	29	44370002	44372646	CD248	29_44372408_T/C	missense_variant
ENSBTAG00000044155	8	102605161	102628860	BSPRY	8_102617426_T/C	missense_variant
ENSBTAG00000044160	20	9917221	9992861	MCCC2	20_9917251_A/C	missense_variant
ENSBTAG00000044191	18	16485773	16546587	ABCC12	18_16491063_T/C	missense_variant
ENSBTAG00000045520	13	53134683	53148819	PDYN	13_53146677_A/G	missense_variant
ENSBTAG00000045520	13	53134683	53148819	PDYN	13_53146795_A/G	missense_variant
ENSBTAG00000045535	4	114477816	114533940	GALNTL5	4_114530588_G/A	missense_variant
ENSBTAG00000045770	5	27205200	27218221	KRT77	5_27217726_A/T	missense_variant
ENSBTAG00000045808	5	119366047	119390141	IL17REL	5_119372110_A/G	missense_variant
ENSBTAG00000045817	22	48479063	48487708	BAP1	22_48486232_C/T	missense_variant
ENSBTAG00000045822	15	74043979	74045355	C15H11orf96	15_74044411_A/G	missense_variant
ENSBTAG00000045832	24	61054481	61278037	PHLPP1	24_61276831_T/C	missense_variant
[truncated: 182 more rows]
