# Supplementary material for: Whole-genome sequencing provides new insights into genetic mechanisms of tropical adaptation in Nellore (Bos primigenius indicus)
Source: Sci Rep. 2020 Jun 10;10:9412. doi: 10.1038/s41598-020-66272-7 (PMC7287098; doi:10.1038/s41598-020-66272-7)
Supplement: Supplementary file 5 — Supplementary information5. [file 41598_2020_66272_MOESM5_ESM.csv]

Associated Genes Found	GOGroups	GOID	GOLevels	GOTerm	Group PValue	Group PValue Corrected with Bonferroni step down	Nr. Genes	UNIQUE_ID
[AATK, ABCA6, ABCB5, ABCC2, ACAD10, ACVR2B, AOX1, AOX4, ATP2B4, ATP7B, ATR, CASK, CDC42BPG, CIT, CNGA3, CNGB1, DDX31, DDX3X, DNAH11, DNAH17, DNAH5, EPHA5, EPHA6, GIMAP4, GIMAP7, GIMAP8, HSPA8, IQCA1L, ITPA, KIF13B, LIG4, LIMK2, MAP3K15, MAP4K4, MAPK14, MCM9, MX2, MYH11, MYH7B, MYO16, MYO18B, MYO3B, MYO7A, MYO9A, NVL, PBK, PCCA, PDE10A, PDE2A, RASD1, RBBP8, RHOBTB2, TOR1A, TTLL5, TXNRD3, UBA2, UBE…	[Group29]	GO:0000166	[3, 4]	nucleotide binding	{Group29=6.255782777753826E-20}	{Group29=3.3155648722095277E-18}	57	GO:0000166
[CFL1, CIT, NUSAP1, SNX18, STAMBP]	[Group00]	GO:0000281	[4, 5, 6]	mitotic cytokinesis	{Group00=3.054267387465894E-5}	{Group00=9.162802162397683E-4}	5	GO:0000281
[AP1AR, CDC42SE2, CDH22, CFL1, DTNBP1, EPHA5, EPHA6, KIF13B, L1CAM, LAMA1, LAMA5, MAP4K4, MYO16, NFASC, PALM2, PHIP, PLXNB2, PRKN, PTPRO, RHOBTB2, RIMS1, SZT2, UNC5C]	[Group31, Group47]	GO:0000902	[4, 5]	cell morphogenesis	{Group31=7.704442544254847E-11, Group47=2.1300337106502756E-18}	{Group31=3.081777017701939E-9, Group47=1.0863171924316405E-16}	23	GO:0000902
[ATP2B4, DTNBP1, NRXN3, PRKN, RIMS1, SLC18A1, STX3, SYT2]	[Group55]	GO:0001505	[3]	regulation of neurotransmitter levels	{Group55=1.7126142179916493E-13}	{Group55=7.706763980962422E-12}	8	GO:0001505
[BOLA, BOLA-NC1, BoLA, CD1A, CD1B, JSP.1, MIC1, PTPRC, STAP1, ULBP17]	[Group56]	GO:0001912	[3, 4, 5]	positive regulation of leukocyte mediated cytotoxicity	{Group56=3.729944306591438E-27}	{Group56=2.12606825475712E-25}	10	GO:0001912
[BOLA, BOLA-NC1, BoLA, CD1A, CD1B, JSP.1, MIC1, PTPRC, ULBP17]	[Group56]	GO:0001913	[3, 6]	T cell mediated cytotoxicity	{Group56=3.729944306591438E-27}	{Group56=2.12606825475712E-25}	9	GO:0001913
[BOLA, BOLA-NC1, BoLA, CD1A, CD1B, JSP.1, PTPRC]	[Group56]	GO:0001916	[4, 5, 6, 7, 8, 9]	positive regulation of T cell mediated cytotoxicity	{Group56=3.729944306591438E-27}	{Group56=2.12606825475712E-25}	7	GO:0001916
[PRKN, PTPRC, STAP1]	[Group43, Group55]	GO:0001959	[4, 5, 6, 7]	regulation of cytokine-mediated signaling pathway	{Group43=1.1987906473559117E-13, Group55=1.7126142179916493E-13}	{Group43=5.5144369778371935E-12, Group55=7.706763980962422E-12}	3	GO:0001959
[BLA-DQB, BOLA, BOLA-DQA5, BOLA-NC1, BoLA, CD1A, CD1B, JSP.1, LIG4, MIC1, PTPRC, ULBP17]	[Group54, Group56]	GO:0002250	[3]	adaptive immune response	{Group54=1.1862944174717268E-11, Group56=3.729944306591438E-27}	{Group54=4.86380711163408E-10, Group56=2.12606825475712E-25}	12	GO:0002250
[BOLA, BOLA-NC1, BoLA, CD1A, CD1B, JSP.1, LIG4, MIC1, PTPRC, ULBP17]	[Group56]	GO:0002449	[4]	lymphocyte mediated immunity	{Group56=3.729944306591438E-27}	{Group56=2.12606825475712E-25}	10	GO:0002449
[BOLA, BOLA-NC1, BoLA, CD1A, CD1B, JSP.1, LIG4, MIC1, PTPRC, ULBP17]	[Group56]	GO:0002460	[4]	adaptive immune response based on somatic recombination of immune receptors built from immunoglobulin superfamily domains	{Group56=3.729944306591438E-27}	{Group56=2.12606825475712E-25}	10	GO:0002460
[BOLA, BOLA-NC1, BoLA, CD1A, CD1B, JSP.1]	[Group52, Group56]	GO:0002475	[3]	antigen processing and presentation via MHC class Ib	{Group52=2.0627406226845948E-12, Group56=3.729944306591438E-27}	{Group52=8.869784677543757E-11, Group56=2.12606825475712E-25}	6	GO:0002475
[BOLA, BOLA-NC1, BoLA, JSP.1]	[Group52, Group56]	GO:0002476	[5]	antigen processing and presentation of endogenous peptide antigen via MHC class Ib	{Group52=2.0627406226845948E-12, Group56=3.729944306591438E-27}	{Group52=8.869784677543757E-11, Group56=2.12606825475712E-25}	4	GO:0002476
[BOLA, BOLA-NC1, BoLA, JSP.1]	[Group52, Group56]	GO:0002486	[7]	antigen processing and presentation of endogenous peptide antigen via MHC class I via ER pathway, TAP-independent	{Group52=2.0627406226845948E-12, Group56=3.729944306591438E-27}	{Group52=8.869784677543757E-11, Group56=2.12606825475712E-25}	4	GO:0002486
[BOLA, BOLA-NC1, BTNL2, BoLA, CD1A, CD1B, CFH, DPP4, JSP.1, MIC1, PLCG1, PTPRC, SIRPA, SIRPB1, STAP1, TLR3, ULBP17, ZNF16]	[Group43, Group56]	GO:0002684	[2, 3, 4]	positive regulation of immune system process	{Group43=1.1987906473559117E-13, Group56=3.729944306591438E-27}	{Group43=5.5144369778371935E-12, Group56=2.12606825475712E-25}	18	GO:0002684
[BTNL2, DPP4, PTPRC, SIRPA, SIRPB1, STAP1]	[Group43, Group55, Group56]	GO:0002696	[3, 4, 5, 6]	positive regulation of leukocyte activation	{Group43=1.1987906473559117E-13, Group55=1.7126142179916493E-13, Group56=3.729944306591438E-27}	{Group43=5.5144369778371935E-12, Group55=7.706763980962422E-12, Group56=2.12606825475712E-25}	6	GO:0002696
[DNAH11, DNAH17, DNAH5, DYNC2LI1, KIF13B, MYH11, MYH7B, MYO16, MYO18B, MYO3B, MYO7A, MYO9A, NDE1]	[Group50, Group51]	GO:0003774	[7]	motor activity	{Group50=8.908175255077466E-18, Group51=9.083257815828636E-24}	{Group50=4.454087627538733E-16, Group51=4.99579179870575E-22}	13	GO:0003774
[DNAH11, DNAH17, DNAH5, DYNC2LI1, KIF13B, NDE1]	[Group50, Group51]	GO:0003777	[8]	microtubule motor activity	{Group50=8.908175255077466E-18, Group51=9.083257815828636E-24}	{Group50=4.454087627538733E-16, Group51=4.99579179870575E-22}	6	GO:0003777
[ABLIM2, CFL1, COBL, DAAM2, JMY, MYH11, MYH7B, MYO16, MYO18B, MYO3B, MYO7A, MYO9A, MYOM3, NEB, PARVG, PRKN]	[Group51]	GO:0003779	[4]	actin binding	{Group51=9.083257815828636E-24}	{Group51=4.99579179870575E-22}	16	GO:0003779
[PDE10A, PDE1C, PDE2A]	[Group33]	GO:0004114	[7]	3',5'-cyclic-nucleotide phosphodiesterase activity	{Group33=1.5384946276805972E-4}	{Group33=0.003846236569201493}	3	GO:0004114
[HTT, PHLPP1, PP2D1, PTP4A1, PTPN21, PTPN7, PTPRC, PTPRO]	[Group20]	GO:0004721	[7, 8]	phosphoprotein phosphatase activity	{Group20=1.8253111820984506E-4}	{Group20=0.004380746837036282}	8	GO:0004721
[PTP4A1, PTPN21, PTPN7, PTPRC, PTPRO]	[Group20]	GO:0004725	[8, 9]	protein tyrosine phosphatase activity	{Group20=1.8253111820984506E-4}	{Group20=0.004380746837036282}	5	GO:0004725
[CD163L1, WC-7, WC1-12, WC1.3]	[Group35]	GO:0005044	[7]	scavenger receptor activity	{Group35=8.023931347243293E-13}	{Group35=3.530529792787049E-11}	4	GO:0005044
[ITGB2, LAMA3, LAMA5, LOC781765]	[Group49]	GO:0005178	[3, 4]	integrin binding	{Group49=3.2119750281306474E-14}	{Group49=1.5096282632214042E-12}	4	GO:0005178
[AATK, ABCA6, ABCB5, ABCC2, ACVR2B, ATP2B4, ATP7B, ATR, CASK, CDC42BPG, CIT, DDX31, DDX3X, DNAH11, DNAH17, DNAH5, EPHA5, EPHA6, HSPA8, IQCA1L, KIF13B, LIG4, LIMK2, MAP3K15, MAP4K4, MAPK14, MCM9, MYH11, MYH7B, MYO16, MYO18B, MYO3B, MYO7A, MYO9A, NVL, PBK, PCCA, RBBP8, TOR1A, TTLL5, UBA2, UBE2L6]	[Group29]	GO:0005524	[3, 5, 6, 7, 8]	ATP binding	{Group29=6.255782777753826E-20}	{Group29=3.3155648722095277E-18}	42	GO:0005524
[COL4A1, COL4A2, COL5A1, LAMA1, LAMA3, LAMA5, LOC781765, USH2A]	[Group49, Group52]	GO:0005604	[4, 5]	basement membrane	{Group49=3.2119750281306474E-14, Group52=2.0627406226845948E-12}	{Group49=1.5096282632214042E-12, Group52=8.869784677543757E-11}	8	GO:0005604
[ALDH1B1, MRPL22, MRPL23, MRPS25, MTIF3, PDE2A, PRIMPOL, TBRG4, TERT]	[Group46]	GO:0005759	[4, 5, 6, 7, 8, 9]	mitochondrial matrix	{Group46=6.706551717376559E-10}	{Group46=2.6155551697768578E-8}	9	GO:0005759
[MRPL22, MRPL23, MRPS25]	[Group46]	GO:0005761	[3, 4, 5, 6, 7, 8, 9, 10]	mitochondrial ribosome	{Group46=6.706551717376559E-10}	{Group46=2.6155551697768578E-8}	3	GO:0005761
[DDX3X, MRPL22, MRPL23, MRPS25, RPL13, RPL18, RPL3, STX3]	[Group46]	GO:0005840	[3, 4, 5, 6, 7]	ribosome	{Group46=6.706551717376559E-10}	{Group46=2.6155551697768578E-8}	8	GO:0005840
[DNAH11, DNAH17, DNAH5, DYNC2LI1, KIF13B, NDE1]	[Group50, Group51]	GO:0005875	[2, 4, 5, 6, 7, 8, 9]	microtubule associated complex	{Group50=8.908175255077466E-18, Group51=9.083257815828636E-24}	{Group50=4.454087627538733E-16, Group51=4.99579179870575E-22}	6	GO:0005875
[CFL1, ITGB2, MAP4K4, PTPRC]	[Group54]	GO:0005925	[4, 5]	focal adhesion	{Group54=1.1862944174717268E-11}	{Group54=4.86380711163408E-10}	4	GO:0005925
[DNAH11, DNAH5, DYNC2LI1, TTLL8]	[Group26, Group42, Group50]	GO:0005930	[3, 4, 5, 6, 7, 8, 9, 10]	axoneme	{Group26=2.1358595697840473E-5, Group42=1.5433837893166284E-14, Group50=8.908175255077466E-18}	{Group26=6.621164666330546E-4, Group42=7.408242188719817E-13, Group50=4.454087627538733E-16}	4	GO:0005930
[DTNBP1, NRXN3, PRKN, RIMS1, SLC18A1, SLC36A3, STX3, SYT2]	[Group55]	GO:0006836	[4]	neurotransmitter transport	{Group55=1.7126142179916493E-13}	{Group55=7.706763980962422E-12}	8	GO:0006836
[ATP2B4, ATP7B, HTT, PKHD1, PLCG1, PTPRC, RYR1, RYR2, TAC1]	[Group38, Group53]	GO:0006874	[7, 9]	cellular calcium ion homeostasis	{Group38=1.0221639041568075E-6, Group53=1.1359723715133215E-9}	{Group38=3.475357274133145E-5, Group53=4.3166950117506217E-8}	9	GO:0006874
[CACNA1I, NRXN3, PRKN, RIMS1, SCAMP5, STX3, SYT2, TNFAIP2]	[Group55]	GO:0006887	[4, 5, 6]	exocytosis	{Group55=1.7126142179916493E-13}	{Group55=7.706763980962422E-12}	8	GO:0006887
[CD163L1, HSPA8, ITGB2, RHOBTB2, SCAMP5, SNX18, STAP1, SYT2, TAC1, WC-7, WC1-12, WC1.3]	[Group35]	GO:0006897	[5]	endocytosis	{Group35=8.023931347243293E-13}	{Group35=3.530529792787049E-11}	12	GO:0006897
[CDC42SE2, ITGB2, NCF4, PTPRC, RHOBTB2, SIRPA, SIRPB1, STAP1]	[Group43, Group55]	GO:0006909	[5]	phagocytosis	{Group43=1.1987906473559117E-13, Group55=1.7126142179916493E-13}	{Group43=5.5144369778371935E-12, Group55=7.706763980962422E-12}	8	GO:0006909
[DEFB4A, ECSCR, EPHA5, EPHA6, L1CAM, LAMA1, NFASC, PDGFA, PLXNB2, PTPRO, SAA2, STAP1, UNC5C]	[Group47]	GO:0006935	[3, 4]	chemotaxis	{Group47=2.1300337106502756E-18}	{Group47=1.0863171924316405E-16}	13	GO:0006935
[COL5A1, FAT4, PTPRC, SLC4A1]	[Group24]	GO:0007009	[4]	plasma membrane organization	{Group24=5.379594979404962E-6}	{Group24=1.7214703934095878E-4}	4	GO:0007009
[ABLIM2, AP1AR, ARFGEF1, CDC42BPG, CEP135, CFL1, CIT, DAAM2, DNAH5, DOCK2, DTNBP1, EFS, HOOK3, HTT, JMY, LIMK2, MYOM3, NDE1, NEB, NUSAP1, PARVG, PHIP, PKHD1, PRKN, RASSF7, RHOBTB2, STAP1, STMN1, TACC2, THSD7B, TNNT2, TOR1A, TTC17, TTLL5]	[Group45, Group51]	GO:0007010	[4]	cytoskeleton organization	{Group45=5.537351172114524E-23, Group51=9.083257815828636E-24}	{Group45=2.990169632941843E-21, Group51=4.99579179870575E-22}	34	GO:0007010
[AP1AR, ARFGEF1, CFL1, EFS, JMY, MYOM3, NEB, PRKN, RHOBTB2, TTC17]	[Group45]	GO:0007015	[4, 6]	actin filament organization	{Group45=5.537351172114524E-23}	{Group45=2.990169632941843E-21}	10	GO:0007015
[DNAH11, DNAH17, DNAH5, DTNBP1, DYNC2LI1, HSPA8, HTT, KIF13B, NDE1]	[Group40, Group50, Group51]	GO:0007018	[3]	microtubule-based movement	{Group40=2.067629784404251E-9, Group50=8.908175255077466E-18, Group51=9.083257815828636E-24}	{Group40=7.650230202295728E-8, Group50=4.454087627538733E-16, Group51=4.99579179870575E-22}	9	GO:0007018
[ARFGEF1, DNAJC28, HTT]	[Group24]	GO:0007030	[4]	Golgi organization	{Group24=5.379594979404962E-6}	{Group24=1.7214703934095878E-4}	3	GO:0007030
[HGSNAT, HOOK3, HSPA8, PRKN, VPS13C]	[Group41]	GO:0007034	[4]	vacuolar transport	{Group41=1.22117376957897E-4}	{Group41=0.0032971691778632193}	5	GO:0007034
[DTNBP1, NRXN3, PRKN, RIMS1, STX3, SYT2]	[Group55]	GO:0007269	[4, 5, 6, 7, 8]	neurotransmitter secretion	{Group55=1.7126142179916493E-13}	{Group55=7.706763980962422E-12}	6	GO:0007269
[EPHA5, EPHA6, L1CAM, LAMA1, NFASC, PLXNB2, PTPRO, UNC5C]	[Group47]	GO:0007411	[4, 5, 6, 7, 8, 9, 10, 11, 12, 13]	axon guidance	{Group47=2.1300337106502756E-18}	{Group47=1.0863171924316405E-16}	8	GO:0007411
[HOOK3, KIF13B, MAP4K4, MX2, NDE1, NUSAP1]	[Group30]	GO:0008017	[5]	microtubule binding	{Group30=4.4397930909113924E-16}	{Group30=2.1754986145465822E-14}	6	GO:0008017
[DTNBP1, SCAMP5, SLC18A1, STX3, SYT2, TAC1]	[Group55]	GO:0008021	[2, 3, 4, 5, 6, 7, 8, 9, 10]	synaptic vesicle	{Group55=1.7126142179916493E-13}	{Group55=7.706763980962422E-12}	6	GO:0008021
[PDE10A, PDE1C, PDE2A, PLCG1]	[Group33]	GO:0008081	[5]	phosphoric diester hydrolase activity	{Group33=1.5384946276805972E-4}	{Group33=0.003846236569201493}	4	GO:0008081
[ABLIM2, AP1AR, ARFGEF1, CDH22, CFL1, COBL, DAAM2, HOOK3, HTT, JMY, KIF13B, MAP4K4, MX2, MYH11, MYH7B, MYO16, MYO18B, MYO3B, MYO7A, MYO9A, MYOM3, NDE1, NEB, NUSAP1, PARVG, PRKN, PTPRC, SLC4A1, STMN1, TNNT2, TOR1A, USH2A]	[Group30, Group45, Group51]	GO:0008092	[3]	cytoskeletal protein binding	{Group30=4.4397930909113924E-16, Group45=5.537351172114524E-23, Group51=9.083257815828636E-24}	{Group30=2.1754986145465822E-14, Group45=2.990169632941843E-21, Group51=4.99579179870575E-22}	32	GO:0008092
[AP1AR, ARFGEF1, CFL1, JMY, RHOBTB2, TTC17]	[Group45]	GO:0008154	[5, 7]	actin polymerization or depolymerization	{Group45=5.537351172114524E-23}	{Group45=2.990169632941843E-21}	6	GO:0008154
[CDC42SE2, PALM2, PHIP, PLXNB2]	[Group31]	GO:0008360	[3, 5, 6, 7]	regulation of cell shape	{Group31=7.704442544254847E-11}	{Group31=3.081777017701939E-9}	4	GO:0008360
[AOX1, AOX4, COX4I2, COX6A1, TXNRD3]	[Group37]	GO:0009055	[4, 5]	electron transfer activity	{Group37=4.876619546953286E-7}	{Group37=1.70681684143365E-5}	5	GO:0009055
[ADGRA3, BOLA, BOLA-NC1, BTNL2, BoLA, CD163L1, CD1A, CD1B, ITGAE, JSP.1, MIC1, OSMR, PTPRC, SCUBE1, SERPINE2, SLC22A11, ULBP17, WC-7, WC1-12]	[Group32, Group56]	GO:0009897	[3, 4, 5, 6]	external side of plasma membrane	{Group32=2.0556887338426593E-19, Group56=3.729944306591438E-27}	{Group32=1.0689581415981828E-17, Group56=2.12606825475712E-25}	19	GO:0009897
[ABCC2, ADGRA3, ADGRV1, BOLA, BOLA-NC1, BTNL2, BoLA, CD163L1, CD1A, CD1B, CDH22, DPP4, ITGAE, ITGB2, JSP.1, MIC1, OSMR, PDGFA, PTPRC, SCUBE1, SERPINE2, SLC22A11, ULBP17, WC-7, WC1-12]	[Group32, Group56]	GO:0009986	[2, 3]	cell surface	{Group32=2.0556887338426593E-19, Group56=3.729944306591438E-27}	{Group32=1.0689581415981828E-17, Group56=2.12606825475712E-25}	25	GO:0009986
[ARFGEF1, COL5A1, DNAJC28, FAT4, HOOK3, HTT, PRKN, PTPRC, SERPINE2, SLC4A1, TOR1A]	[Group24]	GO:0010256	[3]	endomembrane system organization	{Group24=5.379594979404962E-6}	{Group24=1.7214703934095878E-4}	11	GO:0010256
[HTT, PDE2A, PRKN, VPS13C]	[Group41]	GO:0010821	[5, 6]	regulation of mitochondrion organization	{Group41=1.22117376957897E-4}	{Group41=0.0032971691778632193}	4	GO:0010821
[ATP2B4, CACNA1I, CACNA1S, HTT, PKD1L3, RYR1, RYR2]	[Group34, Group44, Group53]	GO:0015085	[8, 9, 10]	calcium ion transmembrane transporter activity	{Group34=1.5852989294273719E-6, Group44=6.523572294460739E-9, Group53=1.1359723715133215E-9}	{Group34=5.2314864671103273E-5, Group44=2.3484860260058662E-7, Group53=4.3166950117506217E-8}	7	GO:0015085
[GLRA3, SLC18A1, SLC22A11, SLC4A1]	[Group39]	GO:0015103	[7, 8]	inorganic anion transmembrane transporter activity	{Group39=2.321296089196741E-4}	{Group39=0.005338981005152504}	4	GO:0015103
[HTT, RYR1, RYR2]	[Group53, Group55]	GO:0015278	[5, 6, 7, 8, 9, 10, 11, 12, 13, 14, 15]	calcium-release channel activity	{Group53=1.1359723715133215E-9, Group55=1.7126142179916493E-13}	{Group53=4.3166950117506217E-8, Group55=7.706763980962422E-12}	3	GO:0015278
[SLC18A1, SLC36A3, SLC5A9]	[Group39, Group55]	GO:0015294	[8, 9]	solute:cation symporter activity	{Group39=2.321296089196741E-4, Group55=1.7126142179916493E-13}	{Group39=0.005338981005152504, Group55=7.706763980962422E-12}	3	GO:0015294
[ABLIM2, CFL1, CIT, DENND2A, MYH11, MYH7B, MYO16, MYO18B, MYO3B, MYO7A, MYO9A, MYOM3, TNNT2, TTC17]	[Group51]	GO:0015629	[5, 6, 7, 8]	actin cytoskeleton	{Group51=9.083257815828636E-24}	{Group51=4.99579179870575E-22}	14	GO:0015629
[HOOK3, HTT, KIF13B, MAP4K4, MX2, NDE1, NUSAP1, PRKN, STMN1]	[Group30, Group40, Group51]	GO:0015631	[4]	tubulin binding	{Group30=4.4397930909113924E-16, Group40=2.067629784404251E-9, Group51=9.083257815828636E-24}	{Group30=2.1754986145465822E-14, Group40=7.650230202295728E-8, Group51=4.99579179870575E-22}	9	GO:0015631
[DTNBP1, PRKN, SLC18A1, SYT2]	[Group55]	GO:0015696	[5, 6]	ammonium transport	{Group55=1.7126142179916493E-13}	{Group55=7.706763980962422E-12}	4	GO:0015696
[DTNBP1, PRKN, SLC18A1, SYT2]	[Group55]	GO:0015844	[5]	monoamine transport	{Group55=1.7126142179916493E-13}	{Group55=7.706763980962422E-12}	4	GO:0015844
[ABCC2, DTNBP1, PRKN, SLC18A1, SYT2]	[Group55]	GO:0015850	[5]	organic hydroxy compound transport	{Group55=1.7126142179916493E-13}	{Group55=7.706763980962422E-12}	5	GO:0015850
[DTNBP1, PRKN, SLC18A1, SLC36A3, SYT2]	[Group39, Group55]	GO:0015893	[4]	drug transport	{Group39=2.321296089196741E-4, Group55=1.7126142179916493E-13}	{Group39=0.005338981005152504, Group55=7.706763980962422E-12}	5	GO:0015893
[MRPL22, MRPL23, RPL13, RPL18, RPL3]	[Group46]	GO:0015934	[4, 5, 6, 7, 8, 9]	large ribosomal subunit	{Group46=6.706551717376559E-10}	{Group46=2.6155551697768578E-8}	5	GO:0015934
[CFL1, DDX3X, DPP4, PRKN, STAU1, TRIM11]	[Group41, Group48]	GO:0016032	[4]	viral process	{Group41=1.22117376957897E-4, Group48=9.035022644533074E-26}	{Group41=0.0032971691778632193, Group48=5.059612680938522E-24}	6	GO:0016032
[NRXN3, RIMS1, STX3, SYT2]	[Group55]	GO:0016079	[4, 5, 6, 7, 8, 9]	synaptic vesicle exocytosis	{Group55=1.7126142179916493E-13}	{Group55=7.706763980962422E-12}	4	GO:0016079
[AP1AR, AP1M1, ARFGEF1, CACNA1I, CD163L1, CDC42SE2, COPA, DENND2A, DNAJC28, GRIP2, HOOK3, HSPA8, HTT, ITGB2, NBAS, NCF4, NRXN3, PRKN, PTPRC, RHOBTB2, RIMS1, SCAMP5, SIRPA, SIRPB1, SLC18A1, SNX18, STAP1, STX3, SYT2, TAC1, TNFAIP2, WC-7, WC1-12, WC1.3]	[Group35, Group55]	GO:0016192	[4]	vesicle-mediated transport	{Group35=8.023931347243293E-13, Group55=1.7126142179916493E-13}	{Group35=3.530529792787049E-11, Group55=7.706763980962422E-12}	34	GO:0016192
[HTT, PRKN, VPS13C]	[Group41]	GO:0016239	[5, 6, 7, 8]	positive regulation of macroautophagy	{Group41=1.22117376957897E-4}	{Group41=0.0032971691778632193}	3	GO:0016239
[LOC616241, PLA2G2D1, PLB1, PLCG1, PNPLA7]	[Group38]	GO:0016298	[4]	lipase activity	{Group38=1.0221639041568075E-6}	{Group38=3.475357274133145E-5}	5	GO:0016298
[ARFGEF1, CFL1, TEP1]	[Group45]	GO:0016363	[4, 5, 6, 7, 8, 9, 10, 11]	nuclear matrix	{Group45=5.537351172114524E-23}	{Group45=2.990169632941843E-21}	3	GO:0016363
[MYH11, MYH7B, MYO16, MYO18B, MYO3B, MYO7A, MYO9A]	[Group51]	GO:0016459	[2, 4, 5, 6, 7, 8, 9]	myosin complex	{Group51=9.083257815828636E-24}	{Group51=4.99579179870575E-22}	7	GO:0016459
[RASD1, RYR1, RYR2]	[Group53]	GO:0016529	[4, 5, 6, 7, 8]	sarcoplasmic reticulum	{Group53=1.1359723715133215E-9}	{Group53=4.3166950117506217E-8}	3	GO:0016529
[MACROD1, MGAM, NEIL1, NEIL3, OARD1, OTOG]	[Group21]	GO:0016798	[3]	hydrolase activity, acting on glycosyl bonds	{Group21=2.9228384257055175E-4}	{Group21=0.0064302445365521385}	6	GO:0016798
[MACROD1, NEIL1, NEIL3, OARD1]	[Group21]	GO:0016799	[4]	hydrolase activity, hydrolyzing N-glycosyl compounds	{Group21=2.9228384257055175E-4}	{Group21=0.0064302445365521385}	4	GO:0016799
[ABCA6, ABCB5, ABCC2, DDX31, DDX3X, DNAH11, DNAH17, DNAH5, DNAJC24, DYNC2LI1, HSPA8, KIF13B, MCM9, NVL, TNNT2, TOR1A]	[Group50]	GO:0016887	[7]	ATPase activity	{Group50=8.908175255077466E-18}	{Group50=4.454087627538733E-16}	16	GO:0016887
[CACNA1I, RIMS1, SCAMP5, SYT2]	[Group55]	GO:0017156	[6, 7, 8]	calcium-ion regulated exocytosis	{Group55=1.7126142179916493E-13}	{Group55=7.706763980962422E-12}	4	GO:0017156
[CACNA1I, NRXN3, PRKN, RIMS1, SCAMP5, SYT2]	[Group55]	GO:0017157	[4, 5, 6, 7]	regulation of exocytosis	{Group55=1.7126142179916493E-13}	{Group55=7.706763980962422E-12}	6	GO:0017157
[CDC42BPG, CIT, SPRED3]	[Group51]	GO:0018107	[7, 8, 9]	peptidyl-threonine phosphorylation	{Group51=9.083257815828636E-24}	{Group51=4.99579179870575E-22}	3	GO:0018107
[ATP2B4, HTT, PLCG1, PTPRC, RYR1, RYR2]	[Group51, Group53]	GO:0019722	[5, 6, 7]	calcium-mediated signaling	{Group51=9.083257815828636E-24, Group53=1.1359723715133215E-9}	{Group51=4.99579179870575E-22, Group53=4.3166950117506217E-8}	6	GO:0019722
[ATP2B4, ATP6V0C, ATP7B, RYR2]	[Group38, Group44, Group53]	GO:0019829	[8, 9]	ATPase-coupled cation transmembrane transporter activity	{Group38=1.0221639041568075E-6, Group44=6.523572294460739E-9, Group53=1.1359723715133215E-9}	{Group38=3.475357274133145E-5, Group44=2.3484860260058662E-7, Group53=4.3166950117506217E-8}	4	GO:0019829
[BOLA, BOLA-NC1, BoLA, CD1A, CD1B, JSP.1]	[Group52, Group56]	GO:0019883	[3]	antigen processing and presentation of endogenous antigen	{Group52=2.0627406226845948E-12, Group56=3.729944306591438E-27}	{Group52=8.869784677543757E-11, Group56=2.12606825475712E-25}	6	GO:0019883
[DNAH5, EPHA5, FAT4, NDE1, SZT2, TACC2, TRA2B]	[Group25]	GO:0021537	[3, 4, 6, 7, 8, 9]	telencephalon development	{Group25=4.3262784502875836E-5}	{Group25=0.0012546207505833992}	7	GO:0021537
[EPHA5, FAT4, NDE1, TACC2, TRA2B]	[Group25, Group40]	GO:0021543	[3, 4, 5, 7, 8, 9, 10]	pallium development	{Group25=4.3262784502875836E-5, Group40=2.067629784404251E-9}	{Group25=0.0012546207505833992, Group40=7.650230202295728E-8}	5	GO:0021543
[CFL1, DPP4, HSPA8, HTT, MTIF3, PRKN, STMN1, VPS13C]	[Group41, Group48]	GO:0022411	[3]	cellular component disassembly	{Group41=1.22117376957897E-4, Group48=9.035022644533074E-26}	{Group41=0.0032971691778632193, Group48=5.059612680938522E-24}	8	GO:0022411
[AP1AR, CDC42SE2, CFL1, KIF13B, PALM2, PHIP, PLXNB2, PRKN, RIMS1]	[Group31, Group47]	GO:0022604	[4, 5, 6]	regulation of cell morphogenesis	{Group31=7.704442544254847E-11, Group47=2.1300337106502756E-18}	{Group31=3.081777017701939E-9, Group47=1.0863171924316405E-16}	9	GO:0022604
[DDX3X, RPL13, RPL18, RPL3]	[Group46]	GO:0022626	[4, 5, 6, 7, 8, 9]	cytosolic ribosome	{Group46=6.706551717376559E-10}	{Group46=2.6155551697768578E-8}	4	GO:0022626
[ABCA6, ABCB5, ABCC2, SLC18A1, SLC22A11, SLC36A3, SLC4A1, SLC5A9]	[Group39]	GO:0022804	[6]	active transmembrane transporter activity	{Group39=2.321296089196741E-4}	{Group39=0.005338981005152504}	8	GO:0022804
[SLC18A1, SLC22A11, SLC36A3, SLC4A1, SLC5A9]	[Group39]	GO:0022853	[7]	active ion transmembrane transporter activity	{Group39=2.321296089196741E-4}	{Group39=0.005338981005152504}	5	GO:0022853
[AP1AR, ATP2B4, BCL2L1, BTNL2, CHRDL1, DDX3X, FOXM1, HTRA3, HTT, MAPKBP1, PAK1IP1, PBK, PDE10A, PDE2A, PHIP, PKHD1, PP2D1, PRAME, PRKN, PTPRC, PTPRO, SERPINE2, SMURF2, SPRED3, STAMBP, STAP1, SZT2, TERT, VEPH1]	[Group28]	GO:0023057	[2, 3, 4]	negative regulation of signaling	{Group28=4.962023109443548E-12}	{Group28=2.0840497059662902E-10}	29	GO:0023057
[ATP2B4, MYO18B, MYOM3, NEB, RYR1, RYR2, SLC4A1, TNNT2]	[Group44, Group51, Group53]	GO:0030017	[3, 4, 5, 6, 7, 8, 9]	sarcomere	{Group44=6.523572294460739E-9, Group51=9.083257815828636E-24, Group53=1.1359723715133215E-9}	{Group44=2.3484860260058662E-7, Group51=4.99579179870575E-22, Group53=4.3166950117506217E-8}	8	GO:0030017
[ABLIM2, AP1AR, ARFGEF1, CDC42BPG, CFL1, CIT, DAAM2, DOCK2, DTNBP1, EFS, JMY, LIMK2, MYOM3, NEB, PARVG, PRKN, RHOBTB2, STAP1, THSD7B, TNNT2, TTC17]	[Group45]	GO:0030036	[3, 5]	actin cytoskeleton organization	{Group45=5.537351172114524E-23}	{Group45=2.990169632941843E-21}	21	GO:0030036
[SCAMP5, STAP1, TAC1]	[Group55]	GO:0030100	[4, 5, 6]	regulation of endocytosis	{Group55=1.7126142179916493E-13}	{Group55=7.706763980962422E-12}	3	GO:0030100
[AP1AR, DTNBP1, SCAMP5, SLC18A1, STX3, SYT2, TAC1]	[Group55]	GO:0030133	[3, 4, 5, 6, 7, 8]	transport vesicle	{Group55=1.7126142179916493E-13}	{Group55=7.706763980962422E-12}	7	GO:0030133
[COL4A1, COL4A2, COL5A1, COL5A2, CSGALNACT1, DPP4, LOC781765, MYH11]	[Group49]	GO:0030198	[4]	extracellular matrix organization	{Group49=3.2119750281306474E-14}	{Group49=1.5096282632214042E-12}	8	GO:0030198
[MYOM3, NEB, TNNT2]	[Group51]	GO:0030239	[4, 5, 6, 7]	myofibril assembly	{Group51=9.083257815828636E-24}	{Group51=4.99579179870575E-22}	3	GO:0030239
[DNAH11, DNAH17, DNAH5, DYNC2LI1]	[Group26, Group42, Group50, Group51]	GO:0030286	[3, 5, 6, 7, 8, 9, 10]	dynein complex	{Group26=2.1358595697840473E-5, Group42=1.5433837893166284E-14, Group50=8.908175255077466E-18, Group51=9.083257815828636E-24}	{Group26=6.621164666330546E-4, Group42=7.408242188719817E-13, Group50=4.454087627538733E-16, Group51=4.99579179870575E-22}	4	GO:0030286
[ATP2B4, CACNA1I, DNAH11, DNAH5, TTLL5]	[Group26, Group34, Group50]	GO:0030317	[3, 4, 5, 6]	flagellated sperm motility	{Group26=2.1358595697840473E-5, Group34=1.5852989294273719E-6, Group50=8.908175255077466E-18}	{Group26=6.621164666330546E-4, Group34=5.2314864671103273E-5, Group50=4.454087627538733E-16}	5	GO:0030317
[CNGA3, CNGB1, PDE10A, PDE2A]	[Group33]	GO:0030551	[4, 5]	cyclic nucleotide binding	{Group33=1.5384946276805972E-4}	{Group33=0.003846236569201493}	4	GO:0030551
[AP1M1, COPA, DTNBP1, HTT, RYR1, RYR2, SCAMP5, SLC18A1, SNX18, SYT2]	[Group53, Group55]	GO:0030659	[4, 5, 6, 7, 8, 9]	cytoplasmic vesicle membrane	{Group53=1.1359723715133215E-9, Group55=1.7126142179916493E-13}	{Group53=4.3166950117506217E-8, Group55=7.706763980962422E-12}	10	GO:0030659
[DTNBP1, SCAMP5, SLC18A1, SYT2]	[Group55]	GO:0030672	[2, 3, 4, 5, 6, 7, 8, 9, 10, 11, 12]	synaptic vesicle membrane	{Group55=1.7126142179916493E-13}	{Group55=7.706763980962422E-12}	4	GO:0030672
[DTNBP1, DYNC2LI1, HOOK3, HSPA8, HTT, NDE1]	[Group40, Group46, Group50]	GO:0030705	[4, 5]	cytoskeleton-dependent intracellular transport	{Group40=2.067629784404251E-9, Group46=6.706551717376559E-10, Group50=8.908175255077466E-18}	{Group40=7.650230202295728E-8, Group46=2.6155551697768578E-8, Group50=4.454087627538733E-16}	6	GO:0030705
[COL4A1, COL4A2, COL5A1, COL5A2, LAMA1, LAMA3, LAMA5, LOC781765, MFAP2, MMP12, SERPINE2, TECTA, USH2A]	[Group49]	GO:0031012	[2, 3]	extracellular matrix	{Group49=3.2119750281306474E-14}	{Group49=1.5096282632214042E-12}	13	GO:0031012
[CDC42BPG, CIT, MYOM3, NEB, TNNT2]	[Group51]	GO:0031032	[4, 6]	actomyosin structure organization	{Group51=9.083257815828636E-24}	{Group51=4.99579179870575E-22}	5	GO:0031032
[CFL1, CNGB1, DPP4, PHLPP1, PLB1, USH2A]	[Group48]	GO:0031253	[3, 4, 5, 6, 7]	cell projection membrane	{Group48=9.035022644533074E-26}	{Group48=5.059612680938522E-24}	6	GO:0031253
[CFL1, DPP4, USH2A]	[Group48]	GO:0031256	[3, 4, 5, 6]	leading edge membrane	{Group48=9.035022644533074E-26}	{Group48=5.059612680938522E-24}	3	GO:0031256
[CDC42BPG, DTNBP1, EFS, PARVG, STAP1, THSD7B]	[Group45]	GO:0031532	[4, 6]	actin cytoskeleton reorganization	{Group45=5.537351172114524E-23}	{Group45=2.990169632941843E-21}	6	GO:0031532
[AATK, ABCA6, ABCB5, ABCC2, ACVR2B, ATP2B4, ATP7B, ATR, CASK, CDC42BPG, CIT, CNGA3, CNGB1, DDX31, DDX3X, DNAH11, DNAH17, DNAH5, EPHA5, EPHA6, GIMAP4, GIMAP7, GIMAP8, HSPA8, IQCA1L, KIF13B, LIG4, LIMK2, MAP3K15, MAP4K4, MAPK14, MCM9, MX2, MYH11, MYH7B, MYO16, MYO18B, MYO3B, MYO7A, MYO9A, NVL, PBK, PCCA, PDE10A, PDE2A, RASD1, RBBP8, RHOBTB2, TOR1A, TTLL5, UBA2, UBE2L6]	[Group29]	GO:0032555	[4, 5, 6]	purine ribonucleotide binding	{Group29=6.255782777753826E-20}	{Group29=3.3155648722095277E-18}	52	GO:0032555
[AATK, ABCA6, ABCB5, ABCC2, ACVR2B, ATP2B4, ATP7B, ATR, CASK, CDC42BPG, CIT, CNGB1, DDX31, DDX3X, DNAH11, DNAH17, DNAH5, EPHA5, EPHA6, HSPA8, IQCA1L, KIF13B, LIG4, LIMK2, MAP3K15, MAP4K4, MAPK14, MCM9, MYH11, MYH7B, MYO16, MYO18B, MYO3B, MYO7A, MYO9A, NVL, PBK, PCCA, PDE10A, PDE2A, RBBP8, TOR1A, TTLL5, UBA2, UBE2L6]	[Group29]	GO:0032559	[5, 6, 7]	adenyl ribonucleotide binding	{Group29=6.255782777753826E-20}	{Group29=3.3155648722095277E-18}	45	GO:0032559
[DNAH11, DNAH5, DTNBP1, DYNC2LI1, TTLL8]	[Group42, Group50]	GO:0032838	[4, 5, 6, 7, 8]	plasma membrane bounded cell projection cytoplasm	{Group42=1.5433837893166284E-14, Group50=8.908175255077466E-18}	{Group42=7.408242188719817E-13, Group50=4.454087627538733E-16}	5	GO:0032838
[AP1AR, ARFGEF1, CFL1, JMY, PRKN, RHOBTB2, RYR2, STAP1]	[Group45]	GO:0032970	[3, 4]	regulation of actin filament-based process	{Group45=5.537351172114524E-23}	{Group45=2.990169632941843E-21}	8	GO:0032970
[AP1AR, CDC42SE2, CDH22, CFL1, DTNBP1, EPHA5, EPHA6, KIF13B, L1CAM, LAMA1, LAMA5, MAP4K4, MYO16, MYOM3, NEB, NFASC, PALM2, PHIP, PLXNB2, PRKN, PTPRO, RHOBTB2, RIMS1, SZT2, TNNT2, UNC5C]	[Group31, Group47]	GO:0032989	[3, 4]	cellular component morphogenesis	{Group31=7.704442544254847E-11, Group47=2.1300337106502756E-18}	{Group31=3.081777017701939E-9, Group47=1.0863171924316405E-16}	26	GO:0032989
[HTT, PLCG1, RYR2, TERT]	[Group48, Group53]	GO:0034764	[3, 4, 5, 6]	positive regulation of transmembrane transport	{Group48=9.035022644533074E-26, Group53=1.1359723715133215E-9}	{Group48=5.059612680938522E-24, Group53=4.3166950117506217E-8}	4	GO:0034764
[ARMC9, DYNC2LI1, FANK1, PKHD1, USH2A]	[Group42]	GO:0036064	[3, 4, 5, 6, 7, 8, 9, 10]	ciliary basal body	{Group42=1.5433837893166284E-14}	{Group42=7.408242188719817E-13}	5	GO:0036064
[DDX31, DDX3X, MRPL22, NVL, PAK1IP1, RPL3, RRP36]	[Group46]	GO:0042254	[4]	ribosome biogenesis	{Group46=6.706551717376559E-10}	{Group46=2.6155551697768578E-8}	7	GO:0042254
[DDX3X, MRPL22, RPL3]	[Group46]	GO:0042255	[5, 6, 7]	ribosome assembly	{Group46=6.706551717376559E-10}	{Group46=2.6155551697768578E-8}	3	GO:0042255
[BOLA, BOLA-NC1, BoLA, CD1A, CD1B, ITGB2, JSP.1, POM121L2]	[Group56]	GO:0042277	[3]	peptide binding	{Group56=3.729944306591438E-27}	{Group56=2.12606825475712E-25}	8	GO:0042277
[BOLA, BOLA-NC1, BoLA, JSP.1]	[Group52, Group56]	GO:0042605	[3, 4]	peptide antigen binding	{Group52=2.0627406226845948E-12, Group56=3.729944306591438E-27}	{Group52=8.869784677543757E-11, Group56=2.12606825475712E-25}	4	GO:0042605
[BLA-DQB, BOLA, BOLA-DQA5, BOLA-NC1, BoLA, JSP.1]	[Group52, Group56]	GO:0042611	[4, 5, 6, 7]	MHC protein complex	{Group52=2.0627406226845948E-12, Group56=3.729944306591438E-27}	{Group52=8.869784677543757E-11, Group56=2.12606825475712E-25}	6	GO:0042611
[BOLA, BOLA-NC1, BoLA, JSP.1]	[Group52, Group56]	GO:0042612	[5, 6, 7, 8]	MHC class I protein complex	{Group52=2.0627406226845948E-12, Group56=3.729944306591438E-27}	{Group52=8.869784677543757E-11, Group56=2.12606825475712E-25}	4	GO:0042612
[DDX31, DDX3X, DNAH11, DNAH17, DNAH5, DYNC2LI1, HSPA8, MCM9, TNNT2]	[Group50]	GO:0042623	[8]	ATPase activity, coupled	{Group50=8.908175255077466E-18}	{Group50=4.454087627538733E-16}	9	GO:0042623
[ABCA6, ABCB5, ABCC2]	[Group39]	GO:0042626	[6, 8]	ATPase-coupled transmembrane transporter activity	{Group39=2.321296089196741E-4}	{Group39=0.005338981005152504}	3	GO:0042626
[DTNBP1, PDE2A, RIMS1, STX3]	[Group55]	GO:0042734	[3, 4, 5, 6, 7, 8]	presynaptic membrane	{Group55=1.7126142179916493E-13}	{Group55=7.706763980962422E-12}	4	GO:0042734
[LAMA1, LAMA3, LAMA5]	[Group49, Group54]	GO:0043256	[2, 3, 4, 5, 6]	laminin complex	{Group49=3.2119750281306474E-14, Group54=1.1862944174717268E-11}	{Group49=1.5096282632214042E-12, Group54=4.86380711163408E-10}	3	GO:0043256
[FOXM1, PBK, PP2D1, PTPRC, SPRED3]	[Group28]	GO:0043409	[5, 6, 7, 8, 9, 10, 11]	negative regulation of MAPK cascade	{Group28=4.962023109443548E-12}	{Group28=2.0840497059662902E-10}	5	GO:0043409
[COL4A1, COL4A2, COL5A1, COL5A2, LAMA1, LAMA3, LAMA5, MFAP2]	[Group49, Group52]	GO:0044420	[2, 3, 4]	extracellular matrix component	{Group49=3.2119750281306474E-14, Group52=2.0627406226845948E-12}	{Group49=1.5096282632214042E-12, Group52=8.869784677543757E-11}	8	GO:0044420
[ARMC9, CNGB1, DNAH11, DNAH5, DYNC2LI1, FANK1, PHLPP1, PKHD1, TTLL8, USH2A]	[Group42, Group48, Group50]	GO:0044441	[2, 3, 4, 5, 6]	ciliary part	{Group42=1.5433837893166284E-14, Group48=9.035022644533074E-26, Group50=8.908175255077466E-18}	{Group42=7.408242188719817E-13, Group48=5.059612680938522E-24, Group50=4.454087627538733E-16}	10	GO:0044441
[DDX3X, DTNBP1, HSPA8, HTT, RPL13, RPL18, RPL3]	[Group46, Group50]	GO:0044445	[4, 5, 6, 7, 8]	cytosolic part	{Group46=6.706551717376559E-10, Group50=8.908175255077466E-18}	{Group46=2.6155551697768578E-8, Group50=4.454087627538733E-16}	7	GO:0044445
[ABCC2, ACVR2B, ADGRA3, ATP2B4, ATP7B, BLA-DQB, BOLA, BOLA-DQA5, BOLA-NC1, BTNL2, BoLA, CACNA1I, CACNA1S, CD163L1, CD1A, CD1B, CDC42SE2, CDH22, CFL1, CIT, CNGB1, DPP4, DTNBP1, EPHA5, EPHA6, FLOT2, GLRA3, ITGAE, ITGB2, JSP.1, MIC1, NCF4, OSMR, PDE2A, PHLPP1, PKHD1, PLB1, PLXNB2, PTPRC, PTPRO, RIMS1, SCUBE1, SERPINE2, SLC22A11, SLC4A1, SNTG1, SNX18, STAMBP, STX3, TENM2, TLR3, TMC6, ULBP17, USH2A, W…	[Group32, Group48, Group56]	GO:0044459	[2, 3, 4, 5]	plasma membrane part	{Group32=2.0556887338426593E-19, Group48=9.035022644533074E-26, Group56=3.729944306591438E-27}	{Group32=1.0689581415981828E-17, Group48=5.059612680938522E-24, Group56=2.12606825475712E-25}	56	GO:0044459
[ARMC9, CEP135, DNAH5, DYNC2LI1, HTT, PKHD1, TTC17, TTLL5, TTLL8]	[Group42, Group47, Group50]	GO:0044782	[4, 5]	cilium organization	{Group42=1.5433837893166284E-14, Group47=2.1300337106502756E-18, Group50=8.908175255077466E-18}	{Group42=7.408242188719817E-13, Group47=1.0863171924316405E-16, Group50=4.454087627538733E-16}	9	GO:0044782
[CACNA1I, NRXN3, RIMS1, SCAMP5, STX3, SYT2]	[Group55]	GO:0045055	[5, 6, 7]	regulated exocytosis	{Group55=1.7126142179916493E-13}	{Group55=7.706763980962422E-12}	6	GO:0045055
[ABCC2, DPP4, FAT4, PKHD1, PTPRO, SLC22A11, USH2A]	[Group48]	GO:0045177	[2, 3]	apical part of cell	{Group48=9.035022644533074E-26}	{Group48=5.059612680938522E-24}	7	GO:0045177
[ITPA, NT5C, PDE2A, PLCG1]	[Group33]	GO:0046434	[4, 5]	organophosphate catabolic process	{Group33=1.5384946276805972E-4}	{Group33=0.003846236569201493}	4	GO:0046434
[DTNBP1, NRXN3, PRKN, RIMS1]	[Group55]	GO:0046928	[4, 5, 6, 7, 8, 9]	regulation of neurotransmitter secretion	{Group55=1.7126142179916493E-13}	{Group55=7.706763980962422E-12}	4	GO:0046928
[DTNBP1, HTT, NDE1]	[Group40, Group50]	GO:0047496	[5, 6, 7, 8]	vesicle transport along microtubule	{Group40=2.067629784404251E-9, Group50=8.908175255077466E-18}	{Group40=7.650230202295728E-8, Group50=4.454087627538733E-16}	3	GO:0047496
[ATP2B4, BCL2L1, BTNL2, CHRDL1, DDX3X, DERL2, FOXM1, HTRA3, HTT, MAPKBP1, PAK1IP1, PBK, PDE10A, PDE2A, PDGFA, PHIP, PKHD1, PP2D1, PRAME, PRKN, PTPRC, PTPRO, SERPINE2, SMURF2, SPRED3, STAMBP, STAP1, SZT2, TERT, VEPH1, VPS13C]	[Group28]	GO:0048585	[2, 3, 4]	negative regulation of response to stimulus	{Group28=4.962023109443548E-12}	{Group28=2.0840497059662902E-10}	31	GO:0048585
[ATP6V0C, CFL1, DTNBP1, EPHA5, EPHA6, FAT4, KIF13B, L1CAM, LAMA1, MAP4K4, MYO16, NFASC, PLXNB2, PRKN, PTPRO, RIMS1, STMN1, SZT2, TENM2, TOR1A, UNC5C]	[Group47]	GO:0048666	[4, 5, 7, 8, 9]	neuron development	{Group47=2.1300337106502756E-18}	{Group47=1.0863171924316405E-16}	21	GO:0048666
[CFL1, EPHA5, EPHA6, KIF13B, L1CAM, LAMA1, NFASC, PLXNB2, PTPRO, SZT2, UNC5C]	[Group47]	GO:0048667	[5, 6, 7, 8, 9, 10]	cell morphogenesis involved in neuron differentiation	{Group47=2.1300337106502756E-18}	{Group47=1.0863171924316405E-16}	11	GO:0048667
[MYH11, MYO18B, MYOM3, NEB, RYR2]	[Group51]	GO:0048738	[5, 6, 7]	cardiac muscle tissue development	{Group51=9.083257815828636E-24}	{Group51=4.99579179870575E-22}	5	GO:0048738
[CFL1, DTNBP1, EPHA5, EPHA6, KIF13B, L1CAM, LAMA1, MAP4K4, MYO16, NFASC, PLXNB2, PRKN, PTPRO, RIMS1, SZT2, UNC5C]	[Group47]	GO:0048812	[6, 7, 8, 9, 10, 11]	neuron projection morphogenesis	{Group47=2.1300337106502756E-18}	{Group47=1.0863171924316405E-16}	16	GO:0048812
[ACAD10, AOX1, AOX4, TXNRD3]	[Group37]	GO:0050660	[4, 5]	flavin adenine dinucleotide binding	{Group37=4.876619546953286E-7}	{Group37=1.70681684143365E-5}	4	GO:0050660
[PTPRC, SIRPA, SIRPB1, STAP1]	[Group43, Group55]	GO:0050766	[3, 4, 5, 6, 7]	positive regulation of phagocytosis	{Group43=1.1987906473559117E-13, Group55=1.7126142179916493E-13}	{Group43=5.5144369778371935E-12, Group55=7.706763980962422E-12}	4	GO:0050766
[BOLA, BOLA-NC1, BTNL2, BoLA, CD1A, CD1B, CFH, JSP.1, MIC1, PLCG1, PTPRC, STAP1, TLR3, ULBP17]	[Group43, Group56]	GO:0050778	[3, 4, 5]	positive regulation of immune response	{Group43=1.1987906473559117E-13, Group56=3.729944306591438E-27}	{Group43=5.5144369778371935E-12, Group56=2.12606825475712E-25}	14	GO:0050778
[CDH22, ITGB2, LAMA3, LAMA5, LOC781765, PTPRO, TENM2]	[Group49]	GO:0050839	[3]	cell adhesion molecule binding	{Group49=3.2119750281306474E-14}	{Group49=1.5096282632214042E-12}	7	GO:0050839
[BTNL2, PLCG1, PTPRC, STAP1]	[Group43, Group53, Group54, Group56]	GO:0050851	[5, 6, 7, 8, 9]	antigen receptor-mediated signaling pathway	{Group43=1.1987906473559117E-13, Group53=1.1359723715133215E-9, Group54=1.1862944174717268E-11, Group56=3.729944306591438E-27}	{Group43=5.5144369778371935E-12, Group53=4.3166950117506217E-8, Group54=4.86380711163408E-10, Group56=2.12606825475712E-25}	4	GO:0050851
[ABLIM2, CFL1, MYH11, MYH7B, MYO7A, MYOM3, NEB]	[Group51]	GO:0051015	[3, 5]	actin filament binding	{Group51=9.083257815828636E-24}	{Group51=4.99579179870575E-22}	7	GO:0051015
[FER1L5, MYH11, MYO18B, MYOM3, NEB, TNNT2]	[Group51]	GO:0051146	[5]	striated muscle cell differentiation	{Group51=9.083257815828636E-24}	{Group51=4.99579179870575E-22}	6	GO:0051146
[HTT, PLCG1, PTPRC, RYR1, RYR2]	[Group43, Group48, Group53]	GO:0051209	[4, 5, 6, 7, 10, 11, 12, 13, 14]	release of sequestered calcium ion into cytosol	{Group43=1.1987906473559117E-13, Group48=9.035022644533074E-26, Group53=1.1359723715133215E-9}	{Group43=5.5144369778371935E-12, Group48=5.059612680938522E-24, Group53=4.3166950117506217E-8}	5	GO:0051209
[ATP7B, HTT, PLCG1, PTPRC, RYR1, RYR2, VPS13C]	[Group53]	GO:0051235	[2, 3]	maintenance of location	{Group53=1.1359723715133215E-9}	{Group53=4.3166950117506217E-8}	7	GO:0051235
[AP1AR, ARFGEF1, JMY, MX2, NDE1, PRKN, RHOBTB2, TTC17]	[Group45]	GO:0051258	[6]	protein polymerization	{Group45=5.537351172114524E-23}	{Group45=2.990169632941843E-21}	8	GO:0051258
[CFL1, HSPA8, STMN1]	[Group41]	GO:0051261	[6]	protein depolymerization	{Group41=1.22117376957897E-4}	{Group41=0.0032971691778632193}	3	GO:0051261
[HTT, PLCG1, RYR2]	[Group53]	GO:0051279	[4, 5, 6, 7, 8, 9, 10, 11, 12, 13, 14, 15]	regulation of release of sequestered calcium ion into cytosol	{Group53=1.1359723715133215E-9}	{Group53=4.3166950117506217E-8}	3	GO:0051279
[ATP2B4, HTT, PLCG1, PTPRC, RYR1, RYR2, TAC1]	[Group53]	GO:0051480	[8, 10]	regulation of cytosolic calcium ion concentration	{Group53=1.1359723715133215E-9}	{Group53=4.3166950117506217E-8}	7	GO:0051480
[AP1AR, CFL1, JMY, RHOBTB2, STAP1]	[Group45]	GO:0051495	[5, 6, 7]	positive regulation of cytoskeleton organization	{Group45=5.537351172114524E-23}	{Group45=2.990169632941843E-21}	5	GO:0051495
[AP1AR, DTNBP1, HTT, NDE1, TOR1A]	[Group40, Group50]	GO:0051650	[4, 5]	establishment of vesicle localization	{Group40=2.067629784404251E-9, Group50=8.908175255077466E-18}	{Group40=7.650230202295728E-8, Group50=4.454087627538733E-16}	5	GO:0051650
[CACNA1I, NRXN3, PRKN, PTPRC, RIMS1, SCAMP5, SIRPA, SIRPB1, STAP1, SYT2, TAC1]	[Group35, Group43, Group55]	GO:0060627	[3, 4, 5]	regulation of vesicle-mediated transport	{Group35=8.023931347243293E-13, Group43=1.1987906473559117E-13, Group55=1.7126142179916493E-13}	{Group35=3.530529792787049E-11, Group43=5.5144369778371935E-12, Group55=7.706763980962422E-12}	11	GO:0060627
[ATP6V0C, EPHA5, EPHA6, KIF13B, L1CAM, LAMA1, NFASC, PLXNB2, PTPRO, SZT2, UNC5C]	[Group47]	GO:0061564	[6, 7, 9, 10, 11]	axon development	{Group47=2.1300337106502756E-18}	{Group47=1.0863171924316405E-16}	11	GO:0061564
[COL4A1, COL4A2, COL5A1, COL5A2, LAMA1, LAMA3, LAMA5, LOC781765, SERPINE2, TECTA, USH2A]	[Group49]	GO:0062023	[3, 4]	collagen-containing extracellular matrix	{Group49=3.2119750281306474E-14}	{Group49=1.5096282632214042E-12}	11	GO:0062023
[ATP2B4, CACNA1I, CACNA1S, HTT, PKD1L3, PLCG1, PTPRC, RYR1, RYR2]	[Group34, Group44, Group53]	GO:0070588	[8, 9]	calcium ion transmembrane transport	{Group34=1.5852989294273719E-6, Group44=6.523572294460739E-9, Group53=1.1359723715133215E-9}	{Group34=5.2314864671103273E-5, Group44=2.3484860260058662E-7, Group53=4.3166950117506217E-8}	9	GO:0070588
[FOXM1, JMY, PAK1IP1, PRKN, SPRED3]	[Group19]	GO:0072331	[4, 5, 6]	signal transduction by p53 class mediator	{Group19=3.644037193933607E-4}	{Group19=0.0076524781072605744}	5	GO:0072331
[EIF2S1, EIF3E, MIF4GD, MTIF3]	[Group36]	GO:0090079	[7, 8, 9, 10]	translation regulator activity, nucleic acid binding	{Group36=8.703454271350575E-4}	{Group36=0.016536563115566092}	4	GO:0090079
[BCL2L1, DDX3X, HTT, PHIP, PTPRC, TERT]	[Group48]	GO:0097191	[4, 5, 6]	extrinsic apoptotic signaling pathway	{Group48=9.035022644533074E-26}	{Group48=5.059612680938522E-24}	6	GO:0097191
[AP1AR, ARFGEF1, CFL1, COL5A1, COL5A2, EFS, HOOK3, JMY, MYH11, MYOM3, NDE1, NEB, PRKN, RHOBTB2, STMN1, TNNT2, TTC17]	[Group45, Group51]	GO:0097435	[3]	supramolecular fiber organization	{Group45=5.537351172114524E-23, Group51=9.083257815828636E-24}	{Group45=2.990169632941843E-21, Group51=4.99579179870575E-22}	17	GO:0097435
[CNGB1, PHLPP1, USH2A]	[Group42, Group48]	GO:0097733	[4, 5, 6, 7, 8]	photoreceptor cell cilium	{Group42=1.5433837893166284E-14, Group48=9.035022644533074E-26}	{Group42=7.408242188719817E-13, Group48=5.059612680938522E-24}	3	GO:0097733
[ADGRA3, BOLA, BOLA-NC1, BTNL2, BoLA, CD163L1, CD1A, CD1B, ITGAE, JSP.1, MIC1, OSMR, PTPRC, SCUBE1, SERPINE2, SLC22A11, SLC4A1, SNX18, ULBP17, WC-7, WC1-12]	[Group32, Group56]	GO:0098552	[2, 3]	side of membrane	{Group32=2.0556887338426593E-19, Group56=3.729944306591438E-27}	{Group32=1.0689581415981828E-17, Group56=2.12606825475712E-25}	21	GO:0098552
[ABCC2, ATP7B, CFL1, CIT, CNGB1, DPP4, DTNBP1, FLOT2, GLRA3, PDE2A, PHLPP1, PKHD1, PLB1, PTPRO, RIMS1, SLC22A11, SLC4A1, STAMBP, STX3, USH2A]	[Group32, Group48]	GO:0098590	[2, 3, 4, 5, 6]	plasma membrane region	{Group32=2.0556887338426593E-19, Group48=9.035022644533074E-26}	{Group32=1.0689581415981828E-17, Group48=5.059612680938522E-24}	20	GO:0098590
[COL4A1, COL4A2, COL5A1, COL5A2]	[Group49, Group54]	GO:0098644	[2, 3, 4, 5]	complex of collagen trimers	{Group49=3.2119750281306474E-14, Group54=1.1862944174717268E-11}	{Group49=1.5096282632214042E-12, Group54=4.86380711163408E-10}	4	GO:0098644
[CD163L1, HSPA8, ITGB2, PRKN, RHOBTB2, SCAMP5, SLC18A1, SNX18, STAP1, SYT2, TAC1, WC-7, WC1-12, WC1.3]	[Group35, Group55]	GO:0098657	[4]	import into cell	{Group35=8.023931347243293E-13, Group55=1.7126142179916493E-13}	{Group35=3.530529792787049E-11, Group55=7.706763980962422E-12}	14	GO:0098657
[CASK, DTNBP1, HSPA8, HTT, NRXN3, PDE2A, PRKN, RIMS1, SCAMP5, SLC18A1, STX3, SYT2, TAC1]	[Group35, Group55]	GO:0098793	[2, 3, 4]	presynapse	{Group35=8.023931347243293E-13, Group55=1.7126142179916493E-13}	{Group35=3.530529792787049E-11, Group55=7.706763980962422E-12}	13	GO:0098793
[ACVR2B, BLA-DQB, BOLA, BOLA-DQA5, BOLA-NC1, BoLA, CACNA1I, CACNA1S, CDH22, ITGAE, ITGB2, JSP.1, NCF4, OSMR, SNTG1]	[Group56]	GO:0098797	[3, 4, 5, 6]	plasma membrane protein complex	{Group56=3.729944306591438E-27}	{Group56=2.12606825475712E-25}	15	GO:0098797
[GRIP2, HSPA8, NRXN3, RIMS1, SLC18A1, STX3, SYT2]	[Group55]	GO:0099003	[5]	vesicle-mediated transport in synapse	{Group55=1.7126142179916493E-13}	{Group55=7.706763980962422E-12}	7	GO:0099003
[RHOBTB2, SNX18, STAP1]	[Group45]	GO:0099024	[5]	plasma membrane invagination	{Group45=5.537351172114524E-23}	{Group45=2.990169632941843E-21}	3	GO:0099024
[DNAH11, DNAH5, DTNBP1, DYNC2LI1, HSPA8, HTT, NDE1]	[Group40, Group46, Group50]	GO:0099111	[4]	microtubule-based transport	{Group40=2.067629784404251E-9, Group46=6.706551717376559E-10, Group50=8.908175255077466E-18}	{Group40=7.650230202295728E-8, Group46=2.6155551697768578E-8, Group50=4.454087627538733E-16}	7	GO:0099111
[ABLIM2, ARMC9, CEP135, DNAH5, DYNC2LI1, HTT, PKHD1, PTPRO, STAP1, TTLL5, TTLL8]	[Group42, Group47]	GO:0120031	[5]	plasma membrane bounded cell projection assembly	{Group42=1.5433837893166284E-14, Group47=2.1300337106502756E-18}	{Group42=7.408242188719817E-13, Group47=1.0863171924316405E-16}	11	GO:0120031
[CEP135, DYNC2LI1, HTT, STAP1]	[Group42]	GO:0120032	[4, 5, 6, 7]	regulation of plasma membrane bounded cell projection assembly	{Group42=1.5433837893166284E-14}	{Group42=7.408242188719817E-13}	4	GO:0120032
[ABLIM2, ARMC9, ATP6V0C, CEP135, CFL1, DNAH5, DTNBP1, DYNC2LI1, EPHA5, EPHA6, FAT4, HTT, KIF13B, L1CAM, LAMA1, MAP4K4, MYO16, NFASC, PKHD1, PLXNB2, PRKN, PTPRO, RIMS1, STAP1, STMN1, SZT2, TOR1A, TTC17, TTLL5, TTLL8, UNC5C]	[Group42, Group47]	GO:0120036	[4]	plasma membrane bounded cell projection organization	{Group42=1.5433837893166284E-14, Group47=2.1300337106502756E-18}	{Group42=7.408242188719817E-13, Group47=1.0863171924316405E-16}	31	GO:0120036
[MRPL23, MRPS25, MTIF3, TBRG4]	[Group46]	GO:0140053	[5]	mitochondrial gene expression	{Group46=6.706551717376559E-10}	{Group46=2.6155551697768578E-8}	4	GO:0140053
[ADI1, ATP2B4, BHMT2, GFPT2, MCCC2, THNSL2, UROC1]	[Group23]	GO:1901605	[4, 5, 7]	alpha-amino acid metabolic process	{Group23=1.471468423044246E-4}	{Group23=0.0038258178999150396}	7	GO:1901605
[ATP2B4, MCCC2, THNSL2, UROC1]	[Group23]	GO:1901606	[5, 6, 7, 8]	alpha-amino acid catabolic process	{Group23=1.471468423044246E-4}	{Group23=0.0038258178999150396}	4	GO:1901606
[ADI1, ATP2B4, BHMT2, THNSL2]	[Group23]	GO:1901607	[5, 6, 7, 8]	alpha-amino acid biosynthetic process	{Group23=1.471468423044246E-4}	{Group23=0.0038258178999150396}	4	GO:1901607
[PAK1IP1, PRKN, SPRED3]	[Group19]	GO:1901796	[5, 6, 7]	regulation of signal transduction by p53 class mediator	{Group19=3.644037193933607E-4}	{Group19=0.0076524781072605744}	3	GO:1901796
[ATP2B4, BCL2L1, DDX3X, FOXM1, MAPKBP1, PBK, PDE10A, PDE2A, PKHD1, PP2D1, PRKN, PTPRC, SERPINE2, SPRED3, STAMBP, SZT2]	[Group28]	GO:1902532	[4, 5, 6, 7]	negative regulation of intracellular signal transduction	{Group28=4.962023109443548E-12}	{Group28=2.0840497059662902E-10}	16	GO:1902532
[HTT, NDE1, NUSAP1, TACC2]	[Group25, Group30, Group40]	GO:1902850	[4, 5, 6]	microtubule cytoskeleton organization involved in mitosis	{Group25=4.3262784502875836E-5, Group30=4.4397930909113924E-16, Group40=2.067629784404251E-9}	{Group25=0.0012546207505833992, Group30=2.1754986145465822E-14, Group40=7.650230202295728E-8}	4	GO:1902850
[HTT, MTIF3, PRKN, VPS13C]	[Group41]	GO:1903008	[4]	organelle disassembly	{Group41=1.22117376957897E-4}	{Group41=0.0032971691778632193}	4	GO:1903008
[BTNL2, DPP4, ITGB2, PTPRC, SIRPA, SIRPB1]	[Group43]	GO:1903039	[4, 5, 6]	positive regulation of leukocyte cell-cell adhesion	{Group43=1.1987906473559117E-13}	{Group43=5.5144369778371935E-12}	6	GO:1903039
[HTT, PRKN, VPS13C]	[Group41]	GO:1903599	[5, 6, 7, 8]	positive regulation of autophagy of mitochondrion	{Group41=1.22117376957897E-4}	{Group41=0.0032971691778632193}	3	GO:1903599
[HTT, PLCG1, RYR2]	[Group53]	GO:1904427	[5, 6, 7, 8, 9, 10, 11]	positive regulation of calcium ion transmembrane transport	{Group53=1.1359723715133215E-9}	{Group53=4.3166950117506217E-8}	3	GO:1904427
[BCL2L1, DDX3X, HTT, PHIP, PRKN, PTPRC, TERT]	[Group48]	GO:2001233	[4, 5, 6, 7]	regulation of apoptotic signaling pathway	{Group48=9.035022644533074E-26}	{Group48=5.059612680938522E-24}	7	GO:2001233
[HTT, PHIP, PTPRC, TERT]	[Group48, Group53]	GO:2001236	[5, 6, 7, 8]	regulation of extrinsic apoptotic signaling pathway	{Group48=9.035022644533074E-26, Group53=1.1359723715133215E-9}	{Group48=5.059612680938522E-24, Group53=4.3166950117506217E-8}	4	GO:2001236
[BCL2L1, DDX3X, PRKN]	[Group48]	GO:2001243	[5, 6, 7, 8, 9]	negative regulation of intrinsic apoptotic signaling pathway	{Group48=9.035022644533074E-26}	{Group48=5.059612680938522E-24}	3	GO:2001243
[ALDH1B1, AOX1, AOX4, MCCC2, PCCA]	[Group37]	KEGG:00280	[-1]	Valine, leucine and isoleucine degradation	{Group37=4.876619546953286E-7}	{Group37=1.70681684143365E-5}	5	KEGG:00280
[AOX1, AOX4, TPO]	[Group37]	KEGG:00350	[-1]	Tyrosine metabolism	{Group37=4.876619546953286E-7}	{Group37=1.70681684143365E-5}	3	KEGG:00350
[ALDH1B1, AOX1, AOX4, INMT]	[Group37]	KEGG:00380	[-1]	Tryptophan metabolism	{Group37=4.876619546953286E-7}	{Group37=1.70681684143365E-5}	4	KEGG:00380
[MBOAT1, PLA2G2D1, PLB1, PNPLA7]	[Group38]	KEGG:00564	[-1]	Glycerophospholipid metabolism	{Group38=1.0221639041568075E-6}	{Group38=3.475357274133145E-5}	4	KEGG:00564
[PLA2G2D1, PLB1, TMEM86B]	[Group38]	KEGG:00565	[-1]	Ether lipid metabolism	{Group38=1.0221639041568075E-6}	{Group38=3.475357274133145E-5}	3	KEGG:00565
[AOX1, AOX4, NT5C]	[Group37]	KEGG:00760	[-1]	Nicotinate and nicotinamide metabolism	{Group37=4.876619546953286E-7}	{Group37=1.70681684143365E-5}	3	KEGG:00760
[AOX1, AOX4, GSTA4]	[Group37]	KEGG:00982	[-1]	Drug metabolism	{Group37=4.876619546953286E-7}	{Group37=1.70681684143365E-5}	3	KEGG:00982
[ABCA6, ABCB5, ABCC2]	[Group39]	KEGG:02010	[-1]	ABC transporters	{Group39=2.321296089196741E-4}	{Group39=0.005338981005152504}	3	KEGG:02010
[MRPL22, MRPL23, RPL13, RPL18, RPL3]	[Group46]	KEGG:03010	[-1]	Ribosome	{Group46=6.706551717376559E-10}	{Group46=2.6155551697768578E-8}	5	KEGG:03010
[ATP2B4, CACNA1I, CACNA1S, PDE1C, PLCG1, RYR1, RYR2]	[Group34, Group44, Group53]	KEGG:04020	[-1]	Calcium signaling pathway	{Group34=1.5852989294273719E-6, Group44=6.523572294460739E-9, Group53=1.1359723715133215E-9}	{Group34=5.2314864671103273E-5, Group44=2.3484860260058662E-7, Group53=4.3166950117506217E-8}	7	KEGG:04020
[ANAPC1, PRKN, RBX1, RHOBTB2, SMURF2, UBA2, UBE2L6]	[Group09]	KEGG:04120	[-1]	Ubiquitin mediated proteolysis	{Group09=8.18823164644774E-5}	{Group09=0.0022927048610053673}	7	KEGG:04120
[ARFGEF1, BOLA, BOLA-NC1, BoLA, HSPA8, JSP.1, SMURF2, STAMBP]	[Group56]	KEGG:04144	[-1]	Endocytosis	{Group56=3.729944306591438E-27}	{Group56=2.12606825475712E-25}	8	KEGG:04144
[ATP6V0C, BLA-DQB, BOLA, BOLA-DQA5, BOLA-NC1, BoLA, ITGB2, JSP.1, NCF4]	[Group54, Group56]	KEGG:04145	[-1]	Phagosome	{Group54=1.1862944174717268E-11, Group56=3.729944306591438E-27}	{Group54=4.86380711163408E-10, Group56=2.12606825475712E-25}	9	KEGG:04145
[ATR, BOLA, BOLA-NC1, BoLA, FOXM1, JSP.1, MAPK14]	[Group52, Group56]	KEGG:04218	[-1]	Cellular senescence	{Group52=2.0627406226845948E-12, Group56=3.729944306591438E-27}	{Group52=8.869784677543757E-11, Group56=2.12606825475712E-25}	7	KEGG:04218
[CACNA1S, COX4I2, COX6A1, RYR2, TNNT2]	[Group44]	KEGG:04260	[-1]	Cardiac muscle contraction	{Group44=6.523572294460739E-9}	{Group44=2.3484860260058662E-7}	5	KEGG:04260
[ATP2B4, CACNA1S, MAPK14, RYR2, TNNT2]	[Group34, Group38, Group44, Group51, Group53]	KEGG:04261	[-1]	Adrenergic signaling in cardiomyocytes	{Group34=1.5852989294273719E-6, Group38=1.0221639041568075E-6, Group44=6.523572294460739E-9, Group51=9.083257815828636E-24, Group53=1.1359723715133215E-9}	{Group34=5.2314864671103273E-5, Group38=3.475357274133145E-5, Group44=2.3484860260058662E-7, Group51=4.99579179870575E-22, Group53=4.3166950117506217E-8}	5	KEGG:04261
[ABLIM2, CFL1, EPHA5, EPHA6, L1CAM, LIMK2, PLCG1, PLXNB2, UNC5C, WNT4]	[Group47]	KEGG:04360	[-1]	Axon guidance	{Group47=2.1300337106502756E-18}	{Group47=1.0863171924316405E-16}	10	KEGG:04360
[COL4A1, COL4A2, LAMA1, LAMA3, LAMA5, PARVG, PDGFA]	[Group49, Group52]	KEGG:04510	[-1]	Focal adhesion	{Group49=3.2119750281306474E-14, Group52=2.0627406226845948E-12}	{Group49=1.5096282632214042E-12, Group52=8.869784677543757E-11}	7	KEGG:04510
[COL4A1, COL4A2, LAMA1, LAMA3, LAMA5]	[Group49, Group52, Group54]	KEGG:04512	[-1]	ECM-receptor interaction	{Group49=3.2119750281306474E-14, Group52=2.0627406226845948E-12, Group54=1.1862944174717268E-11}	{Group49=1.5096282632214042E-12, Group52=8.869784677543757E-11, Group54=4.86380711163408E-10}	5	KEGG:04512
[BLA-DQB, BOLA, BOLA-DQA5, BOLA-NC1, BoLA, ITGB2, JSP.1, L1CAM, LRRC4B, NCAM2, NFASC, NRXN3, PTPRC]	[Group56]	KEGG:04514	[-1]	Cell adhesion molecules (CAMs)	{Group56=3.729944306591438E-27}	{Group56=2.12606825475712E-25}	13	KEGG:04514
[C8G, CFH, ITGB2]	[Group54]	KEGG:04610	[-1]	Complement and coagulation cascades	{Group54=1.1862944174717268E-11}	{Group54=4.86380711163408E-10}	3	KEGG:04610
[BLA-DQB, BOLA, BOLA-DQA5, BOLA-NC1, BoLA, HSPA8, JSP.1, KIR2DS1, KIR3DL1]	[Group56]	KEGG:04612	[-1]	Antigen processing and presentation	{Group56=3.729944306591438E-27}	{Group56=2.12606825475712E-25}	9	KEGG:04612
[BLA-DQB, BOLA-DQA5, CD1A, CD1B]	[Group54, Group56]	KEGG:04640	[-1]	Hematopoietic cell lineage	{Group54=1.1862944174717268E-11, Group56=3.729944306591438E-27}	{Group54=4.86380711163408E-10, Group56=2.12606825475712E-25}	4	KEGG:04640
[BLA-DQB, BOLA-DQA5, MAPK14, PLCG1]	[Group54]	KEGG:04658	[-1]	Th1 and Th2 cell differentiation	{Group54=1.1862944174717268E-11}	{Group54=4.86380711163408E-10}	4	KEGG:04658
[BLA-DQB, BOLA-DQA5, MAPK14, PLCG1]	[Group54]	KEGG:04659	[-1]	Th17 cell differentiation	{Group54=1.1862944174717268E-11}	{Group54=4.86380711163408E-10}	4	KEGG:04659
[CFL1, DOCK2, LIMK2, PLCG1, PTPRC]	[Group43, Group54]	KEGG:04666	[-1]	Fc gamma R-mediated phagocytosis	{Group43=1.1987906473559117E-13, Group54=1.1862944174717268E-11}	{Group43=5.5144369778371935E-12, Group54=4.86380711163408E-10}	5	KEGG:04666
[ITGB2, MAPK14, NCF4, PLCG1]	[Group54]	KEGG:04670	[-1]	Leukocyte transendothelial migration	{Group54=1.1862944174717268E-11}	{Group54=4.86380711163408E-10}	4	KEGG:04670
[CACNA1I, RASD1, RYR1, RYR2]	[Group53]	KEGG:04713	[-1]	Circadian entrainment	{Group53=1.1359723715133215E-9}	{Group53=4.3166950117506217E-8}	4	KEGG:04713
[ATP6V0C, RIMS1, SLC18A1, STX3]	[Group55]	KEGG:04721	[-1]	Synaptic vesicle cycle	{Group55=1.7126142179916493E-13}	{Group55=7.706763980962422E-12}	4	KEGG:04721
[ATP2B4, CACNA1I, CACNA1S, PDE2A]	[Group26, Group34, Group44, Group53]	KEGG:04925	[-1]	Aldosterone synthesis and secretion	{Group26=2.1358595697840473E-5, Group34=1.5852989294273719E-6, Group44=6.523572294460739E-9, Group53=1.1359723715133215E-9}	{Group26=6.621164666330546E-4, Group34=5.2314864671103273E-5, Group44=2.3484860260058662E-7, Group53=4.3166950117506217E-8}	4	KEGG:04925
[COL4A1, COL4A2, MAPK14, PLCG1]	[Group49, Group54]	KEGG:04933	[-1]	AGE-RAGE signaling pathway in diabetic complications	{Group49=3.2119750281306474E-14, Group54=1.1862944174717268E-11}	{Group49=1.5096282632214042E-12, Group54=4.86380711163408E-10}	4	KEGG:04933
[BLA-DQB, BOLA, BOLA-DQA5, BOLA-NC1, BoLA, JSP.1]	[Group52, Group56]	KEGG:04940	[-1]	Type I diabetes mellitus	{Group52=2.0627406226845948E-12, Group56=3.729944306591438E-27}	{Group52=8.869784677543757E-11, Group56=2.12606825475712E-25}	6	KEGG:04940
[ATP2B4, LOC616241, PLA2G2D1, RYR2]	[Group38, Group44]	KEGG:04972	[-1]	Pancreatic secretion	{Group38=1.0221639041568075E-6, Group44=6.523572294460739E-9}	{Group38=3.475357274133145E-5, Group44=2.3484860260058662E-7}	4	KEGG:04972
[COL4A1, COL4A2, COL5A1, COL5A2, DPP4]	[Group49, Group54]	KEGG:04974	[-1]	Protein digestion and absorption	{Group49=3.2119750281306474E-14, Group54=1.1862944174717268E-11}	{Group49=1.5096282632214042E-12, Group54=4.86380711163408E-10}	5	KEGG:04974
[COX4I2, COX6A1, PRKN, SLC18A1, UBE2L6]	[Group55]	KEGG:05012	[-1]	Parkinson's disease	{Group55=1.7126142179916493E-13}	{Group55=7.706763980962422E-12}	5	KEGG:05012
[GABRG3, PDE10A, PDE1C, PDE2A]	[Group33]	KEGG:05032	[-1]	Morphine addiction	{Group33=1.5384946276805972E-4}	{Group33=0.003846236569201493}	4	KEGG:05032
[CFL1, ITGB2, MAPK14]	[Group54]	KEGG:05133	[-1]	Pertussis	{Group54=1.1862944174717268E-11}	{Group54=4.86380711163408E-10}	3	KEGG:05133
[BLA-DQB, BOLA-DQA5, ITGB2, MAPK14, NCF4]	[Group54, Group56]	KEGG:05140	[-1]	Leishmaniasis	{Group54=1.1862944174717268E-11, Group56=3.729944306591438E-27}	{Group54=4.86380711163408E-10, Group56=2.12606825475712E-25}	5	KEGG:05140
[BCL2L1, BLA-DQB, BOLA-DQA5, HSPA8, LAMA1, LAMA3, LAMA5, MAPK14]	[Group49, Group54]	KEGG:05145	[-1]	Toxoplasmosis	{Group49=3.2119750281306474E-14, Group54=1.1862944174717268E-11}	{Group49=1.5096282632214042E-12, Group54=4.86380711163408E-10}	8	KEGG:05145
[C8G, COL4A1, COL4A2, ITGB2, LAMA1, LAMA3, LAMA5]	[Group49, Group52]	KEGG:05146	[-1]	Amoebiasis	{Group49=3.2119750281306474E-14, Group52=2.0627406226845948E-12}	{Group49=1.5096282632214042E-12, Group52=8.869784677543757E-11}	7	KEGG:05146
[BLA-DQB, BOLA-DQA5, CFH, ITGB2]	[Group54, Group56]	KEGG:05150	[-1]	Staphylococcus aureus infection	{Group54=1.1862944174717268E-11, Group56=3.729944306591438E-27}	{Group54=4.86380711163408E-10, Group56=2.12606825475712E-25}	4	KEGG:05150
[BLA-DQB, BOLA-DQA5, EIF2S1, HSPA8, MAPK14, TLR3]	[Group54, Group56]	KEGG:05164	[-1]	Influenza A	{Group54=1.1862944174717268E-11, Group56=3.729944306591438E-27}	{Group54=4.86380711163408E-10, Group56=2.12606825475712E-25}	6	KEGG:05164
[ATR, BOLA, BOLA-NC1, BoLA, COL4A1, COL4A2, JSP.1, LAMA1, LAMA3, LAMA5, TERT, TLR3, WNT4]	[Group49, Group52, Group56]	KEGG:05165	[-1]	Human papillomavirus infection	{Group49=3.2119750281306474E-14, Group52=2.0627406226845948E-12, Group56=3.729944306591438E-27}	{Group49=1.5096282632214042E-12, Group52=8.869784677543757E-11, Group56=2.12606825475712E-25}	13	KEGG:05165
[ANAPC1, ATR, BCL2L1, BLA-DQB, BOLA, BOLA-DQA5, BOLA-NC1, BoLA, ITGB2, JSP.1, PDGFA, TERT, WNT4]	[Group52, Group56]	KEGG:05166	[-1]	HTLV-I infection	{Group52=2.0627406226845948E-12, Group56=3.729944306591438E-27}	{Group52=8.869784677543757E-11, Group56=2.12606825475712E-25}	13	KEGG:05166
[BOLA, BOLA-NC1, BoLA, JSP.1, MAPK14, MIC1, PLCG1, TLR3]	[Group52, Group56]	KEGG:05167	[-1]	Kaposi's sarcoma-associated herpesvirus infection	{Group52=2.0627406226845948E-12, Group56=3.729944306591438E-27}	{Group52=8.869784677543757E-11, Group56=2.12606825475712E-25}	8	KEGG:05167
[BLA-DQB, BOLA, BOLA-DQA5, BOLA-NC1, BoLA, EIF2S1, JSP.1, TLR3]	[Group52, Group54, Group56]	KEGG:05168	[-1]	Herpes simplex infection	{Group52=2.0627406226845948E-12, Group54=1.1862944174717268E-11, Group56=3.729944306591438E-27}	{Group52=8.869784677543757E-11, Group54=4.86380711163408E-10, Group56=2.12606825475712E-25}	8	KEGG:05168
[BOLA, BOLA-NC1, BoLA, GTF2E2, HSPA8, JSP.1, MAPK14, PLCG1]	[Group56]	KEGG:05169	[-1]	Epstein-Barr virus infection	{Group56=3.729944306591438E-27}	{Group56=2.12606825475712E-25}	8	KEGG:05169
[BCL2L1, COL4A1, COL4A2, LAMA1, LAMA3, LAMA5]	[Group49, Group52, Group54]	KEGG:05222	[-1]	Small cell lung cancer	{Group49=3.2119750281306474E-14, Group52=2.0627406226845948E-12, Group54=1.1862944174717268E-11}	{Group49=1.5096282632214042E-12, Group52=8.869784677543757E-11, Group54=4.86380711163408E-10}	6	KEGG:05222
[BLA-DQB, BOLA, BOLA-DQA5, BOLA-NC1, BoLA, JSP.1, TPO]	[Group56]	KEGG:05320	[-1]	Autoimmune thyroid disease	{Group56=3.729944306591438E-27}	{Group56=2.12606825475712E-25}	7	KEGG:05320
[ATP6V0C, BLA-DQB, BOLA-DQA5, ITGB2]	[Group54, Group56]	KEGG:05323	[-1]	Rheumatoid arthritis	{Group54=1.1862944174717268E-11, Group56=3.729944306591438E-27}	{Group54=4.86380711163408E-10, Group56=2.12606825475712E-25}	4	KEGG:05323
[BLA-DQB, BOLA, BOLA-DQA5, BOLA-NC1, BoLA, JSP.1]	[Group52, Group56]	KEGG:05330	[-1]	Allograft rejection	{Group52=2.0627406226845948E-12, Group56=3.729944306591438E-27}	{Group52=8.869784677543757E-11, Group56=2.12606825475712E-25}	6	KEGG:05330
[BLA-DQB, BOLA, BOLA-DQA5, BOLA-NC1, BoLA, JSP.1]	[Group52, Group56]	KEGG:05332	[-1]	Graft-versus-host disease	{Group52=2.0627406226845948E-12, Group56=3.729944306591438E-27}	{Group52=8.869784677543757E-11, Group56=2.12606825475712E-25}	6	KEGG:05332
[CACNA1S, RYR2, TNNT2]	[Group44]	KEGG:05410	[-1]	Hypertrophic cardiomyopathy (HCM)	{Group44=6.523572294460739E-9}	{Group44=2.3484860260058662E-7}	3	KEGG:05410
[CACNA1S, RYR2, TNNT2]	[Group44]	KEGG:05414	[-1]	Dilated cardiomyopathy (DCM)	{Group44=6.523572294460739E-9}	{Group44=2.3484860260058662E-7}	3	KEGG:05414
[BLA-DQB, BOLA, BOLA-DQA5, BOLA-NC1, BoLA, ITGB2, JSP.1]	[Group54, Group56]	KEGG:05416	[-1]	Viral myocarditis	{Group54=1.1862944174717268E-11, Group56=3.729944306591438E-27}	{Group54=4.86380711163408E-10, Group56=2.12606825475712E-25}	7	KEGG:05416
